# Supplementary material for: Caste-Specific Expression Patterns of Immune Response and Chemosensory Related Genes in the Leaf-Cutting Ant, Atta vollenweideri
Source: PLoS One. 2013 Nov 15;8(11):e81518. doi: 10.1371/journal.pone.0081518 (PMC3829964; doi:10.1371/journal.pone.0081518)
Supplement: Table S1 — Differentially expressed genes across castes and subcastes. (CSV) [file pone.0081518.s007.csv]

Identity	BH.corr.pvalue.LWTW	meanLW	meanTW	BH.corr.pvalue.WQM	meanW	meanQ	meanM	Description	Category
Contig_13541	0.0503108591527713	16.26566640625	4.939918359375	0.127557697811226	66.4942360208333	34.3863978541667	35.0740791666667	hemolectin cg7002-pa [1]	Immune Defense
Contig_1578	0.132044558452774	17.846380296875	26.51677234375	0.00719371888909038	76.5098320833333	123.876160833333	26.71356346875	toll	Immune Defense
Contig_1595	0.991709342833097	359.19388578125	365.69023859375	0.91356899128387	4282.62156875	4964.39320208333	5565.47706041667	nf-kappa-b inhibitor cactus [1]	Immune Defense
Contig_1705	0.00041320624460182	152.67188765625	16.40195846875	0.436349965914501	814.84230625	653.530784375	971.827091666667	toll-like receptor [1]	Immune Defense
Contig_18988	0.59559198131023	10.988454109375	13.000352625	0.175271214685209	219.523813020833	149.140754791667	176.821517916667	and peptidoglycan-binding domain-containing protein 3	Immune Defense
Contig_205	0.10302073746506	45.88891678125	7.406920390625	6.2227447534872e-09	3820176	16750.9085833333	27736.4590625	hymenoptaecin	Immune Defense
Contig_21784	0.740644504134088	31.10327925	38.715616125	0.00451651833331001	215.275220625	228.201757916667	35.9498395833333	pathogenesis-related protein 1-like protein [1]	Immune Defense
Contig_24086	0.150302116190619	12.703029859375	15.673100078125	8.41696857597657e-10	34.8055373958333	37.951538125	125.663899270833	serine protease snake	Immune Defense
Contig_26610	0.686296342503825	43.29734171875	39.23846265625	0.008303645612643	138.935626666667	194.837732291667	220.075421875	Transferrin 2 [1]	Immune Defense
Contig_28357	0.740644504134088	169.11077453125	193.6351534375	0.457181822680465	614.924694791667	1163.14776458333	1021.15239791667	protein toll [1]	Immune Defense
Contig_29033	0.838223012474205	269.705595	237.37269703125	0.978083734319412	1847.00583958333	1970.78490729167	1751.68448854167	and peptidoglycan-binding domain-containing protein 2	Immune Defense
Contig_29339	0.516748745054425	100.18565125	83.5682903125	0.029921418312099	250.646342708333	302.6670125	447.66036875	Transferrin 2 [2]	Immune Defense
Contig_31081	0.407867263859996	42.8330590625	54.71435	5.0585350733342e-05	229.125526145833	621.40231875	550.771196875	Laccase 1 [1]	Immune Defense
Contig_31109	0.357211247473362	28.2337391875	42.50379625	0.0236918117168356	117.735599864583	403.560719479167	393.454545833333	Laccase 1 [2]	Immune Defense
Contig_32181	0.0783332066708714	23.18541953125	34.90818125	8.31892606960935e-06	255.799510416667	735.279467708333	735.449513541667	Laccase 1 [3]	Immune Defense
Contig_32236	0.000930403963023733	66.200152578125	22.86926703125	1.19817196237068e-05	397.932316666667	489.788480208333	774.592370833333	toll-like receptor 4	Immune Defense
Contig_32739	2.66209296165222e-21	68.5042183854167	136.3100990625	5.85847430435788e-48	407.642564236111	949.523488454861	673.389240104167	peptidoglycan-recognition protein s2	Immune Defense
Contig_33984	3.48595937769521e-06	393.2800390625	25.6768633125	0.42939332358632	1522.44619791667	1303.46372604167	2045.13054583333	lectin-related protein	Immune Defense
Contig_35714	0.368330473267055	536.9283059375	232.461319078125	0.781936218317002	1527.3572084375	2557.96572625	2099.1651040625	limulus clotting factor c	Immune Defense
Contig_3838	0.61780829838403	10.026315078125	7.33738290625	0.00234081986557537	76.0732917708333	37.8668530625	32.31567821875	scavenger receptor class b member 1 [1]	Immune Defense
Contig_38462	0.658106146019814	74.46277640625	80.83712859375	1.79441359794722e-05	241.875673958333	882.452453125	558.125841666667	vanin 1	Immune Defense
Contig_39915	0.829104621538224	58.20323203125	52.590666875	1.91388572544907e-05	380.492895833333	836.438142708333	554.003859375	nf-kappa-b inhibitor zeta [1]	Immune Defense
Contig_4047	0.119012258963069	60.44636203125	87.85759703125	0.168115967870116	309.303390625	464.195852083333	485.684007083333	Transferrin 2 [3]	Immune Defense
Contig_40944	0.51340776037842	113.242485328125	58.254754765625	0.402465407542321	2221.6150878125	7129.76551375	4289.1857909375	pathogenesis-related protein 1-like protein [2]	Immune Defense
Contig_41729	0.130294048961171	94.13381328125	109.740078125	0.0823049928213998	732.370217708333	803.273690625	901.608204166667	serine protease inhibitor [1]	Immune Defense
Contig_43879	0.520411661247849	27.297519875	17.093312515625	0.505822304840316	165.071210333333	339.739484135417	192.1577953125	serine protease serpin	Immune Defense
Contig_46869	0.520411661247849	67.798260625	101.989831875	0.437428697067859	563.369116666667	883.858797916667	483.728616666667	peptidoglycan glycosyltransferase	Immune Defense
Contig_47634	0.59559198131023	279.2219421875	294.8185953125	0.416612969353347	1946.0431875	1888.768078125	2213.12469791667	serine protease inhibitor serpin-4	Immune Defense
Contig_48978	0.377804224963965	51.1144790625	59.94531375	1.83766990497365e-06	319.846961458333	531.014466666667	673.273316666667	toll-like receptor [2]	Immune Defense
Contig_49713	0.109993068322308	20.1287935677083	27.1723742682292	2.25458539192237e-15	134.193903032986	237.920978767361	550.447805260417	serine protease [1]	Immune Defense
Contig_50632	0.991709342833097	672.935084375	674.9297078125	0.113209016202064	4688.34272291667	7209.84251041667	10382.3901354167	nf-kappa-b inhibitor cactus [2]	Immune Defense
Contig_51572	0.16377879365641	262.52675003125	56.763786421875	0.977415332637202	968.173803385417	847.887644666667	1009.31469666667	protein spaetzle [1]	Immune Defense
Contig_53817	0.455879280275055	3.140693546875	2.7362205625	0.617150756788569	13.3737827708333	11.7735716145833	8.00972779166667	peptidoglycan recognition protein 3 short class	Immune Defense
Contig_53916	1.129132449079e-44	868.294969791667	266.78381875	0.00303855531299668	1753.35898923611	1429.55210434028	1753.18327777778	pseudecin	Immune Defense
Contig_56853	0.0118035968629489	310.32060625	126.7669690625	1.83766990497365e-06	550.651401041667	1885.18433333333	786.015010416667	scavenger receptor class b (agap004846-pc)	Immune Defense
Contig_57045	0.915809369597481	107.549923125	111.75674421875	9.42858816473495e-06	446.152698125	1029.56301145833	638.101311458333	nf-kappa-b inhibitor zeta [2]	Immune Defense
Contig_5745	0.887329867833182	2.96721178125	3.05200640625	0.83665364754964	6.45060892708333	6.58388372916667	5.98872509375	serine protease inhibitor-like spi-1 protein	Immune Defense
Contig_58391	1.39877923852218e-06	21.82172875	6.76592728125	0.505822304840316	48.88303125	39.6258736458333	52.7194665625	hemolectin cg7002-pa [2]	Immune Defense
Contig_60487	0.34693432383859	10.2893715625	7.213926359375	7.94647462431606e-06	63.184976875	64.616389375	118.3157890625	serine protease [2]	Immune Defense
Contig_61123	0.919019899885613	325.01349375	308.6928940625	0.452901958451732	4040.23545104167	3098.43025	6488.74751458333	Relish [1]	Immune Defense
Contig_63214	0.352694426490305	104.5494796875	128.34258171875	0.0285163310657747	820.982638541667	964.825414583333	554.31651875	tnf receptor-associated factor 6	Immune Defense
Contig_67155	4.68628524262761e-08	56.27881609375	10.23287375	0.919166403272411	146.178126041667	165.57871	159.486758541667	scavenger receptor sr-c-like protein	Immune Defense
Contig_67803	0.628472673441217	174.21313515625	118.1696521875	0.452901958451732	3619.3533375	8354.30529166667	8122.58939166667	peptidoglycan-recognition protein precursor	Immune Defense
Contig_67924	0.509890560323604	3.01640575	3.513752875	0.524708255418942	5.08813221875	6.03691074479167	6.22412998958333	histone h2a [1]	Immune Defense
Contig_68854	0.0312545384539918	275.16786671875	52.29558203125	0.933213018910262	1737.821434375	1487.19375625	1396.637040625	sr-ci	Immune Defense
Contig_69035	0.596884804582017	228.4310546875	251.1421121875	0.113191569092695	2511.81657291667	1692.26068229167	3347.08688020833	Relish [2]	Immune Defense
Contig_69044	0.905246117837187	159.0734499375	181.787745609375	0.564632258942252	835.8866731875	1038.20053976042	412.856795927083	down syndrome cell adhesion molecule-like protein 1	Immune Defense
Contig_69144	0.70136702755134	3016.35991846354	2881.878865625	8.46441743528678e-09	52176.5232604167	104556.186423611	82080.0120927083	serine protease [3]	Immune Defense
Contig_69155	0.407867263859996	178.031403020833	188.916380911458	0.000831761358837225	2192.89079809028	3038.73649618056	2766.21273574653	gram-negative bacteria binding-protein	Immune Defense
Contig_69719	0.00628334663847071	234.2467578125	330.8223984375	0.00397535219098843	2431.06216666667	4182.11744791667	4269.43885416667	serine protease inhibitor 3 4	Immune Defense
Contig_69808	0.913825977605579	315.8065359375	306.043725	1.14003599743222e-07	3223.64972916667	15306.2793020833	11229.9719895833	cysteine-rich venom	Immune Defense
Contig_6993	0.979475223851825	3.424649203125	3.479984109375	0.443023999338028	4.01820014583333	4.54374014583333	4.12139415625	serine protease inhibitor dipetalogastin	Immune Defense
Contig_70997	4.04900788779266e-05	407.8715140625	65.2116003125	0.505822304840316	1511.05201666667	1725.934609375	2322.733346875	apolipoprotein d	Immune Defense
Contig_71014	0.546878256643397	24.63458078125	28.89727796875	0.877956482744148	132.5653190625	138.2654453125	161.7035346875	serine protease inhibitor [2]	Immune Defense
Contig_71062	0.71947371321128	365.7437015625	396.87648125	0.235264675554117	1237.64892604167	897.307640625	791.485453125	histone h2a [2]	Immune Defense
Contig_71253	1.07143479181294e-13	80.78240015625	50.926226171875	1.1801560429958e-37	986.304500590278	3884.00355486111	2881.27238958333	hemolymph proteinase 5	Immune Defense
Contig_71591	0.838223012474205	9.422795171875	8.20115146875	0.57793487748383	23.8518499166667	26.8134126770833	38.2689263645833	peptidoglycan-binding domain 1 protein	Immune Defense
Contig_72426	0.000105188386939669	542.59927265625	657.15063046875	0.0951480353477886	4146.32524791667	3662.49819027778	4291.27699920139	Transferrin 2 [4]	Immune Defense
Contig_73695	0.985240113623877	49.590099921875	48.371686078125	0.898817960407088	299.5638621875	282.49067	379.301103333333	histone h2a [3]	Immune Defense
Contig_73811	1.77390446374841e-10	125.047973307292	80.4464133072917	4.40346755856199e-09	1158.08170885417	2011.02422534722	1927.4208583559	ves g 1 allergen	Immune Defense
Contig_73887	0.804288136419142	24.746125265625	21.946459171875	0.0170613790553711	48.7165609375	48.5108777083333	90.8718871875	peptidoglycan-recognition protein sa	Immune Defense
Contig_74405	0.75263230185557	24.336451625	30.027522	0.0452919273696691	130.186725729167	140.923645	75.3858142708333	dscam	Immune Defense
Contig_74897	0.70136702755134	51.03645125	58.03800921875	0.652882609239407	291.307544791667	213.520284791667	235.18302821875	histone h2a [4]	Immune Defense
Contig_75305	0.013392909232208	1013.145675	180.45438140625	0.903267631916757	3045.995571875	3771.25995208333	3788.46153125	protein spaetzle [2]	Immune Defense
Contig_75931	0.887329867833182	86.72530234375	82.0643615625	0.980037342399722	120.0579903125	126.489867083333	122.2218571875	Transferrin 2 [5]	Immune Defense
Contig_76593	7.61824163494312e-05	4194.13046875	731.8254375	0.0087046484695491	15849.72228125	27570.31271875	8706.89711458333	defensin 2	Immune Defense
Contig_76598	5.02792335135188e-20	199.058921901042	102.975733723958	1.94129587417409e-06	848.8012640625	1061.64624878472	1022.83476840278	transferrin 3	Immune Defense
Contig_77496	0.917702304902381	51.217941328125	57.26760596875	0.510424908425588	347.534304583333	727.45478665625	394.099604708333	nf-kappa-b inhibitor zeta [3]	Immune Defense
Contig_78275	0.612008189157766	223.85735546875	185.02923984375	0.0106218422433733	1281.29682916667	3903.40051041667	2073.26521875	sptzle 1b	Immune Defense
Contig_78423	0.251657227023465	822.5036109375	932.680884375	0.616403318682007	6323.09440625	6438.88115625	7158.69626041667	serine protease inhibitor [3]	Immune Defense
Contig_78732	0.838223012474205	296.432315625	267.2198453125	0.00170011775482302	1465.526484375	3328.82467708333	898.831383333333	laccase-like multicopper oxidase 1	Immune Defense
Contig_78755	0.118500671901153	34.160918125	31.5159670052083	1.13946881718835e-14	282.058600329861	367.029603472222	513.487787847222	pattern recognition serine proteinase	Immune Defense
Contig_79503	0.932035511119585	177.273716875	171.93683359375	0.240342195737281	406.593094791667	674.76488125	704.169921354167	protein toll [2]	Immune Defense
Contig_79599	0.292027769737369	2.792037609375	12.277261	1.07137667372971e-09	101.054173020833	465.642255208333	1451.315915625	lectin 4 c-type lectin	Immune Defense
Contig_79656	0.00401266293345565	111.893425	67.1041671875	2.38518874833314e-10	528.949546875	297.396251041667	116.495386979167	scavenger receptor class b member 1 [2]	Immune Defense
Contig_79725	0.00303879816346147	53.982938125	111.9007565625	2.37187830817802e-06	417.888578125	1403.09479791667	1178.11993541667	Laccase 1 [4]	Immune Defense
Contig_79861	0.905246117837187	2.896527625	2.833722890625	0.409339368645156	6.53110196875	6.51926973958333	4.9123561875	histone h2a [5]	Immune Defense
Contig_80026	1.29864636990756e-06	1948.20578125	696.8169359375	2.04145378393851e-06	5206.93925	2950.4200625	889.027484375	Scavenger receptor class B member 1	Immune Defense
Contig_80099	7.91965890689958e-35	1339.43362864583	222.644115208333	6.89478004707233e-26	2906.33754288194	5526.23782986111	1278.75808454861	prophenoloxidase	Immune Defense
Contig_80333	0.192140032091343	71.7174988020833	67.0776316666667	0.127065933624981	179.697707256944	207.973231909722	189.840759236111	Transferrin 2 [6]	Immune Defense
Contig_80587	0.150302116190619	301.3787671875	208.23184875	0.0125141121137199	1515.2773125	2364.50341666667	2071.32670833333	peptidoglycan recognition protein-lc	Immune Defense
Contig_81001	0.602992152529909	606.7424078125	500.292575	0.0086821850338681	3387.21432291667	2795.56611458333	5421.62213541667	lysozyme c-1	Immune Defense
Contig_81858	0.991709342833097	3.00380575	2.99499153125	0.688701010441494	5.95939627083333	5.74183192708333	4.91579921875	histone h2a-like protein 2	Immune Defense
Contig_82592	0.00239446350648024	71.9346096875	24.142120515625	0.669361123366702	499.6422003125	330.855503541667	484.682123958333	hemolectin cg7002-pa [3]	Immune Defense
Contig_82997	0.885155027599816	45.73578675	54.079633328125	0.417959771962645	311.54361278125	768.255007989583	388.653942270833	nf-kappa-b inhibitor zeta [4]	Immune Defense
Contig_8414	0.2299697872682	2.443314765625	2.77582546875	0.895763826581247	4.47592645833333	4.59376052083333	4.516538	histone h2a [6]	Immune Defense
Contig_940	0.509122646657687	32.227771984375	18.81801353125	0.240342195737281	154.991910927083	122.060368458333	44.9186324583333	scavenger receptor class b member 1 [3]	Immune Defense
Contig_13058	0.000617324532792573	2.499229375	2.31584284375	0.125761480830021	4.42084720833333	4.33225496875	3.91852255208333	OBP4	Olfaction
Contig_1928	0.0921681673212407	34.72428171875	46.9876671875	0.00170011775482302	227.284959375	277.6621125	195.636628125	IR75f.2	Olfaction
Contig_22387	0.00453588510092077	5.97412178125	12.158218125	7.15381838592281e-05	34.9944747916667	17.176552875	9.75369104166667	IR76b	Olfaction
Contig_2575	0.902398090338116	2.53501525	2.52172228125	0.290976162083725	5.16258038541667	4.72236925	4.41737740625	OBP2	Olfaction
Contig_357	0.152622484041091	16079.3325435937	5172.82091735156	0.898817960407088	104168.749385469	84724.9695297917	121905.963281198	OBP1	Olfaction
Contig_395	0.520411661247849	923.743026956473	834.320150712054	0.00331414542309075	9451.13543120387	9232.66731140625	6375.50236221429	CSP1	Olfaction
Contig_50836	0.520411661247849	8.728543328125	10.21087	0.0285869370426776	22.271251	18.65251515625	10.5544881458333	CSP4	Olfaction
Contig_5127	0.110337628379217	2.5518905625	2.372327859375	0.0951480353477886	4.72278546875	4.754578609375	4.0409863125	CSP2	Olfaction
Contig_5632	0.782074524695616	2.74954320572917	2.80170145182292	0.203914530926408	5.57865220486111	5.23669694965278	4.84290785503472	OBP3	Olfaction
Contig_56861	0.166222092315442	2348.3471875	1830.3916765625	1.58360222926034e-07	14260.7201979167	33958.8733333333	7089.1609375	CSP5	Olfaction
Contig_64501	0.658106146019814	32.5679978125	28.3941484375	0.000139453150827475	148.382365	97.8469376041667	169.782764583333	GR1	Olfaction
Contig_68614	0.509890560323604	1636.13282827865	676.700801768229	0.978083734319412	11286.6255710313	9471.31573951562	10257.0111311424	CSP6	Olfaction
Contig_70215	0.205570637511734	4917.79739322917	5343.2866015625	3.54026639968258e-07	15918.2757951389	18004.1581631944	13072.0117734375	OBP5	Olfaction
Contig_7071	0.520411661247849	2.68538058203125	4.298762984375	0.600351167124838	5.41191719618056	5.80168738802083	5.276043953125	CSP3	Olfaction
Contig_71236	0.579127430326223	2.61055341015625	3.75112061328125	0.564632258942252	4.96943853993056	4.7448025	4.65908086979167	CSP7	Olfaction
Contig_71529	0.130294048961171	265.60433359375	315.7478796875	0.0169915648441536	1281.347159375	572.088520833333	1573.145853125	IR8a	Olfaction
Contig_71733	0.00371987619842945	14464.248171875	52502.17734375	8.41696857597657e-10	81197.0560416667	190120.920833333	180300.066666667	OBP6	Olfaction
Contig_71809	0.276932535362596	24156.52625	21715.9040625	8.41696857597657e-10	183294.789583333	97427.2114583333	166211.8875	OBP7	Olfaction
Contig_71896	0.130294048961171	7641.0383671875	8781.72399479167	9.44617890226714e-41	17484.9439357639	62048.3202083333	32387.05025	CSP8	Olfaction
Contig_72543	0.70136702755134	464.0179578125	439.08649375	2.32571587378719e-06	1813.77397916667	2080.47846875	5908.33297916667	IR25a	Olfaction
Contig_72733	0.013392909232208	1316.09734635417	493.469177005208	0.0218678134982191	8202.81566770833	6171.06052949653	2044.53172948438	CSP9	Olfaction
Contig_73884	0.00500538950021317	32.261993125	14.245410796875	0.048545209872551	238.238548958333	341.928419791667	265.201970833333	CSP13	Olfaction
Contig_74168	0.000213190122186514	38.3357796875	100.76239765625	0.240342195737281	246.341367708333	188.4330528125	199.538652916667	IR93a	Olfaction
Contig_74479	0.0410875405007555	9835.633953125	7287.8551875	5.72912732821454e-08	24414.3863541667	14339.2606666667	7828.35661458333	OBP8	Olfaction
Contig_76500	0.814789373307443	3466.6317265625	4186.9318265625	0.505822304840316	4734.46576208333	6349.35633541667	9782.12516458333	CSP10	Olfaction
Contig_76683	0.000213800949434382	71.02047234375	42.41405828125	1.09406345530708e-08	394.940976041667	283.800363541667	857.690635416667	IR75u.1	Olfaction
Contig_80523	0.276932535362596	73.48739015625	60.6159309375	0.000289377313541279	218.33879375	145.350542604167	189.993760416667	GR2	Olfaction
Contig_81360	0.0128291374692232	12461.5629375	5418.734171875	0.334093812270504	145158.1884375	95582.5851041667	130367.038541667	OBP9	Olfaction
Contig_81435	0.876845444626448	2.3508682265625	2.391912828125	0.621515758578427	4.05797433333333	4.6331425625	4.50473496875	CSP11	Olfaction
Contig_81476	0.617519113786482	21091.1372421875	22836.04509375	0.253791336548717	126335.655833333	149221.760728698	126031.097758125	CSP12	Olfaction
