# Supplementary material for: Caste-Specific Expression Patterns of Immune Response and Chemosensory Related Genes in the Leaf-Cutting Ant, Atta vollenweideri
Source: PLoS One. 2013 Nov 15;8(11):e81518. doi: 10.1371/journal.pone.0081518 (PMC3829964; doi:10.1371/journal.pone.0081518)
Supplement: Table S2 — Differentially expressed OR-genes and gene fragments between males versus queens and between large versus tiny workers. (CSV) [file pone.0081518.s008.csv]

Identity	meanM	meanQ	corrpvalue	ratio	meanLW	meanTW	corrpvalue	ratio
Contig_1082	182.90	81.94	1.85E-004	2.23	14.84	3.77	1.26E-007	3.94
Contig_1097	223.01	327.44	2.16E-002	0.68	63.83	86.89	2.63E-003	0.73
Contig_1156	1251.08	1195.71	8.73E-001	1.05	137.73	82.46	7.32E-003	1.67
Contig_1290	81.73	107.07	2.72E-003	0.76	12.24	20.24	2.11E-005	0.61
Contig_1363	309.59	302.13	8.92E-001	1.02	89.38	57.21	2.08E-007	1.56
Contig_1433	411.91	1661.61	1.50E-027	0.25	423.48	301.04	1.92E-007	1.41
Contig_1459	78.59	132.27	1.08E-003	0.59	25.57	17.99	1.53E-003	1.42
Contig_1502	149.68	158.74	8.33E-001	0.94	36.23	30.80	3.89E-001	1.18
Contig_1539	22.48	68.42	7.76E-011	0.33	40.74	96.71	1.75E-012	0.42
Contig_1639	71.52	162.91	3.12E-005	0.44	92.25	29.92	6.53E-014	3.08
Contig_1681	221.91	365.79	1.63E-002	0.61	119.59	75.30	1.10E-004	1.59
Contig_17322	82.42	106.73	9.90E-002	0.77	18.16	31.23	1.02E-010	0.58
Contig_1897	4729.77	208.06	1.56E-009	22.73	60.42	89.79	5.50E-003	0.67
Contig_1910	23.07	42.34	4.09E-003	0.54	14.65	8.75	1.62E-002	1.67
Contig_21898	951.56	633.38	4.91E-005	1.50	76.98	66.83	2.97E-001	1.15
Contig_21909	395.56	236.42	2.58E-004	1.67	62.54	84.94	3.63E-004	0.74
Contig_22003	227.32	212.02	7.35E-001	1.07	32.43	25.96	2.55E-001	1.25
Contig_22481	337.73	325.94	6.17E-001	1.04	84.53	115.18	4.14E-004	0.73
Contig_23305	1646.66	812.51	1.92E-015	2.03	73.81	38.17	1.14E-005	1.93
Contig_23902	7.39	144.47	2.09E-022	0.05	51.79	28.52	1.67E-006	1.82
Contig_24684	161.65	360.35	4.36E-005	0.45	64.89	57.83	3.70E-001	1.12
Contig_24742	38.74	330.82	1.84E-012	0.12	53.88	216.57	1.03E-018	0.25
Contig_25639	412.07	148.31	2.58E-004	2.78	21.73	16.38	2.11E-001	1.33
Contig_25798	10.15	165.06	5.30E-012	0.06	38.12	32.20	1.02E-001	1.18
Contig_27049	332.88	482.47	5.53E-001	0.69	66.78	146.91	1.19E-001	0.45
Contig_27119	1114.63	1362.48	4.83E-006	0.82	430.59	339.33	2.29E-006	1.27
Contig_27557	411.22	400.08	6.79E-001	1.03	120.27	72.00	1.14E-004	1.67
Contig_27709	132.50	199.75	1.59E-001	0.66	50.19	23.61	1.10E-004	2.13
Contig_28089	1113.50	1444.56	2.26E-005	0.77	326.55	616.80	4.24E-015	0.53
Contig_28462	237.04	230.24	9.19E-001	1.03	37.63	23.09	2.36E-002	1.63
Contig_28769	201.99	324.76	6.89E-004	0.62	293.17	162.23	3.09E-006	1.81
Contig_29418	103.09	169.49	1.68E-004	0.61	32.86	70.50	1.61E-005	0.47
Contig_29485	221.05	262.38	6.48E-001	0.84	35.97	51.66	1.75E-001	0.70
Contig_29562	322.18	126.48	5.84E-012	2.55	50.31	70.70	2.98E-005	0.71
Contig_30327	5344.51	963.27	2.29E-012	5.55	415.37	232.01	1.23E-005	1.79
Contig_30741	315.95	202.58	6.21E-002	1.56	42.23	40.84	8.47E-001	1.03
Contig_31055	165.70	215.26	9.00E-002	0.77	49.65	92.12	3.49E-004	0.54
Contig_31471	102.43	168.70	2.60E-001	0.61	60.04	62.72	9.11E-001	0.96
Contig_31635	142.55	118.46	6.98E-001	1.20	19.72	36.23	2.09E-001	0.54
Contig_32534	1216.47	851.65	1.51E-001	1.43	150.56	99.94	1.48E-002	1.51
Contig_32969	350.10	276.24	5.63E-001	1.27	87.07	55.58	1.72E-001	1.57
Contig_33015	374.48	113.76	7.83E-007	3.29	16.23	27.69	2.97E-003	0.59
Contig_33371	616.68	775.14	3.74E-001	0.80	236.23	136.39	5.10E-003	1.73
Contig_33457	69.03	151.57	8.15E-011	0.46	26.73	31.41	1.32E-001	0.85
Contig_33462	531.46	775.84	6.76E-002	0.69	226.76	448.73	1.91E-006	0.51
Contig_33553	1361.20	1187.58	7.79E-002	1.15	250.02	622.88	4.09E-015	0.40
Contig_34128	142.44	253.52	7.63E-002	0.56	36.75	37.78	8.34E-001	0.97
Contig_34415	173.83	436.05	4.85E-007	0.40	117.47	172.46	3.18E-001	0.68
Contig_34479	964.20	604.46	5.75E-003	1.60	134.92	78.80	1.18E-004	1.71
Contig_34664	17.13	33.63	1.66E-002	0.51	14.32	5.81	4.23E-003	2.46
Contig_34691	213.01	118.78	2.26E-005	1.79	39.54	19.31	3.25E-005	2.05
Contig_34988	498.52	379.62	6.59E-002	1.31	54.98	37.35	2.06E-002	1.47
Contig_35000	39.10	46.99	5.22E-001	0.83	26.16	10.48	5.62E-006	2.50
Contig_35234	189.12	237.68	1.82E-001	0.80	53.21	102.66	7.59E-009	0.52
Contig_35546	35.25	72.19	1.69E-006	0.49	11.04	14.94	1.31E-002	0.74
Contig_36104	72.25	60.26	1.72E-001	1.20	26.75	31.72	2.01E-002	0.84
Contig_37021	200.98	238.25	1.31E-001	0.84	26.83	68.27	1.76E-009	0.39
Contig_37715	76.37	105.99	4.02E-001	0.72	39.18	30.77	2.01E-001	1.27
Contig_38268	168.69	342.14	4.62E-006	0.49	178.08	75.80	4.52E-010	2.35
Contig_38389	189.62	292.98	7.76E-004	0.65	111.48	99.97	7.79E-002	1.12
Contig_38968	500.53	738.58	6.76E-002	0.68	261.44	237.53	4.38E-001	1.10
Contig_39126	445.50	208.95	2.25E-008	2.13	54.65	32.59	1.40E-002	1.68
Contig_39708	142.02	39.89	1.15E-010	3.56	5.64	4.25	3.73E-001	1.33
Contig_40404	463.79	702.91	1.33E-001	0.66	188.89	172.98	6.61E-001	1.09
Contig_40753	44.29	51.37	4.99E-001	0.86	24.44	13.85	5.96E-002	1.76
Contig_41168	153.42	199.62	1.47E-001	0.77	22.62	26.38	1.97E-001	0.86
Contig_41197	82.02	41.54	7.90E-003	1.97	17.40	14.57	2.33E-001	1.19
Contig_42690	212.23	40.60	2.63E-015	5.23	4.79	5.17	5.94E-001	0.93
Contig_43276	94.55	103.76	6.88E-001	0.91	24.66	52.10	2.52E-005	0.47
Contig_43287	203.72	293.74	1.43E-001	0.69	65.81	89.81	6.15E-002	0.73
Contig_43450	104.92	98.96	8.47E-001	1.06	45.63	50.11	6.84E-001	0.91
Contig_44476	1071.29	520.19	2.25E-014	2.06	69.85	141.09	2.10E-011	0.50
Contig_44909	328.02	217.91	1.62E-002	1.51	53.97	96.72	2.35E-004	0.56
Contig_45491	233.55	362.46	1.38E-003	0.64	111.28	93.77	7.27E-002	1.19
Contig_45804	87.51	187.64	1.40E-001	0.47	54.17	25.14	1.45E-002	2.15
Contig_45896	38.32	87.39	7.43E-002	0.44	13.62	10.78	2.85E-001	1.26
Contig_46168	1447.74	1052.35	6.76E-002	1.38	137.12	96.20	1.67E-004	1.43
Contig_46561	465.44	173.55	3.60E-005	2.68	22.75	8.33	5.00E-005	2.73
Contig_46898	63.16	49.84	7.99E-003	1.27	23.46	17.85	2.24E-002	1.31
Contig_47956	493.39	111.19	8.24E-004	4.44	17.04	6.94	1.20E-002	2.46
Contig_48120	422.06	266.78	6.92E-004	1.58	41.40	60.38	2.06E-007	0.69
Contig_48211	1547.48	1384.46	2.22E-001	1.12	193.56	116.18	5.41E-006	1.67
Contig_48603	335.43	174.73	2.68E-003	1.92	41.51	46.96	1.26E-001	0.88
Contig_49478	105.43	167.11	3.90E-002	0.63	30.53	25.56	2.47E-002	1.19
Contig_49649	31.15	53.17	1.62E-002	0.59	7.49	4.57	6.15E-002	1.64
Contig_49817	61.77	106.44	5.81E-003	0.58	19.53	12.19	6.75E-003	1.60
Contig_50531	184.32	185.04	9.84E-001	1.00	42.53	45.74	7.06E-001	0.93
Contig_50896	1557.58	1174.52	1.53E-002	1.33	239.47	307.06	2.90E-004	0.78
Contig_51275	53.50	129.07	2.42E-005	0.41	30.10	13.49	3.94E-008	2.23
Contig_51942	67.95	144.30	8.36E-007	0.47	30.24	40.82	7.26E-004	0.74
Contig_52386	352.08	184.22	1.52E-003	1.91	49.67	96.20	2.90E-008	0.52
Contig_52463	75.61	107.52	1.77E-001	0.70	50.50	59.77	1.27E-001	0.84
Contig_53976	409.49	158.16	1.23E-002	2.59	23.54	10.84	1.93E-004	2.17
Contig_54211	144.45	131.69	5.92E-001	1.10	80.60	47.64	3.91E-007	1.69
Contig_5447	36.51	35.57	9.69E-001	1.03	5.31	14.60	1.24E-001	0.36
Contig_54604	200.36	281.86	1.25E-002	0.71	34.72	50.72	2.55E-005	0.68
Contig_54758	41.06	76.62	3.41E-002	0.54	34.54	36.01	7.79E-001	0.96
Contig_54885	306.45	429.35	1.45E-001	0.71	149.87	51.00	1.19E-007	2.94
Contig_55025	22.75	46.81	2.72E-003	0.49	7.84	4.40	1.11E-001	1.78
Contig_55175	342.75	321.95	5.58E-001	1.06	70.15	57.45	1.72E-001	1.22
Contig_56452	493.04	79.04	1.50E-010	6.24	47.20	24.51	2.97E-009	1.93
Contig_56593	39.12	34.20	2.13E-001	1.14	9.97	7.24	1.21E-001	1.38
Contig_57174	48.36	127.66	1.07E-005	0.38	71.54	34.49	1.74E-006	2.07
Contig_57288	152.70	157.17	8.15E-001	0.97	28.74	13.96	4.79E-007	2.06
Contig_5750	175.70	315.99	7.02E-002	0.56	21.52	55.24	1.11E-007	0.39
Contig_57552	676.86	96.44	3.73E-016	7.02	19.31	9.45	1.10E-007	2.04
Contig_57879	808.05	706.10	4.54E-002	1.14	174.87	197.70	7.27E-002	0.88
Contig_58180	324.12	531.99	5.33E-010	0.61	135.68	139.47	6.07E-001	0.97
Contig_59538	73.08	32.56	2.35E-003	2.24	5.73	5.05	7.20E-001	1.13
Contig_60312	111.29	139.97	3.27E-002	0.80	27.31	20.30	6.68E-003	1.35
Contig_61162	45.28	93.78	9.83E-011	0.48	45.12	43.61	7.20E-001	1.03
Contig_61385	185.24	329.43	1.26E-010	0.56	84.95	91.62	4.19E-001	0.93
Contig_61509	111.85	344.06	7.72E-007	0.33	129.87	56.22	3.72E-011	2.31
Contig_61812	404.93	153.18	1.74E-003	2.64	26.09	27.05	8.31E-001	0.96
Contig_62537	743.98	441.17	9.22E-008	1.69	90.11	49.18	3.36E-008	1.83
Contig_62546	535.79	771.68	4.99E-008	0.69	114.08	57.49	8.72E-011	1.98
Contig_63845	64.46	81.68	1.89E-001	0.79	28.09	59.21	4.08E-010	0.47
Contig_63907	1035.78	357.26	1.12E-001	2.90	49.36	22.06	5.16E-002	2.24
Contig_64443	1046.23	1881.82	4.78E-010	0.56	291.94	125.02	2.92E-010	2.34
Contig_64484	609.33	889.05	8.96E-006	0.69	348.47	314.45	1.07E-001	1.11
Contig_65259	270.88	457.48	2.22E-006	0.59	68.00	61.58	3.68E-002	1.10
Contig_67103	456.76	244.61	3.79E-009	1.87	121.93	60.00	1.63E-013	2.03
Contig_67260	49.77	79.28	3.49E-004	0.63	19.96	12.31	6.63E-005	1.62
Contig_69756	1310.86	1100.09	2.22E-001	1.19	182.91	250.01	1.35E-002	0.73
Contig_69844	100.89	182.90	7.32E-002	0.55	30.97	43.04	4.24E-002	0.72
Contig_70033	292.38	649.41	8.11E-006	0.45	358.33	227.62	1.74E-006	1.57
Contig_70101	35.35	48.85	5.91E-001	0.72	40.64	22.58	1.11E-001	1.80
Contig_70178	3725.06	3012.18	4.09E-001	1.24	1115.52	763.05	6.90E-002	1.46
Contig_71606	829.60	647.30	4.96E-002	1.28	102.86	143.55	1.68E-003	0.72
Contig_71781	86.03	42.40	3.49E-004	2.03	11.50	54.74	1.98E-010	0.21
Contig_71937	948.35	318.99	5.09E-004	2.97	165.81	87.00	1.02E-001	1.91
Contig_71993	591.60	7800.95	3.34E-024	0.08	2039.30	959.05	1.02E-015	2.13
Contig_72270	628.05	432.76	4.17E-003	1.45	43.37	34.32	1.05E-002	1.26
Contig_73389	86.81	104.37	4.69E-001	0.83	35.27	91.23	7.73E-005	0.39
Contig_75201	1409.28	1430.70	9.61E-001	0.99	160.07	281.94	3.73E-002	0.57
Contig_75368	322.19	219.53	1.25E-002	1.47	78.85	150.49	9.74E-007	0.52
Contig_75563	3039.02	3310.70	6.95E-001	0.92	569.34	335.61	2.29E-003	1.70
Contig_75598	337.17	209.89	5.07E-002	1.61	50.89	77.03	1.64E-002	0.66
Contig_75633	1046.63	1172.73	7.08E-001	0.89	166.71	86.49	1.45E-002	1.93
Contig_75852	154.17	175.09	6.75E-001	0.88	77.28	93.17	1.27E-001	0.83
Contig_75981	300.95	262.09	3.52E-001	1.15	42.45	22.52	1.81E-004	1.89
Contig_76033	270.88	164.42	6.08E-005	1.65	20.82	10.91	1.30E-004	1.91
Contig_76067	60.63	41.22	1.35E-001	1.47	11.33	12.02	7.68E-001	0.94
Contig_76171	519.05	463.21	6.92E-002	1.12	200.47	91.57	4.70E-015	2.19
Contig_76340	1003.88	970.35	6.14E-001	1.03	90.42	211.08	1.17E-019	0.43
Contig_76431	244.91	309.98	1.68E-004	0.79	47.58	50.05	5.57E-001	0.95
Contig_76705	20.41	33.37	6.76E-002	0.61	8.78	13.47	2.31E-002	0.65
Contig_76765	275.27	255.71	8.29E-001	1.08	46.06	36.17	4.72E-001	1.27
Contig_76907	152.46	122.40	4.01E-001	1.25	34.66	21.90	5.66E-002	1.58
Contig_77476	31.90	93.99	2.91E-002	0.34	30.65	39.63	2.26E-001	0.77
Contig_77544	483.02	352.74	2.22E-001	1.37	120.76	38.83	5.13E-006	3.11
Contig_78129	42.23	78.57	2.28E-003	0.54	28.21	30.33	6.64E-001	0.93
Contig_78209	262.47	289.19	4.38E-001	0.91	117.42	111.50	4.31E-001	1.05
Contig_78318	62.32	69.90	6.79E-001	0.89	19.19	18.03	7.22E-001	1.06
Contig_78424	150.32	142.40	6.93E-001	1.06	30.25	56.46	6.14E-004	0.54
Contig_78452	1850.31	938.89	1.37E-004	1.97	176.40	194.53	4.39E-001	0.91
Contig_78469	9.56	146.44	5.12E-006	0.07	35.92	63.52	8.70E-003	0.57
Contig_78771	193.08	166.57	4.38E-001	1.16	32.05	23.65	7.42E-002	1.35
Contig_79403	739.53	1030.36	1.88E-001	0.72	165.52	127.02	1.97E-001	1.30
Contig_79523	62.20	83.40	2.85E-002	0.75	15.13	40.11	5.12E-009	0.38
Contig_79600	1215.63	1488.90	1.77E-001	0.82	355.76	338.92	6.35E-001	1.05
Contig_79818	172.28	238.80	8.96E-006	0.72	29.76	28.69	7.06E-001	1.04
Contig_79820	608.68	443.38	5.81E-001	1.37	71.85	36.63	7.60E-002	1.96
Contig_79833	607.04	511.79	1.04E-001	1.19	99.28	118.38	4.31E-001	0.84
Contig_79966	5775.94	937.16	7.72E-007	6.16	180.41	119.25	3.67E-002	1.51
Contig_79976	1913.68	768.74	7.72E-007	2.49	189.27	545.12	5.37E-009	0.35
Contig_80123	104.59	264.71	6.14E-002	0.40	58.56	41.14	1.19E-001	1.42
Contig_80414	167.46	196.02	1.04E-002	0.85	75.43	56.69	1.24E-001	1.33
Contig_80491	805.10	776.29	4.47E-001	1.04	155.24	245.74	7.19E-011	0.63
Contig_80503	133.22	196.38	2.23E-002	0.68	52.97	71.41	3.54E-003	0.74
Contig_80543	96.20	105.78	6.41E-001	0.91	26.71	24.86	6.07E-001	1.07
Contig_80607	146.66	193.84	2.52E-003	0.76	46.40	41.76	4.98E-001	1.11
Contig_80639	1555.78	1588.34	8.67E-001	0.98	290.88	305.13	4.78E-001	0.95
Contig_81184	683.52	854.27	2.87E-001	0.80	179.41	175.30	8.47E-001	1.02
Contig_81371	1149.33	813.38	6.85E-002	1.41	244.20	369.01	4.94E-003	0.66
Contig_81433	945.07	853.66	8.05E-001	1.11	132.06	293.35	3.27E-002	0.45
Contig_81981	753.50	1126.46	3.43E-002	0.67	289.33	123.27	4.55E-005	2.35
Contig_82018	216.24	339.19	8.08E-003	0.64	43.32	22.05	5.07E-003	1.96
Contig_82064	1545.34	999.36	8.32E-006	1.55	170.78	58.70	1.63E-013	2.91
Contig_82498	122.00	391.62	1.42E-006	0.31	82.87	74.17	5.64E-001	1.12
Contig_82555	125.03	322.50	1.37E-006	0.39	115.84	76.43	4.42E-006	1.52
Contig_83058	380.82	338.99	3.97E-001	1.12	100.56	66.04	3.49E-004	1.52
Contig_83109	56.71	87.30	1.04E-001	0.65	27.71	23.43	3.29E-001	1.18
Contig_954	194.25	292.85	7.07E-004	0.66	80.28	54.60	2.75E-004	1.47
Contig_962	79.30	45.47	2.65E-002	1.74	9.41	2.88	8.35E-008	3.27
