# Supplementary material for: Caste-Specific Expression Patterns of Immune Response and Chemosensory Related Genes in the Leaf-Cutting Ant, Atta vollenweideri
Source: PLoS One. 2013 Nov 15;8(11):e81518. doi: 10.1371/journal.pone.0081518 (PMC3829964; doi:10.1371/journal.pone.0081518)
Supplement: Fasta-File S1 — Protein sequences of OBP-genes and gene fragments of A. vollenweideri and A. cepahlotes. (FASTA) [file pone.0081518.s009.fasta]

>Acep_AC00423-RA_AcOBP1
INKMKKILFYICTFVFVSFTVDSKKLASVNGNYNTCLTETNVSEDDMLTVQDIIHDRYKSENQETLNKNGCVVQCIFQKDGVMEDAEYNIEKMRTAFIKRTNVQSGDKRLERLENCINESKDLTEKCEKAFLLSVCLLKSEHEHVHEYGYSESAK
>Acep_AC00773-RA_AcOBP2
MHVSVILGVVLLQAIYVSAGPPDWIPAEMLEMVQADKERCMAEHGTSQVLIDEVNDGKLSNDRSITCYMNCLLDAFSLVDEEGNLEADMLISVIPEQFQEIGNKILNKCAKQDGADACEKIYEVAKCVQGTVPELWFMV
>Acep_AC01693-RA_AcOBP3
METGKAVILLIAAIIAISAIPMELCIIQCFFNELNMVDQRGYPEQVSIIQFMTRNTHNPELQDLIEEAVIECFYYLDSDAGQNACYFSENLLTCLIDKGKERCEDWDD
>Acep_AC12938-RA_AcOBP4
MYCLWEQFGLVDDKRELSLNGMLTFFQRIPAYRAEVEKAISECKGIGNYLAKGDNCEYAYAFNKCYAELSPRTYYLF
>Acep_AC12939-RA_AcOBP5
MAGGLRKKCTGETGATNEMLEEAELGEFPTKDKTLGCYFKCVMEKGGAMKKDGKINYKILSKLMPPAYKHIGMEMLDQCRNIEGTDKCVIAMNFNKCMFNANPVAYFVI
>Acep_AC13062-RA_AcOBP6
MSLDEVKEALLPLQKYCIDKVGTDPKMIDDAAKGIFASDWKFQCYFKCVLLNTKIMKDDKIVEKALKNIIETMLLEEYIPPAMKAMEHCLSIVKKFKGCELAYELAKCGYDYDSSAISFF*KIFLSMDILHLDNYGNNFGLFYISHVRKPFQNDYTLRIRLRNVAKYTIR
>Acep_AC15034-RA_AcOBP7
MKTIVILLAVSFAVLSEFTEADHAEREQNKQECIDESGVDPDVLEKAKKGELDDNDEKLACFDTCILKKFGVMKEDGEIDLDKIREHMLKRNKSEEQINKTINECGNVELTELRYSLPVLKICSTLLCATDFQQWLRLEKINQWRGLPKGKEFDEMFHASQRQALSE
>Acep_AC15038-RA_AcOBP8
MSVRSKKECTYPTCISIILYRLGQKCDIKHKLFFILCACWNTSGFLNESVANKQMFLGQLQAGNTEQHDMKLKCYLKCFMVKSGIINENSNLDVEKVLRYLPYSIQESSRKILHQCKSIQSENTCDKAFQIAICYFKEQPDMSIKKKMNETMVTHYVCVMYHTLCLSSDAKKNDVVSKEKDFAGCCSKKKKKGGCCGAKCCSGTKEEHGGCCSDATDEKSCCPVGKAREAAGGCCMSGCCKNGKNERDSAGADSTEMKNTAERCCAENRK
>Acep_AC16986-RA_AcOBP9
MDLRIALASGMTYEDDYDIRDIINDVIEKPDFEEKTRKHGCFVECILRKLNWMEKSEFKEEKFYADLNNKIFANHPYKIQIHEFLSDCMRKVKHASQERCQRGVVAMKCGSVLEFYILRELERPNLKMKKEQEELAGLLRNISHECEKSFSLIVCAIKVAREEHEEYISMADIYNREEIITDLPIQPENEERKRRVGCWIACILKRQNLMEGSNIKEAQVYVIINMEYTNSSQQVIVHRVARKCMKQVL
>Avol_Contig_357_AvOBP1
FKGIFRIKFISILMHNRKYFKMCARLLICTIMLIAVNQANAVMTMEQIEKAALSMRNTCTSKSHADAGAVAGIQKGEFPDDNQPLKCYTLCIMKTMRTFKNGRIDDGMMIKQMDLMMPPDMAGPLKVSLTKCAAEPPAGDDCETTYQFVKCSYQTDSDHFFFP
>Avol_Contig_2575_AvOBP2
QVTTKMKVAVVAIVVYLAVGNVDSSPEVMKNLCLNFGKALDECKAEMNLSDSIKDDFANFWVEGYEVSNRDTGCAILCLSKKLDMIDPDGKLHHGNAMEFAKKHGADEAMAKQLLDIVHNCENSTPPNDDACLKTLDIAKCFKKEIHKLNWAPNMDLVVGEVLAEV
>Avol_Contig_5632_AvOBP3
RYDYCYPACSFRTTWIRLWGKNKPVFSEEIKEIIQTVHDECVGKTGVSEEDIANCENGIFKEDVKLKCYMFCLLEVAGLADEDGTVDYDMLVSLIPEEYSERASKMIFACNHLDTPEKDKCQRSFDVHKCTYEKDPEFYFLF
>Avol_Contig_13058_AvOBP4
GCALQCMSRHFNLLTDSSRMHHENTDKFIKSFPNGAVLSKTMVELIHNCELQHDAEEDHCWRILRVAECFKISCTKAGIALLWRS
>Avol_Contig_70215_AvOBP5
IEMKTIVILLAVSFVTVLGKVTEEDQAKWVKNEKDCIDESGVDPAVLHKGKEEESDENDEKLACYKSCLLKKFGILKEDEKIDWDKFRVE
>Avol_Contig_71733_AvOBP6
IWYAGDPDVLEKAKKGEVDDNDEKLACFDTCILKKFGVMKEDGEIDLDKIREHMLKRNKSEEQINKTINECGNVDGEGCQKGRNLMKCFMRVNGKH
>Avol_Contig_71809_AvOBP7
MEKGGAMKKDDKINYKILSKLMPPAYKHIGMEMIDQCRNIEGTDKCVIAMNFNKCMYNANPVAYFVI
>Avol_Contig_74479_AvOBP8
SFMLMANLQNSESKRMSLDEVKETLLPLQKYCIDKVGTDPKMIDDAARGIFASDWKFQCYFKCVLLNTKIMKDDKIVEKALKNIIETMLLEEYISPAMKAMEHCLSIVKKFKGCELAYELAKCGYNYDSSAISFF
>Avol_Contig_81360_AvOBP9
EMVQADKERCMAEHGTSQVLIDEVNDGKLSNDRSITCYMNCLLDAFSLVDEEGNLEADMLISVIPEQFQEIGNKILNKCAKQDGADACEKIYEVAKCVQGTVPELWFMV
