# Supplementary material for: Caste-Specific Expression Patterns of Immune Response and Chemosensory Related Genes in the Leaf-Cutting Ant, Atta vollenweideri
Source: PLoS One. 2013 Nov 15;8(11):e81518. doi: 10.1371/journal.pone.0081518 (PMC3829964; doi:10.1371/journal.pone.0081518)
Supplement: Fasta-File S2 — Protein sequences of CSP-genes of A. vollenweideri and A. cepahlotes. (FASTA) [file pone.0081518.s010.fasta]

>Acep_AC00363_AcCSP1
GNSIVQVIRTRGIFSEAYQTKCKKCTEKQKEMFAAVIDWYMKNEPQKWQLIIVKVIENMKKKATQSLATDE
>Acep_AC03997_AcCSP2
MSFISSESEATHRSYNLSGTMRYLIFITVCVLSSSSVLTEEMYTTKFDNVDVDAILSNDRLLNGYVGCLLDKNPCTPDAAELKKNLPDALEHDCAGCSEAQKNMADKISHHLIDNKPDDWKLLEDKYDPTGAYRRRYLENKSGDGGRLD
>Acep_AC03999_AcCSP3
MKLAVFCLLAIISVVYAEEYTNKFDNINIDEIIQNERLLKRYIDCLLDKPDVRCPPEAIELKKHINEALENDCAKCTKKQTEMITKVIKHLVINKRDWWNLLKAKYDPEEKFSKKYEEIAKN
>Acep_AC07047_AcCSP4
MLQILVLACALLVTAMATESDSEGQQSGRSRVSDEQLNVALSDKRYLNRQLKCALGEAPCDPVGRRLKSLVPLVLRGSCPQCSPEETRQIKKVLSHIQRSFPKEWNRIVQQYAGVL
>Acep_AC13147_AcCSP5
VSMKLEETMAQFNYIVTIISIVLLYVSAEELYSDRYDHIDVKDILQNDKLRDQYYNCFMETAPCITADAKFFKEVASEALQTKCKKCTEKQKEILNLIVDWYTKNRPEQWEAFVAKTIENLKKKNQGT
>Acep_AC13148_AcCSP6
MARSSYIVLIGIALMCVLAEELYSDRFDNTDFSSILQNDKLREEYYNCYMEKSPCLTEDATFFQGIMSEIIQTSCKKCTEKQKEIFTAAKNWFTQNKPEQWEALVAKSIEDMKKKNASL
>Acep_AC13149_AcCSP7
SSVKITEDMVQLSYVVRIISIILLCVLAEELYSDKHDNIDAISILQNDKLRDEYYNCFLEKAPCPTEDAKFFQEILSESLQTKCKKCTQKQKELQFTMKNWFVQNKPEQWEALIAKSVEDMKKKRW
>Acep_AC14538_AcCSP8
MKGYFVILLISLVTSAIANEKYTRKYDDVNVDKILQNNRVLTNYIRCLMDEGPCTAEGRELRKTLPDALSSNCSKCNDKQKVMAEKVINHLKAKRSRDWDRLVAKYDPHGEYKKRYEK
>Acep_AC14733_AcCSP9
LRSNMKVLALFLLVVAVVLAEDKYTTKYDNIDLDTILASDRLLKNYINCLLEKGSCTPDGKELKETLPDALETECTKCSEKQKKGTEKVIRYLVNKKPETWEQLKKKYDPNGQYSIKYTDEAHKQGINV
>Acep_AC15194_AcCSP10
MDRSNFWLLAILAVLAAVVAEELYSDEWDHINPDDILPNDELRNQYYNCFMDTGPCMTEDQKFFKQHAAEAFVTKCRKCTETQKKNVEKIVVWYTENRPEEWHAMIEKLLQEAKKLNITPVD
>Acep_AC15207_AcCSP11
VCAKVEETMARLSLIVTIIAVALACVFAEEELYSNRYDEINIHEILANEKLRMQYYKCFLGTAPCKTADAKFFAGIVNEAMQTQCRKCSEKQKELLNVLSDWFTKNKPEEWEALVKKTIENVQNKNA
>Acep_AC16988_AcCSP12
MSQLSSIALIIAMNVLLYVLAVERYTDEFDSVTDVDAILRNDTLRDEYHKCYMNTGLCNTIAQKKVTEMFGEAVLTNCEKCNETQKEMLKKVIKWYAKYKPEILLEKLVKAGKDMKQRNANQ
>Acep_AC17208_AcCSP13
YIEIVCVLSSSSVLTEEMYTTKFDNVDVDAILSNDRLLNGYVGCLLDKNPCTPDAAELKSKYT
>Acep_AC17955_AcCSP14
MCIHHLTYAQELYSDRYDKINAENILQNNRLRDQYYNCFIGKAPCMTADAKFFKDLLDDQPFMVISSKLIDIA
>Avol_Contig_395_AvCSP1
AVGINAEFREARISNSDKIMDRSNFWLLAILAVLAAVVAEELYSDEWDHINPDDILPNDELRNQYYNCFMDTGPCMTEDQKFFKQHAAETFATKCRKCTETQKKNVEKIVVWYTENRPEEWHAMIEKLLQEAKKLNITPVD
>Avol_Contig_5127_AvCSP2
VLISKMKCICLLFLVVVAVYAEEKYTEENDDLDIEGVIKDADTMKAFTGCFMDTADCDHVSGDFKKDLPEAIQTACAKCTDKQKHITKRYFEGLEEKYPELYQAFKNKYDPENKYFAALKAAIAKF
>Avol_Contig_7071_AvCSP3
RRWKPSALFLFSWWRWYLRIFYGSEYDDFDVQPLLENDRILLSYTKCFLDEGPCTPDAKDFKKVIPEALETSCGKCTPKQKKLIKQV
>Avol_Contig_50836_AvCSP4
GEAPCDPVGRRLKSLVPLVLRGSCPQCSSEETRQIKKVLSHIQRSFPKEWNRIVQQYAGVL
>Avol_Contig_56861_AvCSP5
ILLRVCAKVEETMARLSLIVTIIAVALACVFAEEEFYSNRYDDVNIHEILANEKLRMQYYKCLLGTAPCKTADAKFFAGIINEAMQTQCRKCSEKQKELLNVLSDWFTKN
>Avol_Contig_68614_AvCSP6
LRSNMKVLALFLLVVAVVLAEDKYTTKYDNIDLDTILASDRLLKNYVNCLLEKGSCTPDGKELKETLPDALETECTKCSEKQKKGTEKVIRYLVNKKPETWEQLKKKYDPSGQYSTKYTDEAHKQGINV
>Avol_Contig_71236_AvCSP7
SGKLQLPLMVVVAVVSCDEKYTTKYDNINYKEILENKPLLHNYIKCTLDKGRCTAEGNELKSKIKDALQTGCIKC
>Avol_Contig_71896_AvCSP8
IRKMMARSSYIVLIGIALMCVLAEELYSDRFDNTDISSILQSDKLREEYYNCYMEKSPCLTEDATFFQGIMSEIIQTNCKKCTEKQKEMFTAAKNWFTQNKPEQWEALVAKSVEDMKKKNAGL
>Avol_Contig_72733_AvCSP9
HSCANKMARLYHIASIIVVNIFVLMCILAEEEHYTDKYDNLNYHTLLNNKTVRNSYYDCFMEIAPCQTPVQKTLTSIFSEAYQTKCKKCTEKQKEIFAAVIDWYMKNEPHKWQLIIMKTIENMKKKATQQSLATDE
>Avol_Contig_73884_AvCSP13
FFSLFVSETLPDALETECTKCSEKQKKGTEKVIRYLVNKVYVRANMYARPSLFTGLIKREVCVMS
>Avol_Contig_76500_AvCSP10
SVSLTSSVKITEDMVQLSYVVRIISITLLCVLAEELYSDKYDNIDPISILQNDKLRDEYYNCFLEKAPCPTEDAKFFQEIFSESLQTKCKKCTQKQKELQLTMKNWFLQNKP
>Avol_Contig_81435_AvCSP11
TDTWVACLIRILAPPDAAELKKNLPDALEHDCAGCSEAQKNMADKISHHLIDNKPDDWKLLEDKYDPTGAYRRRYLENKSGDGGRLD
>Avol_Contig_81476_AvCSP12
EEYTNKFDNINIDEIIQNERLLKRYIDCLLDKPDIRCPPEAIELKKHINEALENDCAKCTKKQTEMVTKVIKHLVINKRDWWNLLKTKYDPEEKFTKKYEEMAKN
