# Supplementary material for: Caste-Specific Expression Patterns of Immune Response and Chemosensory Related Genes in the Leaf-Cutting Ant, Atta vollenweideri
Source: PLoS One. 2013 Nov 15;8(11):e81518. doi: 10.1371/journal.pone.0081518 (PMC3829964; doi:10.1371/journal.pone.0081518)
Supplement: Fasta-File S3 — Protein sequences of SNMP-genes of A. vollenweideri and A. cepahlotes. (FASTA) [file pone.0081518.s011.fasta]

>Acep_AC17327-RA_AcSNMP1a
MVSIKKLGIGGGVSFIFGILLWCGFPALIRSQIKKAVQLKPGSEIRDMWSVVPFPLDFKVYMFNITNPDEIKEGKKPRVQEVGPFFYDEYKVKFDLVDREDEDSVEYSMKTTWFFNPKKSNGLTGEEIMVFPHLMILGMVGATLLDKPAAIGVVGKAVDSIFHKPDSIFVTAKAKDILFDGLPIDCDVKDFAGSAKNGTAVSERMKVLRGVRNYKEVGQVLEFNGKPALDIWPEDHCNAFNGTDSTIFAPLFGPDDDVVSFGYEICRSLSVKTLRYTANLGDMSTNPMEKCFCRTPETCLTRNFYDMTKCLGVPIIGSLPHFYDTDGKYLEMVDGLRPNQDEHEIDMDFEPMTATPIRAHKRLQFNMFIQPIPKFKLMKNFPNALLPLFWVEEGILLGDEFVNKVKVVFKVMTVVNFLKWLLVLGGIGMGGAAGFFYYKNRDSGKLDVTKVTPKASGDDNKTEKSWPPGMNISTISAAVPSSLDRN
>Acep_AC17328-RA_AcSNMP1b
MVSVKTLGLAGSCTFSIGLISYTLGFPSMLKSQVKSQVKLQKGNEIRDFWEKLPQPLDFNIYVFNITNPNDIASGAKPIVQELGPFHYDLYRDKEDVVDREEDDTVEYSLRQLWYFNQEKSIMSENVEIYAFHPLMIAITLIIQRDKPSTMGVINFAGSAVCSALQEKEEILIREEGLRFRFGYLAKTNGSRLPERIRVYRGIKNYKDVGRVLTIANSTKLKMWFGSPCNDIRGTDGTIFPPFLNKEKEVWVHSPDICRSIGAYYFEPGKVQGFKTLHYTADLGDPSEDEDVRCLCQESEGCMPKNIFNADPCKNVPLRISLPHFYNSDPRYLEMIDGVNPIPEKHRMTFNFDPMTGTPIKAYKKIQFNVIVGPIPKLRLMKSFPEALFPLFWVEDGLELGNILIKPLKVAYLQILIAKTVMWFMILGGLGMLIVAMMRYYKKNNVDNVAVPDLVPGKEQNKTPKKLTISTIQGELVPPKID
>Avol_Contig_71878_AvSNMP1b
KLPQPLDFNIYVFNITNPNDIASGAKPIVQELGPFHYDLYRDKEDVVDREEDDTVEYSLRQLWYFNQEKSIMSENVEIYAFHPLMIAITLIIQRDKPSTMGVISKAFDSIFKKPESIFIKTTIKDLFFTGILLDCTGITDFAGSAVCSALQEKEEILIREEGLRFRFGYLAKTNGSRLPERIRVYRGIKNYKDVGRVLTIANSTKLKMWFGSPCNDIRGTDGTIFPPFLNKEKEVWVHSPDICRSIGAYYFEPGKVQGFKTLHYTADLGDPSEDEDVRCLCQESEGCMPKNIFNADPCKNVPLRISLPHFYNSDPRYLEMIEGVNPIPEKHRMTFNFDPLTGTPIKAYKKIQFNVIIGPIPKLRLMKSFPEALFPLFWVEDGLELGNILIKPLKVAYLQILIAKIVMWLMILGGLGMLIVAMMRYYKKKQCGQRCGTGSRAGQGAE
>Avol_Contig_71953_AvSNMP1a
GRQGWCEEFGRKTAQSVKMVSIKKLGIGGGVSFIFGILLWCGFPALIRSQIKKAVQLKPGSEIRDMWSVVPFPLDFKVYMFNITNPDEIKEGKKPKVQEVGPFFYDEYKVKFDLVDRENEDSVEYSMKTTWFFNPKKSNGLTGEEIMVFPHLMILGMVGATLLDKPAAIGVVGKAVDSIFHKPDSIFVTAKAKDILFDGLPVDCDVKDFAGSAVCNLLKTEAKDLVPDGENRYKFSLFGGKNGTAVSERMKVLRGVRNYKEVGQVLEFNGKPALDIWPEDHCNAFNGTDSTIFAPLFGPDDDVVSFGYEICRSLSAHFERHTKVKGVKTLRYTANLGDMSTNPMEKCFCRTPETCLTRNFYDMTKCLGVPIIGSLPHFYDTDGKYLEMVDGLRPNQDEHEIDMDFEPMTATPIRAHKR
