# Supplementary material for: Caste-Specific Expression Patterns of Immune Response and Chemosensory Related Genes in the Leaf-Cutting Ant, Atta vollenweideri
Source: PLoS One. 2013 Nov 15;8(11):e81518. doi: 10.1371/journal.pone.0081518 (PMC3829964; doi:10.1371/journal.pone.0081518)
Supplement: Fasta-File S4 — Protein sequences of IR-genes of A. vollenweideri and A. cepahlotes. (FASTA) [file pone.0081518.s012.fasta]

>Acep_AC01845-RA_AcIR76b
MPFSGLVMENGTWVGKGYAFYLLKLLSSKLNFTYTIIPPEQHVLGNSNESGILNLLYERIEFLLEEKTAHRAKLWNKPDSENFSLFSCVWFVYSSLLKQGTNIIATTDSTRILIAMWWIFILILTSFYTANLTAFLTRPQFTLPINNVQDILRKGYQWVTYKGRTIDLVLSEDNYITSYEYPVNDIFNALEKNKLFLGETHYLKTLIFENYINKTRQHLNHRDRCTYVIMPNTIYLINKAFAFPINSTLKKLFNKELITLMASGIMTREKLRKLPIAQVCPLDLRSTERQLSIADLSLTFKVILAGYMIAMIIFVLEILINWLVKFYKRRKKIGKKSDRTFFCKWKRKSNDSLIPQLVYTTKNQLFDKRNIQLPFSNIPYDIVQGKKYCINGRDYYIVFDRYGDQRLIPIRTPSAFLFQYT
>Acep_AC02400-RA_AcIR318
MLMAIHVVAEPCIFTSPLTLQLLLEYAEWRSWDQVVIFDNISPFSCALNYARPLIKCFGEKGISVSLQSATNPNVPDALTIRTHRVGSIVLLDGLNLTSPDNIIQVASQKFLFNYYISWLMVTTRRHDFTIDTVLRDLNVGIDSDVIVATSPLQNDAAAWIYAQKYRDKICQSFQRYGDRFEFMGPPPERRNVENATTNLSYTTEENRTVSFYLMHTYKIRHSDNTSLIVRYLGFWNPESHTLKLPMSVKLRSDFNGLPIVFGVLNGTSDGQTDVIESEATANDIAPLLDFATIVTHSVNASIELVPHEKLGTLANKEWSHLLGDVVTGTVDIGLGYITANDEERWTEMTFSHPLIRYMSTGTMRDIFLQPFDNRLLGCVAGTYLIMFIAMATVIYAAKTILHDEDEKHVEIGESALWCLSIMCMQGSPWTPRSPSGKTLLLSSLIFSLVMYNAYAGFITSILSVQATGIKSITDLLFNNFKLGYSAADDTYIRNANDSNLRQLYIKAFNNRESRLETRTGLMKAVKERYGFFVSATLARRALKTTFIQERCTLKELMLPQTLTVVALPMAKSCPYRKIINLNILRIYERGVLDKIQERMLPTMPRCAASADFHSARLADVYSAFFLLVAGMVIAISIGIFERIWNKRRQMQETVVRGIRKHNLISHLHFHHHHDGGHNRSNDHPHLVAAPTGKLRGYNLPYMIMLQDHARQVQSFVGFQERDVSLEESRGLEPLKVRQKSAGPKRASWSSFSSLPKRKIKSTKKIPSNMENIRVFPFNN
>Acep_AC02463-RA_AcIR52d
MPRAGKNFPQLHFLKYLVSGRIPFHLKMDIETFDLEDFKYNSVNMTAFRLVDLEESKVAEILKQMERFQPAIGHAILNKTGVIQIQ
>Acep_AC02476-RA_AcIR316
MSALTYTLLPSYLLNKFAKKAIRAKTRMSLFVAACQQVKHGVQAVFGPSDPILGQHIHSICDALDIPHLEARLDLETEAKEFSINLYPAQSLLNTAYQDIMEFFNWTKVVIIYEDDHGER
>Acep_AC02477-RA_AcIR1
MKLRELVKSPKIRGIEVSLRQADPNSYRQVLSEMKSKEFRNIIVDTKPEHMHHFLRMILQLQMNDYKYHYLFTTFVSTLGILKRTFKIHLVCDSIRSLAFPQDIETFDLEDFKYNFVNITAFRLVDADDVGVRSILRDMERYQPSGNTILNKSRIIQ
>Acep_AC02481-RA_AcIR60a
MLKSEGNFSGNMRYEGFCIDLLKKIAHMVGFTYRIELVPDGKYGVYDYETGEWNGIVRQLMDKVSVCDMRPCALLQFHSNYLRDIRELSEGEDADAYIIRRYNLYVTEAYIVRSTILEVVDSQRRETV
>Acep_AC02482-RA_AcIR307
MNQYLVLCDVDVDHFGCPLYVRCITIPIHGLTIDSRNTEDRARSTCRKDRRFPYRAYFHPDIHAFCVQRKPEINLGKLPSRGAPPRTPASAFADAEEAVRYRGKSTHIELFLRGSFIESRTTFSSSTTAESAILLSRRADLAVGSMTINYARERVIDFTKPFMNLGISILFKVSKSRFRRTVISMCKIARIYHVTK
>Acep_AC02891-RA_AcIR68b
MKEYLGIFLSFQDISEYKCENDKTPTYVPHKPVTGVIGAAFSVVSIMVANILRLFKIPQISYASTSTELSDKSRFEYFSRVVPPDNFQAQAIVEVIHLLGWKYVSTVAVEGEYGEKVSKMKE
>Acep_AC03224-RA_Nmdr2
MNYEQYGRSTASAQYFLQLAGYLGIPVIAWNADNSGLERRASQSSLQLQLAPSLEHQTAAMLSILERYKWHQFSVVTSQIAGHDDFIQAVRERISDMQDTFKFTILSAILVTEPHDLLELVNSESRVMLLYSTREEAIKILSDAREYKITGENYVWVVTQSVIENLQTTPSQFPVGMLGVHFDTSSESLVSEITTAIKVYAYGVEDFVSDPKNANRSLKTQLSCEGIGESRWSTGDLFFK
>Acep_AC03939-RA_AcIR75u.1
MSNHYLAHCIYNFVDDLKERIYNNLEYQNLYVLDLNCDYAIKILQQAHSKKMFIAPMKWLLLQDRRMLIDNANVTSSYDNLEIFEDLAIYPDSDVIFARRFDNDFLQLTSVYRPSPQRTVIWENRGNWTIKNGLQMSTFDVASARRRNLQQSHLKSCLVMTDPNTINHLTDFKYNMIDPVTKVNYIWILHLINRMNATLCFVFRRPLLSTIKNIFTLPFQRNVWIAIGIFLVLVFCLLYMSMKWEHYRGTSKKSAAYWNQLNISKPTIIDNLLVILGAFAQQGYSYEPYRIPSRIITLMLLLTSLSLYAAYTANIVALLQTPTDSIKTLSDLLHSPLNLGVQDIVFNRNYFKAFQDPIRKAIVEQKVEPKGHKPNWMSLEEGVHRIRNEPFAFHGIRSPMYQLMQHTYQEEEKCGLTEIDYLNEIYPVIAIVKKSPYLEIIKNGALKLREYGLMYRDEYRIYIKKPTCSSQTGFITIGFTECYFAIITMGYGVLFSIIIFAFELLWHKRQSMNTLEETIPTMIEERKSGIIDAREYNKLDLREKYVLI
>Acep_AC03942-RA_AcIR75u.2
MIIDNDNFTFTYNDSVLEIFEDMAIYPDSDVILAQRFDGDFFELSSIYRPSPQKSVIRENRGNWTIENGLKMSTFDVASARRKNLQQTTLKSCLVMTDPNTVNHLTDFKDKSVDPVTKANYPWILHLVNRMNATISFEVTNSWGYRTENGSWNGMIGMLERREIDIAGTATFLVPERIGVVQYIQLYTHTGSRFIFRRPLLSTVSNIFTLPFQRNVWIAIAVFFVLVFCLLYLSIKWEYNRDRMLKTTAYWNLNPSKPTVSDNLLILLGAFSQQGYSYEPYRVSSRIVTLMLLLASLSLYAAYTANIVNLLQSTTDSIKTLPDLLNSPLKLGVQDVVYNRHYFKSFQDSIRKTILEHRIEPKGSKSNWMSVEEGVRRVRNELFAFHGEIGTVYQLMQDTYLEEEKCGLTEIDFLNVLYPLLVIQEQSPYSEIIKTGALKLREYGLKYREEYRLYTRKPVCASQTSFITIGFTECYFALVTMGYGILLCVIVFAFELLWHKRQTMHAIKEVKRRNIVEYLD
>Acep_AC05487-RA_AcIR75u.3
MFVAPMKWLLFQDRKTMADNNDNVNLTFTYNNTILESFKDLDIYPDSDVILARRFDGDFLELLSIYRPSPQRGVMWENRGNWTFENGLRMSTFDVASARRRNLQQTALKSCLVITDSETMNHLTDFKDKTIDPVTKTNYPWILHLVNRMNATVSFEVTNNWGFFSKNGSWSGMSGMLQRREIDIGGTATFLVPERVGVMQFIQLYTDTSLRFIFRRPLLSTVSNIFTLPFQRNVWIALAVFLILDFSLLYLSIKWEYSCGRKTKSAAYWNQLNPSKPTVSDNLFILLGAFSQQGYSYEPYRISSRIVTLMLLLASLSFYAAYTANIVGLLQSTTDSIKTLPDLLNSPLKMGVHNIVYSKYYFQSFRDPVRKAILEQRIEPKGSKANWVSVEEGVTRIRNELFAFHGEIGTVYQLMQDTYLEEEKCGLTEIDFLNHLYPLLAIQKQSPYSEIFKTGGLKLREYGLKYREEYRLYTRKPVCSSQTRFITIGFTECYFALVIMGYGMLLSIIVFVFELLWHKRQTMHAIKEMSNSETNIEERLD
>Acep_AC06346-RA_AcIR8a
MSFILILIFFLPFVLCQTPMNLMVVIEESDSSILGILNDAVPEAERNFANDMITVDVSIVTVNRENVDASFKTVCAILYKGISIILDMTWTGWDKLRNIADERGIIYKRGDCSISPYVQAIDDLLIMKNATDVGLIFEDERELNQSLYYLIGNSIIRLVVIDELTERTVAKIRGMRPSPSYYVIYASTAKMEELFKTAIGGGLVKREGIWNLVFTDNNYNEFRYITGDLQLNVSFTVLNMKTDICCRLMGDVSCTCPPNFKIFPHYFKRLIGLIVSLMSDVQRGGVSVAAKTGQCDKPVNSTSTSNITMETFNKILMTRLDSNDTFEYWSEKAMITYKAEIELQMVSHGFVDALATWTRRTKIKEADGRKIEPAKRFFRIGTAPSIPWSVIKKDPVTGQDMRNEDGKEIWEGYCIDFIQKLSEEMQFDYDLVIPEDLEFGKKLSNGEWSGLIGDLAKGETDIAVASLTMTSEREEVIDFVAPYFEQSVMRKPIRKTSLFKFMTVLRHEVWLSIVGALTLTGIMIWILDKYSPYSARNNKRLYPYPCREFTLKESFWFALTSFTPQGGGEAPKALSSRTLVAAYWLFVVLMLATFTANLAAFLTVERMQSPVQSLEQLARQSRINYTVLTNSSAHQYFQNMKNAEEKLYTVWKEITLNSTSDQVEYRVWDYPIKEQYGHILQAITQVGPVKSTEDGFRKVIESEEAEFAFIHDSSEIKYEVTKNCNLTEVGEVFAEQPYAIAVQQGSHLQEEISRKILDLQKDRYFETLAAKYWNQTLKSQCPNSDDNEGITLESLGGVFIATLFGLALAMITLAGEVLYYRKRNNSQKGKQNNKKTIKDIENDKIIMQKIASKLRMKPAPTDAVFGKQLNHTPRYSV
>Acep_AC06776-RA_AcIR25a
MNNTAVTSYRVIVVQHPPFVMYDNKTEKWEGFCIDLLNAICETMPFEYEIREVEDREYGSLKENGSWNGMMKELIDKRADIALSSLWVMAEREKVVDFTVPFYDLVGLSIMMQKTKTSTSLFKFLTVLENNVWFCILAAYFFTSFLMWLFDRWSPYSYQNNRDKYKDDDEKREFNLRECFWFCMTSLTPQGGGEAPKNLSGRLVAATWWLFGFIIIASYTANLAAFLTVSRLEIPIENLDDLSKQYKIQYAPIRNSPAYSYFQRMADIETRFYEIWKDMSLNDSLSDVERAKLAVWDYPVSDKYTKMFQAMKETGFPADIDEALRRIRQEDEYENNEFAFIEDASTIKYLVMTNCDLTQIGEEFSRKPYAIAVQQGSPLKDQFNNAILILLNKRRLEKLKDKWWKHNPIKKNCDLKNDQSDGISIYNIGGVFLVIFVGIIFACLTLAFEYWYYRHQAKVTELNQATPSKLKMTKTIKPIRVSTGKAMDTRIFGTWEKERTLERGYINLLGS
>Acep_AC08453-RA_AcIR56e
MLGAVSPDSFDTLHSYSNTFQMPFVTPWFPEKVLTPSSGLLDFAISMRPDYHRAIIDTVRYYGWKKIIYLYDSHDGKSFYPAAFSCISHFTARSCGLRRIPLAVARAFSPPPLRYLSFYYICQVGSVSRGQLCRYRRHGISSGFPDFCAE
>Acep_AC08455-RA_AcGluR1
MEINGGKQESGLGLLRLQQIYQGLKPGNDSFQVETVKRIQNVSEAIDFLRSLEELNRWSNKYVVLDCPTDMAKDIVVSHVRDVALGKRTYHYLLSGLIMDDRWESEVIEYGAINITGFRIVDATRPHVKDFLANWHRQDPTTSQGAGRESISAQAALMYDAVFVLVEAFNKHLRKRNDKNNMRRVTSTSNQTINGTKPLDCYHNRGWVTPWEHGDKISRLLRKVEIEGLTGEIRFNDDGRRQNYTLHVVEMTVNSAMVKVAEWTDEAGFQPIAAKYVRLRPHEIEKNKTYIVTTILEEPFIMRKISDTGEVLMGNDGYEGYCKDLADLIAKKLGISYELRIVKDRKHGTENQDVSGGWDGMVGELIRKEADIAIAPLTITSERERVIDFSKPFMSLGISIMIKKPIKQKPGVFSFLNPLSKEIWVCVIFSYIAVSIVLFIVSRFSPYEWRVLTISGSTDSAISGRNDPGLQHSHTPQGSPHMPTSSMANDFSIVNSLWFALAAFMQQSCDISPRSISGRIAGSVWWFFTLILICSYTANLAAFLTIERMVTPINSPEDLAAQTEVQYGTILNGTTLDFFGKMWEFMNSRRDVFVQSYEEGIEKVRTSKGKYAFLLESPMNDYINEREPCDTMKVGRNLDAKGFGVATPLGSPLRDPINLAVLSLKENGELAKLVERWWYERTECRHGDKPDPTRNELSLSNVAGIFYILIGGLLLALAVALLEFCYKSHTEATRAKIPLSDAMKAKARLTIGGGRDFDNGRFFVILIPFTAREETSTGCGGTNIDYVRAEVLRTSKRDWEHRERSSTQQHTYPGINCYQESPSDNSPANSLPTPPPPPLVAPPPPPPPPRRPRRNVTFAESPPKSPKKSKSPKFIFQRKLSSIAALDVAVPWTPASPRHWSGLNDKPEYIT
>Acep_AC16428-RA_Nmdar2.2
MSTYYLFRFMTNVWALFAVVFLAIYTANLAAFMITREEFHEFSGVDDHRLAKPFSHKPMFKFGTIPWSHTDSTLAKYFKEMHSYMRAFNKSSVADGIEAVITGDMDAFIYDGTVLDYLVAQDEDCRLLTVGSWYAMTGYGLAFSRNSKYLQMFNKQLLDYRDNGDLERLRRYWMTGTCKPGKEVQKSSDPLALEQFLSAFLLLMMGILLAAVFLLLEHLYFKYIRQHLAKSDDGGTCAIFSLISINVENLKEDNSMQNSVGKSLTFRGAVYEAQDILRHHRCKDPICDTHLWKVKHELDMAKIRIRQLEKDLEAHGIKPTQTKYAPSFF
>Acep_AC17384-RA_AcIR75f.1
MQPEEGRNRQGSRKITKVVDVEAAMAKFLVLISFLFKATKSFLFDETHKWLILGRKLDDTLSLLNDDSFGVVTDITIAIETDTGFDLYDVYNPCKARGGSLNVTVLGYWTEKSGVAIRLKQSKYERRFNLHGMKLRVGVLLPRKFYNLSTEVIVLNQDMKAKYGRSQFLYTILLHMADLFNFTMEIVEVDPRKRQDNSAPMFVAFQKKTVDISASPIVMKADRLRSGDIIGPVWPMRSCFLFRTIASANMKTKQFLKPLNIKVWYVVLCTIIISASILVILIRQEGIHSVSEGYNICILLTIGALSQQGSVFVPMHYAGRIAFIHIMLFSVLILNYYSASIVSDRLKNMGVKMNDSLISLADSQLKVAAEPTPYIRSFLQTPEKEIRYFNAKRWDKLPESKRYLPLTEGLNRVAKGGLAYHTSIESAYPYIERHFHPRMICELTEVHLFRAVLALWGRHRSPFTPLFRIGLTKMYDMGIRRRQLKFWSARKPFCPKNMLIAEPLSIYEAAPVFVFIGIAAALSLVICITENLVYWLWPRLSMSITDRQRKLCFPKFTRNTPTSGEIFSRE
>Acep_AC17385-RA_AcIR75f.2
MNNAKLKHSGAYVIFFALLQFTCNVNAGDSDFIRDYFVNKAVRNVVGFSCGDFTSDFYFIKSLSRAGIFTIIRKHDKDINIRRFLSTDAWSLGVVVDLRCRNESAVTIFAETSKYRMYDYSYHWLVLGSKLNSSVPLLNDSAYSMTTDVTLAITNGSGYDLYDVYNHCKYRGGTLNLTRLGWWQRAEGLIITLTQPLVERRANMHGMTLKISGVIQYRPKNMRLEDYMIDINTRSLDSMHKPCFMLLSTPSNKIKLEIFFKPFAVQIWYLSAVFIVFFMFIMRIIMKCEEASKEEKYSDAVVVTIGITAQQGANFYPECISGRIALLQILMFNWIMFNYYSGSVVSARLSEPLDMMEDDVTVLADSNLKIAAEAVPYLNYFLYKLSSESNYFRKKRWDPLPESKRYLPIEEGMKQVSEGILAYHTDPNTAYPYIEKMFDPNKICALTEIHLFKQSVMGMYASRNGQFTEMAKIGLSKMFNTGLRDRQIKYWSSRKPQCTLDTLSTRSISIYETAPALVLLAFGVLIGGIICFIENMIYYRFMREEMLRPLNNDDAEATASTSKHNLSE
>Acep_AC17387-RA_AcIR75f.3
MSTAIKPAGLQIDIPRYLDTDRTMGVFVDIRCPNQNISGIFNEGTTHRMYDYSYVWLIFGSNLNDSLQSLNDSGFSIVTDFAILLPNDTDYVLYDVYNHCKMRGGVLNVTWLGGWRENEGLTINLTDSRINRRRDYHGMRAKAAGIVLHRPKNVSLIDYLEGDSLEVMDNWPKFGYTLLSHVADMFNFTTCFMFRTIPATKMKPWIILKPFAADTWYSIILIVVITILILSCILKLERADDYGCSISALIAIAALCQQGFPSLSNQLASRIALIQITVFGLLVYNYYGAAIVSARLNEPLQKMNDSLYSLAHSKMQMAAEKNVFFNFLLRNPRPDVQYFRPFWNAIPESERFISLEEGVEGIKRGGFAYHADPDDIYPSIELAFDKQMICQLTEVHLLKSELGLWSNLKSHFHEISKIALLRINTSGLRRREIRRRSARKPYCPSDEIFVSSVTIYEAAPILFLLFFGIIISLIVFGIEYFVFYTMNSKRTSDITSGIKPSVKSSVKLSVKPSIKPSIKSDIKLGIKPNIKIDKKNKILLKDKAPPKNNIILPVLPEASNLFQQVLMSKRYQ
>Acep_AC17754-RA_AcIR47b
MNKIEENIVFLRDFCLSETLGQCKDLPYDPFVLGNTSFVNTVLGKDLVKSGKDIGCPEYIGRNIQGAIPEVISLLQRQYRGDTARTKVPICREILLGAEISFFHPSHIEAKTGIPRLTSTSKYELFHEITETSLLYDAVHLFAKALHDLDTSQQIDIKPLSCESTDTWPHGYSLINYMKIIKDNDKSDLRDPFKP
>Avol_Contig_1928_AvIR75f.2
SKRYLPIEEGMKQVSEGILAYHTDPNTAYPYIEKMFDPNKICALTEIHLFKQSVMGIYASRNGQFTEMAKIGLSKMFNTGLRDRQIKYWSSRKPQCTLDTLSTRSISIYETAPALVLLAFGVLI
>Avol_Contig_10114_AvIR56e
GPDTIPRGLLDFAISMRPDYHRAIIDTVRYYGWKKIIYLYDSHDGKSFYPAAFSCISHFTARSCGLRRIPLAAARAFSPPPLRYLSFYYICQVGSVSRGQLCRYRRHGISSR
>Avol_Contig_22387_AvIR76b
AVAYLPILPEMQKYCTFSTILEQSELTVLMKRPQESATGSGLLAPFNKTVWLFVLAAVVSVGPVIYTFATFRAKLWNKSDSENFSLFSCVWFVYSSLLKQGTNIIATTGTR
>Avol_Contig_71529_AvIR8a A new protein sequence entered manually
QSRINYTVLTNSSAHQYFQNMKNAEEKLYTVWKEITLNSTSDQVEYRVWDYPIKEQYGHILQAITQVGPVKSTEDGFRKVIESEEAEFAFIHDSSEIKYEVTKNCNLTEVGEVFAEQPYAIAVQQGSQFTRRNKQKNTGFTKRQIF
>Avol_Contig_72543-AvIR25a A new protein sequence entered manually
FDNRNSVLILRSIILRLLRDFRSAKVTNEKIMNNTAVTSYRVVVVQHPPFVMYDNKTEKWEGFCIDLLNAICETVPFEYEIREVEDREYGSLKENGSWNGMMKELIDKRADIALSSLWVMAEREKVVDFTVPFYDLVGLSIMMQKTKTSTSLFKFLTVLENNVWFCILAAYFFTSFLMWLFDRWSPYSYQNNRDKYKDDDEKREFNLRECFWFCMTSLTPQGGGEAPKNLSGRLVAATWWLFGFIIIASYTANLAAFLTVSRLEIPIENLDDLSKQYKIQYAPIRNSPAYSYFQRMADIETRFYEIWKDMSLNDSLSDVERAKLAVWDYPVSDKYTKMFQAMKETGFPADIDEALRRIRQEDEYENNEFAFIEDASTIKYLVMTNCDLTQIGEEFSRKPYAIAVQQGSPLKDQFNNAILILLNKRRLEKLKDKWWKHNPIKKNCDLKNDQSDGISIYNIGGVFLVIFVGIIFACLTLVFEYWYYRHQAKVTELNQATPSKLKMTKTIKPIRFNLHPAPTHGFQTISQFRSRF
>Avol_Contig_74168_AvIR93a
TSSFRLHRMHESGLMNKWIAEQIPVKDKCSDSFANQVVEERKVNVTDMQGIFFVLFMGVNGSIFLATPSFGECNNISW
>Avol_Contig_76683_AvIR75u.1
FSREDSMVSDPNTINHLTDFKDKFIDAPTKANYPWTLHLANRMNATISFEIMNNWGYRTENGSWNGMIGMLERREIDISR
