# Supplementary material for: Caste-Specific Expression Patterns of Immune Response and Chemosensory Related Genes in the Leaf-Cutting Ant, Atta vollenweideri
Source: PLoS One. 2013 Nov 15;8(11):e81518. doi: 10.1371/journal.pone.0081518 (PMC3829964; doi:10.1371/journal.pone.0081518)
Supplement: Fasta-File S5 — Protein sequences of GR-genes of A. vollenweideri and A. cepahlotes. (FASTA) [file pone.0081518.s013.fasta]

>Acep_ACEP_00001305-RA_AcGR3
MHLIRTLRHLHLEITKTGRQINNIYCLQLLLELAVHFTIVTSSIYCLYLTYSGQLHTVNNEKIIALAIWTFIYSIKIILMNGLCTSVSSEAYKTGEIIQSFEASIIDDDMREEIHQFTQQIILRSLNFTAFGFFSINNSLTGKFFATVTTYVFCFLLQC
>Acep_ACEP_00001311-RA_AcGR4
MITNVQQAVYPLLLTCSVFGIGIYSPKKFYLNILYNLTVWTSYGYLYYSVVTAFKVEMWLQSISNIICIWIGVLTSIIAIIMNVYHDKKFRLFMKRLTAINDTLEELGTPKKYQKLHTCAKRVLIGWLVCSYTLNTFDMIWWIHVIEDHWCIIIPYITNHFHHVNMLMDLLFMTFLWCASEMEKIIHQLTDSFQYADIHDEIYQFLLQIIHHPLKFTGLGLFYFGSNFTRKIQYLRVRNCESFCHGQHYRTGFTTHLHMLFIFGFGIIRCPFDHPRVYLSFFYILILWSVYIYVFCYVINMFSPKNIFNDILIDSITIINMLVTIISVINTFRNSKKFRMCIKKLNFVDNTLELLGTPKEYRRMRNSMKWIFTLWFIIICITWFTSSLWYIEKYNNVKAIFIPIIKDYLLYINTFIDIMYMFLLRFIKNVISSNQIISDFSIMFHKHLLNYKYIGTRLDKINKHIKELSAIEEYGLRCIWKKPPLVTQLNIRGAGNRKHILWITMHLHSELCRITFDIHDLFNIHMTLQMISYFIILIAMFYFQYHTMLCLKEMYGGNSFRLKLLLRSDMWFIICLTKLISFNHICESVSGKAKKTKDMIHKLTNLICFTEAREEIVQFVLQISLRPLKFSGLGLFNFGYNFVHKTAILPLSVVLCLCGFGVFEYPQNQPRFCFTIFYILISWLFYTYIAFKMAIFLRKNELTYTMFHYSNMIFAILYMLSNFYYNKKFKSCLNKLNIVSNTIEKLGTSKNYTKLRLQTTWLITGWIILVSLIDINDYVWYHEHIPKSYSIMAICAPIGNHPIHINTLYNFMYMMLLRYIGFQFEHVNKYIQKLAEQKKVGYAWANSTLPLTHRAGTKTLSKQNIWIL
>Acep_ACEP_00001316-RA_AcGR5
MKLQLKAFCDKRDNNIRRKYYDQFRAAAFSACFVEETVPTKFQNCLKKFDNINYTLLKLGTTTDYNNLRKKAIWCVLGWIVIVILITYFEALLLKDKHDDDITTIIYTGLKFDQINEYLQNLMKNKNHKITRAWVKSKIHSLITLNILQLQANATADLLNKLSYVTYDVEIREIISQFSLGIVFAPLRFCGIGFFQFGFKYLHKFITHLYLELCKISSDINSIFGIQMTIKMAYYFIWIIIDLREFFNLIFIENYEKSKIVAFSLLSFYLSHHIFKFLLINYMCEIVSTKANSTANLLNKLSCTTYDVEIREIVSQFLLRIIHAPLRFYGMGLFQFGFKFLYKFITSLTTVLVILIQAQANKHLHLELRKISHEMNSVFGIQMTIKMICYFGWIILDLRRILCEIFINSYIISKIILIFVNLIWFCHNVFKFVLINYVCETVTTKASNTSDLLNKLLYSTYDIEIHEIISHFLLQMAYTPLKFCGIGFFQFGFKFLHRLIKLLIPYLKFYTSTEYHICYLLELFTTLLSIVFGIYHNERYKSFLTYLFY
>Acep_ACEP_00001998-RA_AcGR6
MMKMKQQGLVADLMPNIRVMKMFGHFVFNYYDDNSSKYLHKIFCCANLFLLLLQFGLCAVNLIIESADVDDLTANTITLLFFTHSIVKIVYFAIRSKYFYRTWAIWNNPNTHPLFAESNARYHAIALKKMRLLLFLVGATTVLTAVAWTTLTFFEHPIRKLVDPITNETTIIQLPQLLVRSFYPFDASKGITHILMLIYQFYWVFFMLVNANSLDVLFCSWLLFACEQLQHLKQIMKPLMELSATLDTVVPNSSELFKAGSADHLRESNENNQPPPPSAAAQGDNMLDLDLRNIYSNRQDFTATFRPTAGMTFNGGVGPNGLTKKQEMLVRSAIKYWVERHKHIVRLVTAVGDAYGFALLLHMLTTTITLTLLAYQATKVNGINVYAASTIGYVLYTFGQVFLFCIFGNRLIEESTSVMEAAYSCHWYDGSEEAKTFVQIVCQQCQKAMSISGAKFFTVSLDLFASVKLDILSQYILEFSLFIQFLYNEIKKIPFMIYYNRI
>Acep_ACEP_00003322-RA_AcGR7
MEEEIHVQMEDNSPSIEHSLRLISYTSWLLGVGIARPRKCPKAITITLRIVHLAVCSVIVAYGAIDFFTFGSVFKSDIFKIMYYMNKVMCYVSTYYYVYHGIRQYDKWPELMDRIKEIDQKIRKEIPMNDRSIKNVETLAILMIFACGPLSLIVHALYYYFTRPENIFASDLLLYYTIAQSLINSFVFDVVVYVLYRRFQTINELIDQLDQLFGALWIALKIRRIRELHTGICDLVIMVNDIHGFHLLLCSANCFTMVVATLFRIYMGVVEKNYAFMVINNILWILYATQFGLMCWICTLARKESDKIGISIYAIVLNCKPMNLDKLNGARNQSNLEMSPPLEGPDGEQNSNRSSSYNLNYVVMENILRKNLDRDCVRNEVNDFSIQLQQHRIAFTACDFFEMNNALLSNFVGVITTYLIILVQFYRPENPD
>Acep_ACEP_00003522-RA_AcGR8
MDMLHMNCVCVLKACFKQINDSLDYLRKHMTNGEPHLLSKTYHKQINPFVVMQLKILMKQHLTISDTVQMLIMNFSLQFLSTIIMAFIEITFNLYYYLVQVQKDVFVDDQIKQVFNEVFVTAVMYETVKIVLIVWACQSGKNQILEINTTVRDMYNSTSNQDVKYELQLFSLQLMHRDNIFSTKVLIVDATLLTTVICFKINASLQDLIVNSEPYTLKEINDEEKYEKRNIVILMDQGFEKAAYGNQQYNPDVPMRKIGNILGKITLVYIEMLVLQMDMLYINCVCVIKACFKQINDSLVNLRELMVNSEPYTLREINNEERNTVILMELKILKKQHMAISDTIQMLNMIFTLQLLFTIIKTFIFITFNLYFCLLRAQNTESLNNLEKEIYYNTLIANVTFYITKIMLIVWACETSKNQAMEISTTVIDVSNSNNDKEIEYELELFSLQLMHRKNIFSAKGFTINAKFLTTIQRQKKGNIWSLFRATNFESLMYPCFIFCRILGVFPYKIRASTIKPCKPYYILSIIVICTFCVCELKNLYDLNFTNNFMLKGIPIKLERNCFYILSGFTTVITFLLSGPRMRLLQTILVVSLNLSKESYRNLSKLIHAKDIFGFFYIIVQVPIFCHNLPYNTLYQIFLIYICLLVFQMDMLYMNCVCILKACFKQINDSLAYLQIFMTNDEPYLLRTYYKQRNPFLLMQLKAQIKQHLAVSDIVQMLTTIFSLQLLSTIILTFIEITFNLYFYLVQLQEGATSLNNLAKQVYNVIFITTFTYNIVKILLIVWACETGKNQALMINTTVHDMYNGTSDREIKYELFAMQLMHRKNIFSAKVLIVDATLLTTMMGSVVTYLLILLQFLSMSNICNRAFALNMTTI
>Acep_ACEP_00006371-RA_AcGR9
MFEPKTVHEMVTPVLMANAIVGMGIWSSNRGKFLNIAYSLICLVMYCVVMKLSIEYLGNHYLPKVTSLGNYTFYGIFYANICLTVCLIPCGWLRKKYMKAAIMRIAMCEKSLEQMGLEKNYRKLYRNQLIALIFVAVIFIVFIVVNYDGMFVEGTPLHVKIIITFAFNYPVGLLYVSDVSFLHWVRLMLTTTPDSPQHKRVLKMKDEWDKSFVASTQEDSKSKNNTDTMRAVKQVHLELIKSTRCTNDAFGIQILFSMTVSFVFITSLLYYAYKIFWQDIVSREKSQKEIIPVISWILFYSSKVLIINHMCAMASVEASKIFNVLSLFAANTGDIICELYEPTTSKEFRAEANTRFHSTIDTESVDIHGVWLLQSGSYVHSWDKSSWKRTQYAE
>Acep_ACEP_00006898-RA_AcGR10
MSSIKNSTFMDVNKISNSFRNINKENSIAEKNSEQKVNKIKSELHQDLFWMFKILIMFFKLIGLATFVHRIVIYKKRTLYTFQYSKLGIVYNVVLSSLMIASNYMSIPYRINDDYAEKNLTVGIKILQTVLGTLVICVTLISYCINQKSLVRIANQLITVEDEIDRMYDLYYPLQRQRIFYTIIIVCVLKINLLILLLFTEILVFHTGPVSWLTDVLPTFHVGWLFIQYFLLVTIIQTDFADVNRAIQSLIRINTSDLQLQSLYRTHIIVNNSTIHQLLQLRNVHCHLCKITEDVSSFYSLPLLFGIVFFFLTLIYSGYFFLSVLLIDDILNYTYNIGIIIWIIFLIYPIYLLTSRITRILIEVE
>Acep_ACEP_00006899-RA_AcGR11
MEEDSHCKMSSIKNSTSMDVNEISNSYRNKENSIAEKNSEQKVNKIKSELHQDLFWTFRILIVFFKLIGLATFAHQIVIYEKRMSYTFQYSKLGIVYNIVLSSLMIASNYMSIPLRLNWNYKIKTNLSVCIAVLQTVLGALMICVTLISYCINQKSLVRIANRLITIEHEIDRLYDLYYPLQRQRIFYTIIIVCILKICLLILLLFTEIFTIHTGPVSWLTDVLPTFHVGWLLIQYFLLVTVIQTYFADVNRAIQSLIRINISDLQLQSLYRTRIIVNNSTIHQLLQLRDVHCHLCKISEDASSFYSLPLLFGIVFFFLTLIYNGYYFLSFLLTDDILNYSYNIIDVIVWIIFLIYPISLLTSRITRILIEVE
>Acep_ACEP_00006900-RA_AcGR12
MFCKHDVCEKEKNSEQKVNKIKSELHQDLFWTFRILIVFFKLIGLATFAHRIIVYKKRILNWNYKIKTNLTVDIAVLQTVLGALVICVILISYYIKLKSLVRIANRLIIIESSVSISSTTTITYLLHYDHCLHLEDLPFDTSPVHSDRNRSYRPNLIVDRRFADISCGLLIQYFLLVTVIQIDFADSLYQTRRIIINNSTVYQLLQLRDVHCHLCEISEDVSSFYSLPVLFGIVFLFLTLIYNGYYFLSFLLTDNILNYSYSIIDVIVWIILLIYPIFLLTNKITRSLIEIR
>Acep_ACEP_00006902-RA_AcGR13
MFFKLIGLATFAHRIIVYKKRTSYTFQYSKLGIVYNVVLSSLMIASNYVSIPLKFTWEYKIKTSLTTAISVLQSILGTLMICAILISYCIKQKSLVRIANRLITIEHEIDHLYDLYHPLRRQRIFCTMIIVCTLKICLLILLLFNDNLALGTGPISWLTDILPTFHMGWLLIQYFLLVTVIQTDFADVNRAIQSLIGINTPDLQLQSLYQTRRIIVNNSIVHQLLQLRDVHCHLCEISEDVSSFYSLPVLFGIIFLFLTLTYNGYFLFWIVMITDDILEYDTLSNTIVWLIFLIYPIFLLTNKITKILIEVK
>Acep_ACEP_00007603-RA_AcGR1
MHSAYHGYIKLQIIQLYLASSNTLTNHDIHKVRGVLFRSPKNLRNNRFDSMKTDMVVPEMLASVVPPSDIFNPSTDSLHAAMRPIILLAQCFGMFPVCGVNKPDASYLRFTWYHPKIFYAVSIIVGTSILTVTNIHRLVTSGVNSTKMTTFVFFLTTLITAVMFIRLAMHWPCLALTWEKLEREFTSKHRRISKTSLATRFKIVTFVVMLLAFGEHSAAVMAGYTSALECAAYLDDADVAGIYFISQFPQIFTKLSYSLWKGIVIETINILSTFSWNFVDLFLILISIALADQFRQLNSRLFSIRGKAMPEWWWAEARSDYNHLATLTRRVDTYISGIVLMSFAIDLYFICMQLLFSFNPMRGSIRKIYFGFSFGFLLARTTAVSLYAASIHDESRLPAPILYSVTSSGYSNEVAGTIVTYELVLVQFNSVQQADQTNVTACEVR
>Acep_ACEP_00007604-RA_AcGR2
MGDTVNVSSEVYGKTLKTNQIFSAGSKISKRNGVTCKKILPYLMRQKKDKMKEMETQFSSDSQSPIPSPPRSRPFLNEQTLSISSNDPESFHCVMGPILVMAQLFGILPVSGILMPSPLQIKFVKFSIRTIYSAFISGMVLFMAILSIIHMIKIINSATFEVQGDMVAATSGTIFYANCVMGLIIFFWLSSRWVTLQRDWRSMELFIDSNKMERPKLRWKLYLIAISILFVALIEHILSILVHVKKYDWSGKSDNATFPNFLEIYCTSSHAFILENLKYNLALGIFIFIVSKLATFTWNFTDVFIAMVATGLAERYKTLNKYVINSISKHRPIDWSGLREDYATLSFMVKKVDDDISPVILLSFVNNLYFICLQLLNGLSKSDEGIIGDIYFFESFLFLISRTMIVTLLTARIHDQSKVILPILFTCSTSTYDKEVNHSNFIEVAGAIVTYEVVLLQFNVAMNK
>Acep_ACEP_00008869-RA_AcGR14
MKLQAIPFNVTTLFTKVKRNRIKKRCYPNSPLYKVIWPMIYTMRIFGFAPYNFSQYRWTSSNISLLFTVIVAIVYSCLSYEVFTKFLNVKRETLTIGGTENTKVIINYSVVMYELGLTAFTRRSFIRIWNALQDFDENMRRLSYPRKETRTTIIAWFLVIMITIIWIIVNHIGMYAFLETWTSNMKYMIPYIGTSIAIYKFVAITIFLGQRFGHLNSVAIQNLPSISGYTKTIISKKIILSLHNDLMVAAESLESLYSLSLLFWLCNLCLHTVSNIYFIIEWMIVKKWDVQSWPLVLCMCTWLLAFLFQLLLLLIACHFASSQANCLGPILIEWQVRLMKKENEDYVEYLLEFLNRKLKFSAGGCFHVNLPLLRS
>Acep_ACEP_00008923-RA_AcGR15
MLRWDDMIGPRLLMLTVVRTGLSYSCVLSDIVMTYCYNWKIRAALSHLRIFDRTTKYKEPKYPHMIRYICWSLVFVMLSFWTIVGYITFCVEPKDSVFNGITYAVVNTTLTMQLITFASLSSLLYERYHRLCESLLLPEDGKIMVVDRLDKQFHLQEVWWLHSCLTNATEMINSVYSIQLLLWIFCMSFNTLTRIYTINNGAILQPLLIVREILLVSACVTNLLIITIICHMTATQANRVGKIAFTPSSAILVKKNFMQDCCVEAVTYFQLQQVHFFASYGIIRIDLPLLLSIASGITTYLVILHTANV
>Acep_ACEP_00011602-RA_AcGR16
MDIHIIFYGKKTTVLISQLLSINCDKESRKQLEIFSLQLLHRPLEFSACGLFTLDRTLVTSVRNNISFFCILPGGNVFDDINFYIESCKEYCGMPISIRGEI
>Acep_ACEP_00011604-RA_AcGR17
MTIALKITALYTNQGNHYDIRAELIPSTPMNGDGEASQKQLPPHRDGKSFTDISQLMTVHASLCDTVMLINTAYGVVALMITITCLIHLIITPYFLIMEADGRREPFFFAVQGLWCIFHIWRLFMIVQPTYAATTQLKTKFRSLKIDRYFLFSERKII
>Acep_ACEP_00017234-RA_AcGR18
MKLFTPKCFSEAIALMTGLNCLLGLRAFEYPRGYSRPILSLIYLLFVHLELCKITKMVCTILGIQIAWEIGEIILILTGSLYYFYIRYITQQYKILLEQTILILALSFMSILKTIYLSYVCKNTANEANKTIEIIHAIYGCDADSDMQEEIQQFSIQILQSPVTFFVFGITLDNRILSSILKTISTYIVIMIQMGHSLESNNDIQLV
>Acep_ACEP_00017236-RA_AcGR19
MKLFARPKCFSEAIALVTNLNYFLGLRIFEYPHGHSRPILSLIYFLFVFGIYFSGSFNMEEKYYSNLRLMKLEYVLYKIFPHFLAVSIILKMLLGWWHTQKFKACHKKIFEIDETLRQLGLSENYGSIYFMTIGMIIVWIIGIFELKDYAKIMDVEQQKHIFFSIMIFRRHWRLQRINVLELKKQDQVLSQIESHFPSQPKNHFQRYNPLLKCSERKQLLQIFKQVHLELCKVSKIVCTILGVQVAWEIGAIIMYLSGAFYNLFIRYVMHQHKVKGVPAQTAFTLSMCFLNIFRIVFISHICKNAADEGNKTIEIIHAVYGYDADIDMQEEKIRKKKWVTLTLQCSAFFASKCIIDYFYANIQQFGIQILQSPVKFSIFGLILDNRLLTMILKSVTIYMVIMVQVSIILESDNSVQDMQF
>Acep_ACEP_00017237-RA_AcGR20
MKLFARPKCFSEAIALVTNLNYFLGLRIFEYPHGHSRPILSLIYFLFIFGIYFNGSVKMEEKYYSNLRLMKLEYVLNKTFPHILAVSIILKMLLGWWHTKKFKACHKKIFEIDETLRQLGLSENYGNYAKIMDAEQQKHIFFSTIFRRRRRMQFRINVLELKKQDQVVSQIESHFPSQLKYQSQRCNPSIIKWSEHKYLLQIIKQVHLELCKVSKIICIILGVQVAWEIGAIILYLSEAFYNLFIRYVMHQHKVKGVPAQTALTLSMSLLCIFEIVFVSRICKIAANEGNRATEIIHEINGCNADADMQEEIQQFGIQILQSPVKFSVFGLTLDNRILTMILKSVTIYVVIMVQVSIILESDNSVQDMQF
>Acep_ACEP_00017238-RA_AcGR21
MKLFASPKYFSEAMALVTNLSCFLGLRIFEYPHGHPRSILSLIYFLFMFGIFYSGLSNMEEKYYANIRLMKLEYVLYNILRYVHVLSVILNMLLGWWNTKVNERNSIYELKDYAKIMDPEQQKHIFFSTIFRRHRQLQFRINVLELKKQDQIVSQIESHFPSQLKYQSQRCNPSITKWPEHKYLLQIIKQVHLELCKVSKIVCTILGVQVAWEIGAIIMYLSGAFYNLFIRYVMHQHKVKGVPAQTALTLSLSLLCIFKIVFVSRICKIAANEGNRATEIIHEINGCNADADMQEEIQQFGIQILQSPVKFSVFGLTLDNHILTMILKSVTIYVVIMVQVSIILESDNSVQDMQF
>Acep_ACEP_00017400-RA_AcGR22
MRLNWNYKIKTNLTVDIAVLQTVLGALVICVILISYCIKQKSLVRIANRLIIIEHEIDRLYDLYYPLQRQRIFYTMIIVCILKICLLILLLFTQIVTGHTDPISWLTDVLPTFHVGWLLIQYFLLVTVIQTDFADVNRVIQSLTRTNAPDLRLQSLYQTRRIIINNSTVYQLLQLRDVHCHLCKISEDVSSFYSLSMNKAGNLVHDLLNCAIEKETNAELKKFSLQLLHRKIQFTANGYFTLDNTFLYSLTGTVVTYLVILVQFQMANRFVHLSDNNVTIQGEI
>Acep_ACEP_00017711-RA_AcGR23
MVLTKFLDYLVSLQETTIIRSLEIKFIQCTSTELISLYSHCCLQLDFLYFFVTSLNMLNLSTNFREEPNKRKKEEWRLFNAKDFQSLMYPCFTLCRINDNLANMQKFIATNNESHFLRPIYYKQKNPFLIMELKILKKQHLMVSNAVQMLNMIFSLQLLATTITMYVMIIFQFKSVSCKKEMIHANNITEIYFMISKNAMVTTELTNDSFSSVFLHEDLIAALKKWHLRISDTVQMLNTIFGLQLLGTIVTSFINITFDIYSSVVHWQDGVFINFDMHFLHIFSSSIVYYVVKITLLVWVCETGKNQAQEISTTVHELLNNIKDEHIKNELQLFSLQILHRKNTFSIKCLTIDAKLLAAIMGNITTYLLIMIQFLNMSHSCDRKTAYIIPLTQHLLQSIFGDIIADIEEHHGYFMINK
>Acep_ACEP_00017726-RA_AcGR24
MIYYILKLALIVWACETCKNQAQEIRTTIHDVLNSTKDKHIKDELRLFSLQLLHYKNIFSAKALNVDARFFATIVGTITTYIITTISYVNMFMQLQILDLENWITYTNWSLTSTFPIITLSTALYKRIEEHHGYFMTNIRQSNVSFIVLEIGCNLYIYLIKWHDGLVINLNGQASKLFLSTTIFYIIKLVLIVWACETGKNQAQEIRITIHDVLNKAKDKQIKNEVLQSFSLQILHCKNIFSAKGFNMDAMFLTTMVGTITTYILIFLQFMITSHSCDKKSTINITTYGVTYTRAQIEVYYGYLTTNI
>Acep_ACEP_00017727-RA_AcGR25
MKKRWKLFHATDFQSLMYPCFFYCGILGIFPYKINASNFEISKLRITISEMFSSGNITRTFENFCFLTLNGFIAIVTYILSKPRMHLLQTILNISLKLSTESYKKLSRWIHIKDIFGVIILVVQEYMYFNKVQIFEKNYWTALMIAIIMYLVLLEFQMNMLHVNCICVLKACFKKINDDLIHKHILTINNEKLPISNLICHMSKNQFFLEELKSLMKQYLILTKTVQMLNRIFSLQLLAIVILSFIEITIELYFYLVRWQGEVLITFDEYFLDVFLTSMMCYIIKVMFIVWACETGKNEIQKISTIIYDVHNNTRDKQIKNKLQLFSLQILHCKNTFSTKGLTVDATLVATMVGGITTYMLILIQFLITTSHSCDGNLTIDCMDLRSSKHQAQQITTSIYDVFNVTTDEKIASSISVRILGMFPYKISASTFDASKPWYTLSTIVICICGIYDITLIHTLIYKVNFGDMTKNLQAILYYMCSGFIIIITHILSVPRMRLLQTILKISKLPSKSYENLSKFIHVKDILGTIFVIVQMYIYFPKTEMFNSLNSLTRVLTAYQVVVACFKNINDNLTHIQRLMVNDTRPLCVSILMSNIKRSLLIELKALKKRHLMLTSIIYYVTQMMLLVWICETGKNQAQQIRTTIHDLLNNTSDKQIKNELQLFSLQLLHCNNIFSAKSLNVDATLFATFMEMKIADQKMPWLHHAKQKSHVISSRDFSESHPPVACGEKSPRDHVIELREISYYKEGRSMSISNYIRSFEIKFVESTLTRILYRLMYYIICDKSSIMFNLSSSFQGGSKRKKEKIEWRMFHAKDFRSLMQPCFILCRIFGIFPYKINVTSFEISKPYLILLIMDMLYMNCVCVLKACFTRINDNLMSMRRFIANNESRIHTLNYHNHRNPFLIMELKALKIQHLTISDTVQMLNIIFSLQLLATIVMTLFTITICLYFYILAAKHFLVNYVTYFFIKILLIVWACETGKAQAQQISISIHDVFNVTTDKKIKDEKLERG
>Avol_Contig64501_GR4
TNAELKKFSLQLLHRKIQFTVNGYFTLDNTFLYSLTGTVMTYLVILVQFQMANRFVHLSDSNVTIQGEI
>Avol_Contig80523_AvGR1
YSNEVSRFLTQVTTDNISLTGMKFFSITRGLVLTVAGTIVTYELVLVQFNSVQQADQTNVTACEVR
