# Supplementary material for: Caste-Specific Expression Patterns of Immune Response and Chemosensory Related Genes in the Leaf-Cutting Ant, Atta vollenweideri
Source: PLoS One. 2013 Nov 15;8(11):e81518. doi: 10.1371/journal.pone.0081518 (PMC3829964; doi:10.1371/journal.pone.0081518)
Supplement: Fasta-File S6 — Protein sequences of OR-genes and gene fragments of A. vollenweideri and A. cepahlotes. (FASTA) [file pone.0081518.s014.fasta]

>Acep_00000506-RA_AcOR1
MKTNWNSGMEYGFSLIRMIMWIVGVWPLHHDDIICTFRWIIIFIEQILLMTTLLMDVYLACENSSEDPIDTYVVASSAML
GIIKLTMLQIQRSTLSINLCSAIQDWCNIKDARSREIMIQYARTAKIISLSLFYCGFVSLTFYLLRLLSFINATANGRTF
VLPMTCLFESVSNLQYVLITFYQVIQLFVTYAGNCCTEGIFVGITMHLCGQLKLLMSDFHQIDHKYKYKGGNIIEEFVVR
HRKLLKLTETIEDSYSIIILTQIFTSAILICITGFGLIVSWHIHDIVMTVKSIVIMIVMLMQCFLYSYAGDNLRDQSEAL
SFALYDSNWCDFSPNDIRDLAFIMIKTNIPIRLTAGKFFYVTRATFTDILKTAVSYLSALRVMIDKQEINSY
>Acep_00000507-RA_AcOR2
MVLINDSGRCFAMKTTNMLLKSVLEIVLNKKTSTSIIMSLEMIRHCNGHEDAMDAFLLSSSSIISLVKLLLHRVYWKQKS
ILVESVIHDWTYVKNSHFREIMLKYARIGRLGSSIFFYLGCASVISFVSSVVLANINLPWTSEKQIYNETNEKKLMLAAY
CTFGKYYTSFFTYCIIEVLQFVQIVVNGISQCGNDGFFFDLTMHMCGQFAILRMNFNALGCDEFSCCSKLDILLKRHYRL
NNK
>Acep_00000508-RA_AcOR3
MTDKYWNDDIAYVFSTHRLFLKGYGLWPLQKQTIFTKIQWGFCLIAQLMILPCLTTEILWSNQDASSNIENITFFASTST
GLTKNLCLIVSQKRLINTTNWLLLIPSGPLSHLITGPQYAIILTIQIVQSCVLSFLLFTVDSFFFNVTIHLTGQLEVLKN
NFKTFTNELNTEANYRKKFVNLINRHSLLIELYQNLEDTFHFLILYQIVILTILLALTGLRLNICINEKNHVETTKSIFV
LNYLIMQSLIYTYGSEFLQKESENIFYTLYTTSWFMLPSTLMKDLHFVMMRSSITFRLTGGKFFYVNRETMMYVLKIVVS
YVSMLTAAVLTVSYEVGDMQDKYLSVQHIPQMFNGFEIE
>Acep_00000509-RA_AcOR4
MEAFLMDLSSVVSLSKLLVIRFTWKHTYILVTSIIDDWSMSRNKQQREVMMRYTHIGRVVSLTILYLGYASGVSFLFMAV
PFDSLIPWLNVSKANDNDTMVTTYFLATYCVFGSLPTITYSCVLLLQAAQIFVNATSHCGNDGFFFGLAMHLCGQFEVLQ
MDFAGIEMEKQNCKRKIRMLIIRHCHLIRLADNFEYAFNMAILTQVSMSVLLLCVEGMQLIISLKLNDNIAAIKHVVLIL
TMLVQLYLYCYAGDQLENVTGRIAYSAYDSPWYDFDVKIMKDLPMVILRGKLPHQTTAGKFLPMNLFSFKEILKATGSYL
SVLRVMIDV
>Acep_00000510-RA_AcOR5
VVPMSVYFTEIYLHCNSKKSLDSITTGAAGALALTRLITPRIHREELLEIITSMMDDWAMQKDKKIRWIMEKYATMSIRV
TILTFILVGIIIGGYAVMAISALTAKTGQLDNNRSQSCVFRTASLQQAFMVIQAMQMFITGIVTFGTTSFFFGQVMHLCS
QFDALCIKLSEFRVSEARRAIAEAIQRHCQLIRLAECIEESFNTNVLLYLFVTSTLMCIDATRIIVSQSLQYDKNIESYI
IYSKNCKFLMFLGYILIASLSVGNLSMIIHSISVLLLLLIQLSFYTFAGDYLEMKSTALCYATYDCDWYELPASIAKDFQ
IILMRASIPHQLTAGKFVVMNMITFKDILKSTASYLSVLRVMLDG
>Acep_00000854-RA_AcOR6
MHCKRNEYFYNFISIPHEMDNTLQIACRFRLEHLFYNRNDQAKTINTDDAYRKRIAFIVHVHRKTLKYAQLLEDTFNVSF
AMQILIVTIGMSITLLQMMQQNNSNILESMRYALYIIGELIHLFFLSFEGQKLIDHSLQIRDKIYNNCWYKVSIKSQKLI
TLIMIKTLRLSFLSAGKIYIFSLESFTME
>Acep_00000855-RA_AcOR7
MKDLTDRLYVNWNALETSEEYNIMRKYAKNDNYFIFFWVVYCFVALYLFLSMSLIPQLLDVVLPLNKSRSILLTYPGYYF
VDEREYFFYIFFHAIVAWEIAMTGIVAHDCIFVTYVEHVCSMFAVVG
>Acep_00000857-RA_AcOR8
MLDECFFCVAVYCYFAVYVFMSVSLIPQILDVVLPLNESRPILPTYPGYYFIDERKYFFYIFSHAIMAWEIAMTGIVTHD
CMLLTYIEHVCSIFALVG
>Acep_00001037-RA_AcOR9
MTIIYLKFQRILYILRVLGTFTNTWPLYPDVGKNEYILRNIYYYVATFILMTVWIPMIISAYKNRNDVGVLMKNMSHIAA
ITEAVLNSILCRIKKKQLQTS
>Acep_00001039-RA_AcOR10
MQVEDVSELNSWLNRTILISGLFETTLSQIGGGTSRFLLVRDLMINIEKFAKVSKNYEKAVLQKYMNRYGMFISTIAISF
VMAGITVICAPMFLPLEFPLDVWYPFSTKPPLLKFILYFMQIFAIIHTVFCIGVDVMIAVILFYSSAKLEILAFEIQQTT
NEIYLISCIKKHQEITKPQ
>Acep_00001044-RA_AcOR11
MQQDSVPTQWITGRVDKVQDPMKFRIRWRGTLSQNNKEFLLPTAFKTCDITCANFFTSLNCISAPSILDLYAQRILCITA
RRTSILGNYLSTCILITLLPRYYIGKQRVKDDRVRSPASQRSRIIALIKSLGNTIKYHVLYSEFENYETPYIHSISQSPY
NTFIAYSRDKEKYSTLALKYNIAKYTEYLVNIPSTTILEALSIVMFACGSIVQFYILCSCVQQLLDASQQMTNKAFHEKW
YQFGPSVKRTFMLMILECKLSMCDKFNLSLPSFMIVRILNQSYSIALLLLRTMKTNFPSTRALDNAIQLSNINFTSPRLP
IEQLSKDNTQTFTLQDDVSF
>Acep_00001050-RA_AcOR12
MFNYYVRNRWSSAALHNMFLYAKAIRCVYAFHEKWYQYEKNMKRTFMFMIMANSLEIKLSTFEKYNLSLSSFMMILNQSD
SIALLLLKTN
>Acep_00001292-RA_AcOR13
MQVLDSTFKFLTICGCWRPDSWTSSCKRVIYHMHTFFVLVLINTFTLSQLLDIILTVDNADDFTDNFYMLLAMIVSCCKM
LSMLINRKNIALLINILMETPCRPLEPEEMEIHNKFDKGVQ
>Acep_00001293-RA_AcOR14
MLAMVIACCKMLSLLLNRKNIEVLTDALVEKPFRPLESDEIEIRQKYNNIIRTNSIIYTIFVEITCGCMNLTSLLTDFRQ
GNLAYREWIPFDWSDTVYYLTYFRQLMSLTAASIVNVACDIMICGLLLHIYCQIEILECRVRKSLRNRGNLVECVRHHDH
IYNFTFTQFMDIVLNADNPDDFTNTVYTMLAIFAACYKIFNLWMNHESFAELIQNLTEGTFKPLVSVEIEIRRKFDKLIQ
NIAICYVILIMLTCAGHFVISLLTSFKKRQLILRGWIPYDYSSFVLFCLTYTHQYVGVISASLVNVACDSLIVGLLLHLC
CQIMILQYRFKGLITGQNTLDDCVRQHHHII
>Acep_00001296-RA_AcOR15
MDEYNNGMSSLKFIFAILTIAGCWRPFSWTSLIKHALYDAYTLLVISVMYSFTFSQFMDVILNVDNPDDFTNTLYTMLTM
FAANYKILNLFVNHESFAKLIQNLTEGTFKPLLLVEIEIQRKFDKIIQNIAKCYTILIIITYTGHVLISLLTNFKKRQLT
FRGWIPYNYSSFMLFCLTYVHQYIGVIFACLVSVACDSLIVGLLLHVCCQITILQYRLKSLINGQNTLRDCVRQHHHIIK
FAYATNKRFTRTIAFQFVA
>Acep_00001454-RA_AcOR16
MNVLRAWGNLSRILENFVSATFSLMGVSKLIVTWYHGEKALRPLMASIMTDWITSTSDWERNTMLKISRRGRSLSYRCCL
SAACLTTFYLSLHLLKFFKTINQSQRNLVYRIGNLQSSPFYEITYFIQLSGGAYSILANYTIDSFVSMLVLQVCAQLINL
RTTLNNLINELVSKSISSSRFREGLAAIAVRHNHLISLVGIWPDPLQNPKQKSRLSRCRFMIASFFMLGFMCIPQSTNLV
FIWGNADMMTENLATANIPVANSFMKAFTIWRKRKVLKLLVNFFYQDWHTPKTFEERTIMLKNAKLVRKISIWCTILTQT
MVTIYIVLRISTIIRFSSSDPARPMLYTAYFPFDITRSPIFELICVCQMLSAYSATVSYTGSDSFISMLVLHVCGQFENL
RERLKNLINDPNGIKTSQKFKNELRQIVMRHEHLNWSPKMWKSHGDKL
>Acep_00001455-RA_AcOR17
MDADRELFQRHVDVMMLICRFSRLFCLECILFHNWKQNTLEQNSICIDLNFAIGWNRFNLSLVGIWPDPLQNPKQKSGLS
RCRFIIASFFMLGFVCIPQSANLVFIWGNVDMMTENLATANIPVANSFMKAFTIWRKRKVLKLLVNFFYQDWYTPKTSGE
RTIMLKNAKLMRKISIWCTILTQTLLIIYIVLKISAIIFSPDDSSRPMIYTAYFPFDVIKSPIFELICACQILSAFSGTV
AYTGSDSFISMLVIHVCGQFENLRERLKNLVNDPNGIKTSQEFKSELRQIVMRHEHLNWAVK
>Acep_00002028-RA_AcOR18
STEISDKAFHEKWYLLQPSIKHVFILIIMANHLECKIAIFKNFNFSLPSFMAQKKKRIM
>Acep_00002252-RA_AcOR19
MFSYIHEMDIVIECLVPLMVDVSGMTKIMNSVLYMNEIRALLDRIRDDFYSLRNSNDIKMLEKYADSGKKSSTIYVCVMY
ILTVAFLLMPLQPLILQVTNVTRPMLHRVEYYVDMEKYYFHILIHGYFTAIICVTSIVATDAIFVIFMRHACGLFIITGS
RIEQAVQEIYLTSDVNPPIIKDTAYRNMIQCVHDHRAAIRFVNLIEIVYSKHFLFHAGLNMIAMSVTGVGAVTKSNDLSE
LLRLIAVSCALLFHLCFECINAQRLIDYSGYLHTNLINLNWYNASPRTKKLVLFMMMKTQPPCVLTAGGMFVLCMETFAT
VR
>Acep_00002253-RA_AcOR20
MNSVQGQYMRINQILMCLIGQWPFQEGWEKFLIQFIFVPAVFSQAIVQPCKLEEILQGGGMITAWFADDIDAFMESSSPF
VISLMCIVKHINYTYNHEQMKKLTFIMADDWNIYSKLSDEYNILCKNYEMGRKVSIAYAVSLYGSMTPFLVVPVIINTVS
YMGLYNISDKPLMFRTEYFIDSEKYYYPLLVHSYIGTLGFVTIVVAIDSMLVFHVQHECGMCEILGYARRIEIANTTSYF
FQLGFNMMGMTFTIFQAVVKLSDPNEALRYASFTVTLLSVLFLESWPGQQLSDYTNKIFAFTTNGRWYQSSLRIRKVISI
MLMRSYVPIKITAGKLYALNLANFAAVR
>Acep_00002254-RA_AcOR21
MSLYDSHFYHFNKTSLCIIGQWPFQSRLKNNVMFAFTVFFIFSLATLEVLWGLIAGIADLSIIMENTSPLLVCTFIITKL
INSIIGLYAMWLFYTTPPIIVSGIYTLLPTNETYSARFLYRLEHVLDMDKYYNLLMLHGFISVFYIVSVPIAVDSLFTLC
IQHVCALFRCMKYNMEQIRGPEFTLLNPDIADDKAYHSIISCIKLYKRIVKLI
>Acep_00002256-RA_AcOR22
MFGILILLLPQIAFLFKRMRNLNDFYDVLLTFIGTFLCLFKTISLHWQTEKKNWYDCSLECSFSIFVTIVFASTSIASFV
TAPLIIPLLESILMSNITRSKRMPHPTEFFLDMEKYYYILLIITFVGYAVCGIIVIATDTIYFALLQHTCGILAILSYHL
AAYDKSKKCFNPTSKGNTDVDNMVHCIQLQIRIERLIYLIETTFAICLSADVGLGVLLQCSGCVRSTITYCDGKYFRIVS
KRIANIEFLQIVTCTELARNGPLVIIQSLRFFFTSWLGQQIIDHSSQISVAAYNGIWYQMSLEAKKMLLLLIMKCQKPYH
ITAAKLYAICLESYSSFMRTSAYYVTIWALAVGITDLSIIMENVSLLLMNSIVIIKLVNCIFTNDKIKELLEDIEETWKI
KHTDSEKKILQHYAEKSRMFTIQYATAMYVLWLFYTTPPIIVSEIYTLLPTNETYTAKFLYRIDHVLDMDKYFNIMMLHG
FIGVFYIACVLTAIDTMFTFYTQHICALFECL
>Acep_00002257-RA_AcOR23
MRRLNDFYDVLPTFLGTCICLLKTIGLQWQTEKVIFTLTGAASFVTAPLTIPLFDSILMSNVTRTKQMPHPTEFFLDVEK
YYYILLTLTIVGYSVCCTVIVATDTIYLALLQHTCGTLAILSYRLKRLATHDKSKKCFDPTSKENRDVQNMVNCIQLQVR
IERLIYLIESTFATCLITDIGLGILLQCTACVMLWGLAAGITDLSIIMENASQILVNSMIAIKLINCVFTNDKMKVLLED
IKKTWKIEHTDAEKKILQHYAEKSRTFTIGYANKYFKLLMLHGFISVFYLSSVPLAVDTTFTLCTHHICALFECLRSYNI
ERIRGLDFVLLEPNIKDDEAYHNIIGCIKSYQHALKLVLM
>Acep_00002258-RA_AcOR24
MDFFDTRYFRINKLFLSFIGLWPYQTSFIKNNCLNASLHFTRIAYIFKHVDDLDNMFELMPILAGTVICIAKIISLTCNS
EMGLLQHMQDDWNNLLTSEETQILTHYAEKSRTLMLAYSISVIGFVFCYALLPLTEPVFDIILPMNETRPRKLPHLADFV
ILDQEKYYYTLLLILYVSYVVCVSIAVAADILYIFLVEHICGIHRLRNLATHDNLRWIDGNYIHKEIGRYKYFQVKRYFL
QIIVRMGSSEIMRYVALMLMQSCRLFFNSWAGQEVTDHSVEVSIAAYDGIWYNASVKEQKLLLFLIARSQKVSQITIAKL
YVINLEGFSKFLFIFKHLDDLDQSNRTLIYDIRYNIVRNLFQQFYDDWTNVSKKAERIFRNYMEVSWRFTSICTGAINQP
MNFLIMI
>Acep_00002259-RA_AcOR25
MYDMNPEMEKYYAINKLFLSAIGVWPYQRRVLKVFLPCLFSTIHYAGFITQVLLVYDTWGNMDVIVEAIIVITCIFGAST
KLINIIVNNHKFRRLLQLMCEHWEFFNSERHIMRYYASISQKVTKYFGVYFIVFTIFYLLIPLIPRILDVVKPLNESRPL
IYVYSVEYRVDKEKYYYLILLHCYATSLITIIILFTIDTTYIMCVLHVCSLFIAISYRLENITIKAENKSDNKKQYIGRH
CRLLMEKHDSTGNDYHELIICLKRHQLALEYVQILNSTFTQAMFILLSLNMLNLSVIGIQLIKNLEHINEIIRSIFFICA
VFIHLVCMCIPGQLLIDRSIEVFDKASFSPCTLTAGKIFILSMTMCSSSSVVIVFYKENDNIQFYEEIKDIRHVNQYGLS
HALHGTENK
>Acep_00002260-RA_AcOR26
MTLVGLWPYHPIRNRYLHFVPTFTICSIILIPMLLYVHIALRDLDDLFECMPTILITIIFSFKLASLMANSKKIEACLKT
IEDDWLLLKTDSEKAILQRHAIHGQYLTIFYAVFMISTGLLYMFKSIVLIMIEDTSNSTRLDATKLPFRVEYGYRIDQYF
YPIMIHCYLTVYSHVTATVAADTFYFALIQHACGMFSIVG
>Acep_00002711-RA_AcOR27
MNSKTDSLKILDGTVSRSIEIGLRVIGVWPNSSFMVLRRAFWIITFMMAQTFQYRYFVIHVRTDDLSHLMDGLSTTMSYS
LLLLKLTIFWINRRIFHDILAIMSQDRSECMTKWAIYSMSRTTDMSHRSSNLIIGLYSISVFIYGTGVLVAHPDESDEQL
AEQTRELFLKMELPFESNASPMYELVMITQFFHQLSAATIVGVINALIVSLVNSSRRWANRYNMPRVGRNLFRRYVRLAS
FDHQSSNTSTSKNYRTLSRHRDSFFIYSSDAIPVEHFGHLLSRISNCDYRELMITYRIIRLKKEMSLSSMENEIDSTNIV
CWSVQYGLRMIGVWPGTSGAILLKVLSISSMIVFQIFQYQHVIVHFEEEDLMILMDALSVTFAYTLLLIKMLIFAFNSRL
LNEIITCMIKDWKECDISDKYTMTRIAYVSRWVSNIIICSHMTSVFLYAIGTIMKIKNENQTDVRELIIKMEIPFKIEST
SVHVAVLVSQFIHQTSAAGMVGVINSLLIILSEMIGDSVYESFWYELSPSQNRDIYIMIIRSQQNLTLTIGKVMELSLRQ
FANTFQYWYLIMHFGESNIFLLMDVISATLTYSLLFIKLIIIIFNVSLLDDIIAHVIEDWKKRDISDEYMMNRMAYVSRW
FSNLIICSHAVSVFFYAMGTLLAHRNSNQTDARELILKMELPFKIETTSVYLTVLITQFVHQVSAASMLAVLNCLLLTLV
LHACGQIDILRQKLSEITRKNTKQHMNDIAKILIIRHQKIISFSKNIETLFSNIALIQFVSITLVLCSLGFVIVTSIGVP
GGSPMLVKSVFFYILVNMEAFTVCFLGEYLSTKSKMIGDAAYEALWYELNPIQNRDILFIIVRSQKFLTLTIGKVAELSL
KQFANSFHYSLLNKIIAHTVVDWKERDVYDEYTMTRMAYISRRFSNFIIALYALSVFLYATGTLLRFKSNNQTDTRELLL
KMELPFEIKSTSVHIAVFVTQYVHQTSAASMVGVMNSLLITLVLHVCGQIDILRQKLCKITQKDIKRGINDRIMKMLIIR
HQKIISFSKNIEDFFSNFALIQFVSNTMVICSLGFLIVISVGVSDGMPMLIKSVFFYIVISMEAFIFCFLGEHLSTKSQE
IGDAVYELLWYELNPNQNRDILILMIRSQKHLTLTIGKVMDLSLKQFASMVKASASYVSVLYAMY
>Acep_00002712-RA_AcOR28
SKSVGDAAYEALWYNMTPAECRILLFVILRSQKRLTITAGNVMDLSLEGFTSVRILIANINEIKRQNISCFLRQNRK
>Acep_00002713-RA_AcOR29
MRATSISTSVEIGLRFVGIWPGLQYGTITWFTYMMSLVFALYFQYVYIFDHFDVNNISNLVDALSITLAYSLSFLKLISL
WLNRRIFYDIVLTMEEDWTNVNIYDKSVSCIMASNANLSRYCSNVLISINAAAAICYSVTNFLRLSTDFKENLNISSRVL
PVKMKFPFKVDVSPLFELLAVGQILHVVSIATLVGMMNCLIITLVLHVSGQIDILRRELLTICGNGISQRDSIVTSVRLV
IIRHQKIITLSENIEELYSDIALMQFLSNTVVICCIGFTIIAVSCIVN
>Acep_00002715-RA_AcOR30
MLHIGGQIDLMQQEVEEIFVKDNKHDLSTIIVRSLIDKHHKIIAFSESIESLFSYIALMQFFSNTLIICCIGFLIVTSLG
TNEGVRMLVKTLFFYIAITLEAFIFCFAGEYLSNKSKTIGDAVYGSIWYNLKPRDSRILLFVIMRSQKRLTITAGKFMDL
SLEGFANDGSRRDKMTAISTVALSVQIGLRFVGIWPNASYALFFRGVWILTTGIVQTFQYWWIIIHLGTDDMSHLMDGLS
VTMEYSVMFLKLIILWLNSRIFYDILATMAADWREAAISEMRTMKNKANLSRHFSNVIIGLHSAAAFSYGIGVLVSHSND
YDINEVKTPAREFTLKLQLPFESDESPRYELVMCLEFLHQLASSAMTGVLNSLIVTLILHASGQIEILCDALRDISSDKN
NQHFIISIIKELISKHQKIIVFSDQIEKIFCYIALIQFLSSSLVICCLGFMIVTSISTQDSDMIDSSSLMKAIVFYMAAT
VEAFIFCFCGEYLSAKSKMISDAAYESIWYDFKPNECKFILFIILRSQRRLTITAGKIMDLSLEGFTRPDWNGRGADLEK
EREGIVLELGEKNRLEYPKLQGQERRGDE
>Acep_00002716-RA_AcOR31
MGIGLIFQYYYLLTHFSTKELPNLIDGLSTTLPHSLLFFKLIVLWVNHRCEVLNCRIFKNILIVMSNDWHKYSNMYAMID
KAVLAHRCSKLIISVYSIAVLLYSTASILNKQNDIDCRELLIKMELPFGFCESPIYEIVMFVQFIRLMAVASAIGMLDAL
LVTLVSYNRRL
>Acep_00002717-RA_AcOR32
MIPTSTVDNLMEFTLRMIGIWPYSSYRFLMRIIWTMTMTIWQFLQYWHLFSHIGSDTLPNLMDSLSLCLSNSLLFLKMSL
LWLNGRIIYDMVARIAEDWNECSSNHSKMQLMISKAILSHRISKYSIGTYTVVLLLFGAGNMIVQKTMGSEQLVEEKQLI
VKMKLPSEFDASPIYEIVVVTQFFVQFTLALLAGMLNALIVTLILHVAGQIDIICHELLEIPIAENKYDSRIILLRSIVS
RHQRIIAFADSIEDVFCYMALMQFLLNTFVICFLGFVIVTSFGTHDGNILMVKIIPYYAVVNLEAFILCFSGEYLTSKVR
KREEKDQFHISKSINQAAYNSFWYKLKTKESKILLLLIMRSQKELTMTAGKFVDLSLEGFTSSKSVTNAAYEALWMRNPA
KVEFY
>Acep_00003027-RA_AcOR33
MIASMSPVDNRALFQNFNYRSDTEYMLRVAKILLTPVGIWPLYGNDSTMYKIKYYLQTSIVFCLMCFLLVPHIIYTFFDA
EDLTRYMKVIAAQIFSLLGIIKFWTMIINKNNIKYCLKEMEIQYRDVESEEDRLVMVKNAKVGRQFTMMYLVLLYGGALP
YHIIMPLMADKVIKEDNTTHLPLPYLSDYVFFVVEDSPFYEILFVVQIVFSTMILSTNCGVYSLIASCVMHACCLFEIAR
RHMETLLVGGIDDLHERFNWIITNHMRALRYVEMIENSLNIVFLSEMILCTIIICFLEYGVLKEWEDNKFFGVIIYFTLV
TSIFVNVFTLSTIGDRLKEESGKIGEVSYSIDWYTIPTKNVNSLIMVMIRSNRPSTLTAAKMFDISLQSFCDVCKTSMAY
LNFIRMLTK
>Acep_00003028-RA_AcOR34
MTTRHLLILCGISSLYFPTIVPLSKGRTITNRNITVRHLPRPSFVLFNGQKSSIRNHVLYTVLLRIHQVYGNHALNETEE
KNLDKKLVFTIEHQIKMQKNGILEKPVRDLTYSILLHFVYSTKMYITFCTFDWYRIPHKTARSLVLIISMSSIPSKITAG
KFMDLSLNSFSAIMRTSVAYLNILRTISI
>Acep_00003029-RA_AcOR35
MESLPRYRVVHNKSGLYNKNYKNDLRINLQLNVWIMKIIGTWPLTHSSIEMLWYRVLNVICYILLALLLIPSGVYIVLEI
KDFYNQLKLGSALTFFFMAVLKYCALLLRENDIRKCVDYIKSDWRNVRYMDERRIMLQNANFGRRLIVICSVLMYGGVTF
YFVAVPLTRAKIKEEDTNLTYRRLVFPVPSVIVDARRSPLFAGFIAHNITVAACSLAALLAMHACGQLQVLMSWINHLVD
GREGVNDTTNERLAKIIQLHMRILNNNIANISISINNEWDFKKPVSGLTYLILLTSLTFNIFIFCYIGELITEQIIKVRE
SSYMIDWYRLPERKSLAVILIICMSNATTRLTAGNMIELSISSFGDVIKSSVAYLNMLRTFTT
>Acep_00003030-RA_AcOR36
MYGTITEKTNTVATVYDYKKDIRLSVQLIRWMMEMIGTWPKSTMISSIERYAYTLLNVICIALISFLVVPAVIYIVLEMD
NGYLILKLSGALSFCVLAIVKYFSLIFHKEDIRNGIKYIESDWINTRYYNDRITMIRSAKFGQHLVAICMFFMYGGAIFF
YLALPFSASKITEDEGNLTYRPLVYPVARVIIDVRHSPVREIFFWMQCLSGFLAHSITASGCSLAAVFAMHAYGRMEILI
QWIEHLIDGRKDLCDNMNERLAIIIEHHVRILR
>Acep_00003036-RA_AcOR37
MTEHLVIHDSHETHIHATLKSLLARACVMRNGTSRNVRMFQSSLHFVGSMSYRSSLPERIHNIRYEQDIYYAIQLSRWIL
QSIGIWHIIYGRSSQSEKLLSLMLIFMSFFGLCFVLVPAGSYFLFYDEDIQSKIQFLGPVSFCLTSVIKYCFLGTRISTI
GKCIEHVESDWRIMQYQNHRRMMLRNVLIGRRITMMCVIFLYGGGLFYHTILPFTSRTKTDGNFTSKSLLYPGYDLYFDS
QTSPTYEIIFCMHCLSAVIQYSATAAVCSLAANFATHARGQVQILVMLLDDLINGKRTEGTNMEKRLSFITKHHVRVLRF
TTDVEKILREVCLVELVTATLMICLLEYLFLMEWENSDAVSIMSYILLLIALTFNVLIFCYIGELLVEEFGKIGLAVYEV
NWYDLSGHKAMDLIMIMMKSYYPPKLTAGKFCDLSLNTFSAVSVLKTSVSPTMNLALKISMLRIVRGLVMNFRSLRAYTS
HEPSDEHKTHMHAILKSLLLRACVARNGTLRNVRVSVIVVLRERQHARSIPTYRKNAQDVQCTP
>Acep_00003037-RA_AcOR38
MQLCRWVLKPIGIWHPIYGHPSQNEKFISIILIVICFSALCFVLIPAGFYTLFREKDISIKVKLFGPVGFCLTNTIKYCY
FGARAAAFGRCIRHVEDDWRIVQHQTREIMLKKVLIGRRLTTLCAIFLYTGGLSYHIIMPLSSRQEINENYTIRIHTYPG
YDMFFDPRVSPAYEIVFCIHILFAMITYHITTASCSLAAIFVTHACGQIDILMLLLDDLVEGKWSKNTTVKKRLSAIAKH
HVRILRFSASVEEVLREICLLELLTSTLTICLLEYYCLTEWENSDAIAILTYFILLISFTFNVLIFCYIGELLVEQYSKI
GAATYEINWYNLSGNKALELVLIIAMSHYPPKLTAGKFIDLSINTFGAAKVY
>Acep_00003038-RA_AcOR39
MPRVHLVQSSAEPVIANMESSQDEYVTSSNANYQRDIQYIFKPGNLILGSIGIWPIAIRGIERYAPKIAIVVCNSALAFA
IVPCILHMIYDQKDLNIRLKLFGLLGFCTTAMMKYCVLVIRRPKILRCIEHVKSDWWQAKFSSDRELMLKYATTGRRLSM
ISATSMYVAGFIYHTILPFCIEHKVDNQTIRPLVYPTYSKFFKTQASPIYEMVYLAHCVCGYTMYSVTAGSCGLAAIFAT
HACGQIEVIISRLEDLSCGKNFEQLSDVNQRISLIVKSHVRILR
>Acep_00003692-RA_AcOR40
STEITDKAFHENWYLLEPSTKHIFNLIIMANNLECKIATFKNFNLSLPSFMTNDHRANKIEQ
>Acep_00004135-RA_AcOR41
MQSAVKHYYNINKILLSKLGGWPTQIMIYSLMSLYMLIPVTPQLLDLFIPLNKSRSYKYLFDIDYSFDREVYYYPVLLHS
YLTTVLTMSLMVITDTSYMSFAQHACSLFAAIGYHKILIMFKRHRLENLVSENNSKKNNYFVEDVIYNKSKSRDYEDQTY
HELILLLRKHQLSIEYTRLLNSLFEMYSFMLLFITIIIMSLLGIQIQHVVVQNVTKNDTAIQYITLQRFCALYINGWQNV
RIIDGELYFDGAGSYIVFHHPFVLQITYDKKKGREIN
>Acep_00005477-RA_AcOR42
MAFTEFYNVFGNLELMVMSLVETVAHAMTFSIVWLIRCTLHNSTVSLTLPYRIHSFFDTTNLRTYTLMYLYLFPMIYIAI
CHMAAICLVVVLVFHICGELAILSYRIKHIGENSQIMLVHRIRNIIRMHLKIIWMAKSVDNTFNMILLDELFGNSVVLAI
SLYYVMMNLDISEIPTCFTFIFFALTALVMLFGYCLIGDQLAQQDQKDLDRAAKVLSWNKRLMSTLGLWPFQSNDLIFSI
NFGYFTLLLILEYLDFFLYISDFEHVIMNLTENIAFVQMFVRMSTLRLYNDEIGEVIMEAMKDFDKANYKTTEEIKTFVT
YYAKSRIFFKLMMVFVTITASSYYLTPILIILGNGGLPEIVTIENVTQIIYLLPYRFHVFYAIENIRTYTITYAWQMPFA
FISAFGQSTADCIMITLVFHICGQMSVLALRINNIDTELCNCESEMRHVMLMHIRLLR
>Acep_00005478-RA_AcOR43
MQDQKDLDRAAKVLSWNKWLMSMLGLWPFQSNDLIFSISFVYFSFLLILEYLSFFFYISDLELVIMNLTENVAFLQIFVR
MSTLRLYNDEIGEVITEAMKDFDEANYKTAEEIKTFVTYYAKSRIFFKLMMIFVIITALSYYLTPILIILGNGGLPEIVT
IENVTQIIYLLPYRFHVFYAIENIRMYTITYVWQMPFAFVSACGQSTADCIMVTLVYHICGQMSVLALRINNINTEVCDC
GPEMRHMMLMHVRLLRMGKIIGKAFSATLLAHLLGATSLVSILGYQMLSNLSKGETGVVPLLLKFFLFIFLVLLILYAHC
LVGENLLTESSKVGEAFYNCRWYDMSKNNARMLILCMARSQKPLCLIAGKFTMFCLSTLTDVSSY
>Acep_00005479-RA_AcOR44
MQSEADLTEALNLVIWNKRILSFLGLWPLKPNQFLFIFFIIYMIIYCIMGAGHLIKNVDQPEVVIANLTDNILFGMILGK
MFICKRSCEIMIEFLKSIEIDFTTRMYDNVQEKKAYLYYNKIALLFVKISTSMAGLAATMYYLRTFFENWSAIVSGNFSY
KLPYPVHPFFEIKDTPTYICMCVYLALGIAIIVCGYAGPDAFVLSMTLHVCGQFAVLSCKVNHLLKDNENYRRHINNIVL
RHYHLIRLAEILESNFNIICLQQTLGTLLLLCFT
>Acep_00005857-RA_AcOR45
MTISNTTGSLLQSVLLRLSKQMEHPKEHYYKFNRFLLSVSGLWPYQSEWSARLTRAVITVIMLSSVFVQISSMFTSEITM
DFIVDGIPSLLLVLGSLSNLYSRIIHIDKFRELFERMWQDWALQKTHYEIKIMHEHAEISRLFTLYYIIISYINVVGYNI
WLFIPEILDIMSPMNESRPRRQPFHTEFFINEEQYFYFIRFHVCLVVTITPIVYAASSTLFLILTQHTCGMCELLGRSRV
LTFLIRISETIISYNMRRFDREPKSIRNVRDPFGITSPEQAERTKSKNPLPFYDFRNS
>Acep_00005859-RA_AcOR46
MSSIFQIMLYINVMGYNIWLFTPEILDIMSPMNESRPRRRPFHLEFFINEEQYFYFIRFHVCLVVTITPIIYAASSTLFL
ILTQHTCGMCELLGNNSFAYVSKNLAINTNLKIMTISDLERAIRSISIFCGVLCYVFIPSYMGQRVTDMSSSLCGKIKKV
LPEFIYSTYNTECP
>Acep_00005863-RA_AcOR47
MYINLAGYNIWLFIPEILDIMSPMNESRPRRQPFHAEFFVDEEQYFYFIRFHIWLVIMIIPIVYAASSTLFLILTQHTCG
MCELLGFVKIIETCHTIPFLIDLINLVILMSLTLIQIMTISDMERAIRSVGIFCSILCYVFIPSYMGQRVTDTSSSLCGK
IDNDSRSFDISTANIRNVKGILVYTKAYFSIHTAREAL
>Acep_00005868-RA_AcOR48
MNDIMIYINLVGYNIWLFIPEILDIMSPMNESRPRRQPFNIEFFVDEEQYFYFIRFHICLVIMIIPIVYAASSTLFLILT
QHTCGMCELLGHRAERIFCVVKDKMKYDLIQMSEITYGNISVFVQQHYNIIQFIITISDIERATRSIIVFCSALCYVFIP
SYMGQKITDTSSSLCGKIHTKPCVLK
>Acep_00008682-RA_AcOR49
MKNVKKDKFLSIRLVRFLMRVTGFWPAESKTEKRLLNGILSYTICISSISLWLEATEIYLGKGDFYALTYTACSSMPVVI
IMLKIIFFLRYRKELLNMLKYTQDNFWYAQYDEYGSKILEKINKKGLILMCTFIFFVQGTVCTYILTPILENIGKNESDR
ILPFNVWIGTISTIVSPNFEIMFTVEFKILQHRLRSILMRVERTGSVRLFNEKQKQKVYEKLRECVILHHELIWYSEKME
QIFMYSTLCQLLVSGIMLCVAGFQVFLKDKRNIIYLLTFSMHLRLEKARGTLIRRLIFIAHTNGCFVQLFVVTLTATDLM
NESRAVGDAAYNANWQVLSHEENRGVRTAVLMIMMRSARACSISAGGFFPVSLETFMAVLSTAASYFTLLRKFVE
>Acep_00008683-RA_AcOR50
MDLIHFAEKNFWGVTPYDEASAQILEGYDKLGMTMIYTFTFMVYIATFNYIFAPFFEPQEKNETEKVLPFKLWIDFPYHS
PYYEITYTIQSLSTMHSGICTFCFDNFVSTFNIHAAAQLKILAHKVEVIAEHCIGDTMDQKCPLETDVTVLTFKKLRDCV
KQHLTLICYVRNMQRVFAIILLGQLLLSSVVICFGGFQFLVSFRILLSPYFTSRCAYSPVNSIIFLLQRFLKATDVIIRK
CIFAFHFVGGLIQLLIYTWTCNDIIVQSTAISDAAYNSKWYLLPDNDLGRAVKRGLITIMIRARRPCILTAGNFAVMSLD
TFMGVSATQQMIRLFKIFLKKFIY
>Acep_00009408-RA_AcOR51
MYAWPADNVISTSSGVASAVYDSLWYDNNLAMQKILIHVILRSQRPVTISIPCALPNLSMNYYAS
>Acep_00009409-RA_AcOR52
FIILEMETCYQRAQEYEKKIFQQYIDKCKLFYGSILCWLAMTGISVILTPLFSSQLFPCETEYPFDVQLQPLKTIIYVHQ
ILIAYQSVIQVSTNTFPALLLWFVAARFEILSVQFRTMTSMKELVNYTRKHSLLLRYAKEVSHAIRYIALLCVTFSTGAV
IFGYLTFMS
>Acep_00009411-RA_AcOR53
MEEVGPCFMWKVVKQYNYIDFVSPIVEPHPFPIDIEYPFSVDYQPLKIIIYLHHILLIYQSYAQQDVISYRIDFEPSQNL
PNCEHV
>Acep_00010190-RB_AcOR54
MHIITLNWNLQNWLISDTIDESYRIICALDKNVSLSLTLNKENIIRVKLIEAVELHQRTLELLCQVTILPDERKDLVPLH
VVFVFAQFSYLFICNYMGQKIIDSSTGIFRKTYDTQWYVAPVQMQKLLLFMMQRSMKSCNFIVGDLYCVSLELFTTLFLA
TQYLSNLEECITAILFVLGHICYIFFGNYTSQKLIDQSTDVFYKIFFDQILSQFTIPFAILIVTGVASMSINLYYLLSFM
RQNITDLLSSLTLVAMHFIYMFGANFGGQIVTDHNDDIFKATCNALWYIAPLSSQKIFLFLIHHTMKSFKPLLCNIFVAS
LEGFATEQLRRLVVAFAIFFVIIIELIPVILDTVTPMNKSRPRKVKIDFEFFIDEEQYFYVYLICEIITIIIGIFTLLAT
GTLSFVLIRHCCATFKIASNLIEKTVTQHTLQIPACQKTTHVMCQRINRAVHIHRNSIHCYNYEFLNALTVSKEFSEIIM
YIGIVTAHFIFLFLFNFVGQAVSDHSAEVFNAALLLQQYHTLLT
>Acep_00010192-RA_AcOR55
MKYFATLILNISLDDSLRRRWYYDQCRYIGYLIVVVAFAVFFIIIIELIPVILDAVTPMNKSRPRKVKIDFEFFIDEEQY
FYIYLMYEIITIIIGIFTILATGTLSFALIRHCCATFKIASNLIEKTVTQHTLQIPACQKTTHVMCQRINRAVHIHRKSI
QFSAFFMNIMNKWYFPLVIISVISLSCNLFRLLNALTVSKEFSEIVMCIGMVTAHFMVLFASNFVGQAVSDHSAEVFNA
>Acep_00010193-RA_AcOR56
MVGRSAHRHQSIRASTDWFVALSNADYYAGAIYVLPWLILFHFFIPVILDAVTPMNKSRPHKVKIDFELFIDEEQYFYIY
LMYEIVTLIIETFTVLGPATLSFALFRHCCANFKIASNLIEKTVTQHTLQIPAYKKTHLFNSLTDASNEFSEIVMCIFML
MTTAVSYFTVIVFFNQKILISTIVLDSVSPMNKSRSRKVKIDFEFFIDEEQYFYIYLIYEIITIVIAVFTVLATGMLSLA
FIRHCCATFKIASNLIEKTVTQHTLQISSSQKIHVMCQRINRAVHIHRKSIQYNTMWYLAPISIQKLLLFVMQNSLKTHT
LTLGHIYVTSLEGFSTLITTAVSYFTVMMRHWELRSGTKGTPICAGSNYKNIIKVVLDAVTPMNKSRPRKDLPFLQRDYY
LTCSSGIVVPLLKSLVMNLYTILFLLNALTLSNEFSEIIMCIGMFCKFNTHYPPRDILRLSLNVFNPRMSSGYLLDACTI
CEKIEDKTSKPKSPSIILVDVGHNEVLIIHVTSPGQQQDILQTYRLMTTAVSYFTHLIHYTCKLKSYISHCSRTIHDCAV
LQPLCGYATSAKMP
>Acep_00010196-RA_AcOR57
MLTAIGLWPYQTPIIMQVQTVLFLSAYYFVLLSQMKYLLEQIKLDWNSFEDEICIALIILFTAIVELTPVVLDAVVPMNK
SRPRQIRIDFEFFIDQEQYFYIYLIYEIIAMLIGLLTVTGTGTLSLAFFRHCCATFKIASNIIENTVTKHTLQIPAYRRT
HVMYQKIIRAVHIHRKSAQLIFHILFEYNEQMVFRSSDNKRNIFKLQSFSIACNYSSILLYCNI
>Acep_00010197-RA_AcOR58
MKYLLKQIKLDWNSFEDESEIRILEKYAIENRLVFLILGFSGAFSMFLIVIIELTPVVLDAVVPMNKSRPRKIRMDFEFF
IDQEQYFYIYLIHEIMAMLIGVLTVLATGTLSLAFFRHCCATFKIASNIIENTVTKHTLQIPAYRRTHVMYQKIIRAVHI
HRKSAQLVFV
>Acep_00010201-RA_AcOR59
MVVATETINMSYVHHACGLFEIASCRIEQTLFKNTIQNAIHIPFSSEQSSIMCQGVINGFNMYKKAIEFLSQLITSKKYY
EMIVSFLFVSGHFWHMFFCNYLGQKVIDHSSDVFHRVILTIASCRNKEMKTHTQQNINSSAEQYLKCRANMVFAGSRYYK
INRILLMCIGLWPYYTQRAKYAYCIFLFLLLLSNIFCQLSSFITKEYSVDLLLNILPCITPTIYFTFKYLIMLINGNKVK
ELMEQMRYDWNSLKKKEEFKIIQNRTNIGRFCTIIMLIWTYTILFLFILMFFSPNILNVVMPLNKSRKSRQLPDSMEFFI
DKEKYIKLLTSYFFLILIIFITIIVTIETFLQMCVQHTCAMFQITRIECILNRSQMKSLVSQEKFNNHKNIVEAVNSHRN
AIKLLCEYIMVEDIYVLISVDA
>Acep_00010320-RA_AcOR60
MQRAFEIFYYIVCSIIFIVKLSNEFLNDKIRYLYKAMENHWNIFTVTLYIMTIIYLLAPIKPILLDVILPLNESRPRFFV
LSIEYKIDKDKYFILLLCYNIIVVVTGVTILIGTETMYVTRTIHACSLFSIISQQFEKIISQTSINMKASKGGMNALFKS
ASEQLIYDEYIICLKKYQLALKFAGMIYELDKLEQLLRYFVIIIGTILQLIVLCYPGQKLLDESQNVFYQMVSQK
>Acep_00010322-RA_AcOR61
MSIEYFCRAWDFGHFNIQWTNLEPRQVLMYTMMSMFIMIPSLGPMFLDVVLPLNKSRLRNIAIYSEYGIDQDKYFVPIFL
YTSIMITVGITIMVAVDTMHIACTSHACSLFQLTGQQVENVTSNVLIDNEDNQIRHCTNTEYKMFNEEMIYREYIICLKK
HQLALE
>Acep_00010883-RA_AcOR62
LNDFDTQNCKYNCSWYNIPVKSQILRLYVMRRSMQPNFLSAGIKIYVFSLKSFTTRIRNSDSREFLKIKLSNAVYSLSLE
LHYTSARCILIVNACRSRYGKNMNIAKFVICDNAQCIYETLPPHMLTVMILVKIFTYQFNSRKIKDLTDRLFVDWDMLET
VEEHNIMRNYARNGRWYALIYGLFKFIKTYVYVSTISFTTTSLAPRILDIVFPLNTSRPIMLAYPAYYFVDENQYFYYIF
LHMLLTSSVCMTGLIAHDSMFFIYIEHICGLFAVVGFYTLLGRVQKLIFKNFLIMLFCANTCRFRFENVSHKYSSTEKSL
IDCLDNGFRGSWFIIPMKEQRLLLFVMRKSIEASVLTAGKIYVFSLENFTAVVQSSMSYFTLLSSFDVS
>Acep_00011231-RA_AcOR63
MVSDNSFASVIRVNIVLLRLSGVVSYENGSIHQSSSQNILRAIAYGCLFAYAGLYTYEFVLHTVYLDTWMESFAMILSLV
GGQARFTILLLFRSKFQRLLATCEELWTILNATEKKHVRDYMKTTRHLTYYYLFSCAFTIFFYALANLFIGQYDDVLNAT
IRTLPYVCPMEVHRSPYYEIMYIAQLCSMIHVGLTCAGADTVGPVLVLTICGHFKVLNTRILHLNDSNRSQDIARAMYFT
PWYRFSYQLKRSVNIIIMRSQKPAQLTAGHIIPLSLQTFASVCISVTCKEHALLIVSV
>Acep_00011334-RA_AcOR64
MEEERIVMLKQAKLVRLLAVCGILMILSTMLITVLSFPFARTLRHVTNLTDPIGKPLPIQSYYLHDVSSSPKYELTYLIQ
TIALTTSGLSYTAVDSFLGLLILHICGQIENLHLRLLNLGKDSNFKTVLKYNVKDHIRLNRAIETIDNTFNLMLLGLFFF
LGSYFVFTDF
>Acep_00011335-RA_AcOR65
MIVKDWIKVKMEEERIVMLKQARITRLLAICGALMILSTLLITFGSFLFGKTLRHVTNFTDPVGKHLPIQTYYPHDISNS
PNFELTYLIQVIGLTTSGLSYTAVDNFLGLLILHICGQMENLYLRLLNLGKNSNFKELLKHNVKDHIRLIRS
>Acep_00011552-RA_AcOR66
MIFIPISSCKEARLSSPLSPCKEMLYHEVETFCKQANEKTNIILQYYVDNYKRIYSIYILWVYITAIGVICGPLFLPQEF
PTNAKYPFSIQPIKYIIYLHQSLVGLQAAAGMCTDCNIAILLFYSVARLELLDQKIRNVRNENELDSCIKLHDEILSV
>Acep_00012144-RA_AcOR67
MKKNLTLKKVIAIVKLSLIVGLTNTVKNHLNDPLIMAKSIIIICPMVHVVCNIISCKINSRRLQLVTFEMENFCQLIKPH
EEATIQQYISKCIYFYGGSMLWIYLSAVFVITGPVTLDQPFPTNAEYPFFVYQQPLKSVIFMHQSIILLQISAQLCMNIF
MALLLWTTSARFELLVKKLRTITNNQPISIKIQCISFIFSGLSEVFMYTWPAEHLIHISGEIIQQAVFDTQWYKQPVALR
KYLQIIMLKAQNPIIIAIPCVMPALSLNYYTSVRKKYQDDHFDI
>Acep_00012145-RA_AcOR68
MTIRYIALSTIGFSSIAVIFSGLTFLTQQTLTVKTQCFAISTSALIEVFICAWPADYLLRTSNDIGYAGYESSWYNKDIS
LQKNLLYTVSRCQHPVTLTVPCLLPSFSLNYYASI
>Acep_00012146-RA_AcOR69
MLKEVISAVKLSVFPIWCWPLPQDATKFKMFCMTLYHCLSIIVTTGLKLSLIYGITNHLDDPPVLIATFEIVNFCNVMKP
HEEVVIQRYIDKCIIFHGTSIFIFYWLTFITIAVIPALQYQPFPTLAEYPFDVSYQPVKTIIFIQQSMAGIMVAGQLCMN
VYMAMLLWFVSARFEILTEELKKTANVYQLFECIKKHQKLLMNHSSVSALRQAQRPCRVPLRETASCGGPKCINMHQPIA
LIFQFSGLGVIGIAEVFIYTWPTEHLMYTSKNVAQTAFYILKNNHLIEVWKCLQIIIMRSQKPITMSIPCILPELSLNYF
TSIIIYEMEDYIQQAKSEERNIFQRYINKCKLFYGTALCLITTTAIIMCFGPLLMTQPFPIEVEYPFIQRLRSSSALVHS
SKIRDSIPQISENYKHLRIHNLYTAASTVITQFDITPVKIFPFCREPFIEPFFHIFVRTKALLSKCDPSMQASGNRKESS
LASKPHRGRLVLTVSPGFNSS
>Acep_00012573-RA_AcOR70
MLELIFLNSVKRDKVLQKHISLREGIATSSNINLPILDCSTIIEMQILSLKFLFYTIDGVWRPIKWSSKYSMCLYSAFTL
STIYLLNFSVLTQLIDIVFVVDNIDDFATNSLMLLSAIAAFCKAITAVFHRSEIISLIKILQEKLFKACNEEEIIIQMKY
DCLIRQYLFILLLMKYRLNRLHEVNYFHILHIFVYCWAGNQVILKVVITFFIYNKETYRLKISTGLSEAACQIDWILITI
NERKDLLMIMKRRIRPIKFTSSFLVTLSLIISYAN
>Acep_00012575-RA_AcOR71
MTVIDSTAVDKTLENKLYVVYCKTCSCLERDPIMQLLSLNFLIYTIGGMWRPVEWSSNSAKLLYNIFTFMVIFSEYFLVL
TQFMDIIFVVNNVDDFATNTLMFLSIVVVCCKATVIVVRRNTIINLVQILLKAPHKPRDEDEIAIQAKFDKFIRSCSIKY
SLLATSSVTGTTIGSVLNVMQGHLPYRIWLPYNYTVSMFGIISIHQIITLIFATLINVGMETLVFGLILQTCAQFEILES
RLHKLIINKTVKYLGRESSLSNENETGLSECIHHHLSIYKYAKAVNVTFNQVLFVQFFSSILIICTSVYYLSKHIELSAA
ASLLVYTACMCVQVFIYCWSGNEVMLKSTSMTDAIYRMNWPLLSINEKKGLLMIMIRSTIPIKFTSSFLITLSIQSYSNI
LKTSYSAFNILQN
>Acep_00012577-RA_AcOR72
MQILSLNFLIYNLCGMWRPNEWSSNGAKLLYNVFTFMVIFSEYFLVVTQFMDIILIVDNIDDFATNTLMFLTIVAVCCKA
TIVVIRRNAINNLMQLLMETPCKPRDEDEIAIKTKFDTFIRSCLIKYMLLSMSSLTGVTIGSVVNIMQGYLPYRIWLPFN
YTIPLAFWTISIHQIVTLIFATMINVSTDILVFGLFLHTCAQFEIFESRLHKLVISKTINYLGNAISSLNKDKTEISECI
RHHLSIYK
>Acep_00012578-RA_AcOR73
MQMFSLNFLMYTIGGVWMPIEWSSNIAKLLYNVFTTVVLVLLYFLMITQFMDIILLVDNIDDFATNTLMFLTIVAVTCKA
TIVVVRRKAIINLVQVLLTAPYKPRNEDEMTIQTKFDKFIK
>Acep_00012678-RA_AcOR74
MEQHIVHDDIVYDWIWLHGPALGLLKGGERVLPLKTYIPYSMSNPLLYLATYLQQFLTLFYGIMLNVTFDCLVYGFTIQV
CAQIELMCCRLTDSFKNPSYISSGQNRETSASIVECVKHHLLVSNLVKKIRELFIWTIMIFFFFSLLIVCTSIFLISKVL
QKSHFTYFRQCNVHLILAEEITQL
>Acep_00012679-RA_AcOR75
MDILPVNFKALRFCGAWKEREDNNMCVGFLRLCYRYAIFLLIYEFTVLDVIEVIRTRDHIQELTEGLFMGLTFLTLCVKY
ANFLLRGNELSDLLNCLRVKRCQPRNSIEKLIIEEHSRRVVNVKFYCQMFLTAKWSTMSFLMISYVTGLGFIITPALGLL
KEGKRVLPLKTYIPYSVSNLLPYLVTYLQQFLAVFYAIMLNVNFDCLVYGFTIQVCAQIDLMCSRLTDSLKNIGGISSGR
KPETNALIVECVKHHLLVSNLVKKIRELFIWTVMIFFFFSLLIVCTSIFLISKVSPKRHFMYLQRYDVHLFLAEETTQL
>Acep_00012680-RA_AcOR76
MNEAKRITCAFMFISQISGFLVLIGPLMTQNERQLPMKMYVPYSMMELFPYLLTYLEQVAVVFYGVSLNVAFDSLVYGFI
IHTCGQIELLCYRLSETFRFLQENNKEKEHDVIEKFAIAECVRHHVSVCNIMHRIQSLFMWIITILFFFSLITLCSSVYQ
MSNKNFFSVEFFVFLVYLGAMLFQVFSYCWYAIVILIYEFTISEVIELIRTHDDIEGITEGLFLALTYVALCFKYGNFLV
RQNEVSMLLDCFRRETCQPRNSEERMILIKYDRKAKWCVRTFMSISQATCIALILAPIVGPQNTDRPLPFKTYLPYSISG
LYPYLATYLQHVGAIFYGVLLNVSFDSLVYGFTLHVCGQIELLCYRLSKIYKDHPKQYQIDMDKGTMISECVRHQLYKSL
LSVGFLSLTLYLGCMLFQVFFYCWYGNELQLKSKGIGDAIYSSNWTIATTRDRKSLLFVMTISQKGLKLSYYGIFSLALD
TFTWVNGDDDSLYMF
>Acep_00012681-RA_AcOR77
MDLLPVNFYVLRFCGVWKEHKNSNLMAELIRMRNDVEDLTESLFLVLTFMCLCLKYLNVFMRQYELRALLDCFRANLCQP
RNSMEESILKQYDLKVYEGIETKLNRKFYLLVLLKYFSC
>Acep_00012884-RA_AcOR78
GVEDEILDKYLLLCRVIFYGFSVLGFFLVIALLFVVPVENGELPVRAQYPFDTTVYPWHGIGFFVEACTVSIGVIAIIMM
DCLLTNLCNLFLMQLEILNAHFKNCGSNDWTLSSIDKQNCPSTIDENSCYGAFSTTEASCEKDNYDPDAIRYGGFAERFG
RSIRNHQRLLAIIDDFNEVFSAGMFVQMLSSTSMICLTGFQAALVSRDKSKCQVAVRS
>Acep_00013375-RA_AcOR79
MHTLPLSFALLTYTGYWRPIHFTSIKYWTYTIYSIVMNFLLYSFTFCGLVDCFILKDLETFIEKFSLFLTVLGVSCKVIN
LAVRRDEIIGLSNMLLQDICIPRNDQETDIQRRFDRNAKCV
>Acep_00013379-RA_AcOR80
MKRLFMLKYTDAHTTNRVMIITIYCEILNESAAFFATVAQLRYFINTRTLPLYDWVPYDISSTTAFWATMLHQTIALILC
ANASVAHETLISGFMIQICAQLDILCYRARTLPELLQEAWQYSNSKEDFKMRERQLIREIVHHHRYVYR
>Acep_00013380-RA_AcOR81
MIFVQFSISSTVLCLSIYKMLTKNLLSLDFAYNLSYLGCMLMQIYLYCWFGNEVTLKVSHLKIFELLKSFFFKIFDLFEA
ETLIEPKLKPASETVWEPFFSVTNTN
>Acep_00013381-RA_AcOR82
MVFHSTEIGNAVYEMDWPMLSVDLMKTFLVIIIRSMRPIKITSGYVVTLSNESFMKVNEMRYGDD
>Acep_00013928-RA_AcOR83
IITQGSNLSILRLIYILTAVINTFTHMCLYCVVGEFLVIQCEEVYEAVYNYEWYNLKPKQAKNLLIIMMLVNRPLYLTAG
KLFPMTMATFCNN
>Acep_00013931-RA_AcOR84
MLLIDNLQFTLPAITCAVRIIILWWKKRAILWILNMIAEDWQRLKNTYERSMMIKRAQTARIIIMCAYSAMTIAFTFVVV
LPICGISIRYLTNITDPGKLLPLQTYYPYDVSKRPQYELTFFIQSIAIFFAILSYTGIDNFLGLLVFHICGQLEILRYRI
THLDINFHDILKKNVIDHIRLLRAIAIIDDTYNIILLVLFLYFGILFACYGFLIINLIEKGNNISITHLTYEICILVNTF
GHMCVYCAVGEILVAQCDQIHSAVYNNKWYTLEPRSAKCLIVLLIRSNKSNYLTAGKVFPMTMATFCNITCNARNRLQVC
KNLTRRARFYGGVL
>Acep_00013934-RA_AcOR85
MDDTNIMSINLLENSKLALTRANVDFEWAVKLNRIALNFIGLWPKTAKNTRQKLMCNIRVLIVFLSVTCGVLIPSIHSFI
RIYGDIMLMLDNLQFTLPAISCSIRIVIFWWKKEAIIPIMNMIAEDWIKSKSVQDRNVMIRTAYTARIIITCAYCIMGLA
CFFIIILPSFGISMRLIPNITDPGKPMPLQTYYIYDITKRPQYEITFISQAVYILLAIMSYTGIDNFLGLLIFHICGQLD
ILKNRLTCLDKYINSRNMLKSCIIKHIHLLRAIGVIEDTYNITLLALFVYFAILFAFYGFRIIILFDEGNNLSITHLIYF
ICNVFTIFSHMCLYCALGEILMARCNEIYYAAYNNKWYFMDPKIAKDLLFLLIRGTKPVYLTAGKVFPMTMATFCDLMKT
SAGYISVLHTTKEHDNLRTLQFRKEGHSYAEVWNGRIES
>Acep_00013935-RA_AcOR86
MMAEDWMTLKLDTERNVMMKRARTARLIVICGYVLMILAFTVIIIFPCFGVPFRRLTNLTDRDKPLPLQTYYFYDTDKSP
QFELTLVIQAITIFLAAITYTSVDAFLGLIILHICGQLENYRSRLINLVSCKDFNNALRSNVIAHLRLIREWFRRFKDGD
FSVEDKPRSGQPKKFEDKELEALLEEDQS
>Acep_00013936-RA_AcOR87
MNITSSSGYKVLLSIVNMMAEDWISLKLNTERDVMIKRARSARLLIIFGFVLMTFAFIMLIIFPCFDIQIRHITNLTDRK
KPLPLQTYYFYDTDKSPQFELTFLVQAVTISLAGIIYTSVDAFLGLVIFHICGQLENFRCRLVKLILCKNFNRALNNSVV
YHLRLIRFADNIEKTFSLMMLGLVVTNQNINNANVAQACYMAIAALILLTHTFLYCGAGELIIEQCAALYRAMCDLEWYK
LESSKARNLILLIIRANEPFHITAGKIVPLTMTTFCSK
>Acep_00013937-RA_AcOR88
MLKHVGVYDVNKPYIFVLSSHFLWAVNLHRFGFKMVGLWPKPNKCTEKSLWSKIWVGIIFILLMFICNIPMMYAVIEVWG
NMVLVIDNLHTMLPLLVISVKYIIMRRKQTVILSIVNMMAEDWIAFKQDKERNVMIKQAQTARLIMIIGYVFISIAILAV
IIPPCFGIPVVYVITNFTGVNKPLPLKTYHFYNTDKSPQFELTFFIHSFTTLLADYAFRGFLPCPDPFLKCQRFVRDTVS
GCSLP
>Acep_00013938-RA_AcOR89
MIGLWPKPNKCTEKIIEVWGNMVLVIDNLHTTLPQLIISVRYIIMRRKQTVILSIVNMMAEDWIAFKQDKERNVMIKQAQ
TARLIMIIGYVFMIVAVLAVIIPPCFGIPVIYVITNFTGVNKPLPLKTYHFYNTDKSPQFELTFFIHSFTTLLGGLLTIL
KIHIL
>Acep_00013939-RA_AcOR90
MASLKDSALDHLPILAPLYLGIKNIVWLLFVENIENTYSLMMLILIFHFGIEFCLSGFLFTIIFIDKKIEKIIIAEGYFS
ILVIIVLLMNTLLYCAAGELVTNQCNAVYRAMCDLEWYKLESKKARSLILLMIQTKRPFCITAGKIFPLTMTTFCSILKS
SIGYVSFLLTKHG
>Acep_00013940-RA_AcOR91
MNITESSGYRVLWSIMNMIAEDWMAFKLDGERNVMIKRAQIARFIMIIGYVLAIIGFLSVIIPPYFGIQIMYDTNFSNRS
KLLPLETFHFYDTDKSPQYELTFFVHIITTLLAAIIYMSVDMLLILIILHICGQLENFKYRLLSLVSCKNFNKVLNNIIA
THLRLIRFAEKIENIYSLMMLIMFLTDKKMDDIIVIKVYYSTILVIALLMNTFLYCGAGELIIEHCNAVHRAICDLEWYK
LESREARNLIILMIRTHQPFRITAGKIIPLTMATFCSKVLFINWTANGNGKRLEYIIV
>Acep_00013941-RA_AcOR92
MVTFFGVIPCIHSLIRVWGDLMSMTDNLQFTLPLVSMIMKLIVMWSKKAALAPLLYMIAKDWLKLKSDEERKIMIKCARI
PRMIIICGFVIMFASFILLFILPCFGITMRYITNVTDPGKPLPLQTYYFYDTDTSPYFELTFIAQGVTLMVSAMGYTAID
SLFGLLIFHVCGQLKNLKGRLMIGSEKQSNFDYILADAIMDHVRLISRSNKAT
>Acep_00014601-RA_AcOR93
MISVQFTISSTVLCLSIYKMLTKNLLSLEFAWSSSYLGCMLMQIYLYCWFGNEVTLKSTEIGNVIYEMEWPMLPVDLMKI
LLLIITRSKRPIKITSGYMITLSNDSFMKIIKISYSAYNVLQGS
>Acep_00014604-RA_AcOR94
MFIIITICCEILNESAVFFATVAQFRYFISTRTLPLSDWVPYDISSSTAFWATMLHQTIGLIICANASVAHETLISGFMI
QTCAQLDILCYRVRMLPSSLREAHKCSISKEDFKAREQRLIRELKYRIS
>Acep_00014605-RA_AcOR95
MHTLPLSFALLTYIGYWRPINLTFIKYWAYIIYSIVMNFLLYSFTFCGLVDCFITEDLETFIEKFSLFLSVLGVSCKVMN
LTLHRHEIIGLTDMLLQDICVPRNDCEMDIQRRFDRNANSI
>Acep_00015269-RA_AcOR96
MCISVTADIVNNFNDLDELTACALTGSALYLATLRLIIYTASQKDMLYVVEIMRKDWTCSSYEDRVVLKEKCLFAFRLAK
CFIIMVIVTVTTFSCIPILEAYVFGREKIFPFRGYFFVNQSVTPVYECIYVFNVMGGFFGGGTIVGATSFNFVAITHGSA
KFAVLRKRLEAMNSNDPNADRAMANCIKDHQNAIIFADALERIINILALGQFVISTGLVCFAGFQITSMMKNKARLMKYS
MFLNSAILELFMFSFSGHALIDEASILYLITCYLIKSKTVSSIIHSSLSSQSPVINLRPTLVTNQSDAVSKSAYCSYWIG
GTFGRSLQIVMMRSKVPSRITAAKFYSMSLESFSQV
>Acep_00015653-RA_AcOR97
MGMTTISRLIKFGLHIYGVWPYVSSTIVFRLYWIIMLSMAQVFQYGYVIMNIHMDDFSEYMDGVSSAMTSSLLYIKLVIL
WTNQRSANIRISIY
>Acep_00015654-RA_AcOR98
MSEDWQVHTSNCYNSRIMTDMANVARRTSRWIVGMQIGSATFYSVGVLAANANSPEKLEPYARELILKMEFPFNISTDFI
YATVQTVQFYHLFLVACGITIINSLLVTLILHICGQIDILREWLKKIFSKNSADLMDEITMKSLITKHQRIIVFADNIEM
LYTYIAMMMLLSDTIIICCLGFIIATSLDTPNAAAILVKSVLFYISMNVEAFIYCFCGEHLSAKSKMIGSAAYDSLWYDF
SAKESQTVLFLILRSQKRLTITSGKIIDLSLERFTSFDQKEVYTQ
>Acep_00015655-RA_AcOR99
MAMDWKNCVLTDCSLRITINKAKLSHRISNWIIGLQLVAVTLYSCGVLAANIGNVQRMNVSAREHILKLKLPFQIDTFPI
YVCVTILEFFHIITCGCGISTINSLIITLSISTPGGAAILVKSILFYIMMNLEAFIYCFAGEYLNAKSKLIGDAAYNSLW
YDITIEKKRMILFMILRSQKRLTITIGKIMDLSLERFASRHLADPTDYSGLYRSYLNNTDSCSIPIRHKAFPFDEIEKTD
THRYNHCTV
>Acep_00015656-RA_AcOR100
MMTVDWEKYSGTKFSMFATCNAKLSQRFANITVILYSTTIIFFSSKIFVKQVDDNNASMSTRLLILEMDLPFDANRRFVY
ESVIITQFVNLLFCADANCLINALLINLILHIGGQIDILREGLKEVFPKNGKCNPSLFTVKKIIKKHQKIITFSEHIEDL
YTYIAMVLFVSDTLIICCLGFTMIASIDQPDAMKSITKNFLFYIVINVEAFVYCFAGEYLSAKLQDPLFNRTKVSEMLHT
LPIGTNQILETVELYCP
>Acep_00015657-RA_AcOR101
MAIDWEKCFNTKFSMFAICNAKLSQRFVNMTVILYSTTVLLMSSKIFLKHADDNIASNISTRLFIIDMDLPFDANQRFIL
HIGGQIDILRENLKEIFPKNDKNPSHFEAKEAIREHQKIITFSKYIEDLYSYIAMVLFVSDSLIICCLGFTIVANKRALI
PLSIHYLITFPFLLGHFLIFQSIDRPDASENQAIDQ
>Acep_00015658-RA_AcOR102
MKVKNTVSPATEILFRIFGIWPNTSFILLYRLFWTISIVFEQIGQYRYIVKHFHLMELFEIIIILSLAVTMTRFFIVLVL
FWYKQRTFSKILTMMAIDWEKCSNTKFSMFVTSYNAKLSERFVNMMIILHSIAVILCNTHILVKHVDDGNASNVSTRLFV
LEMELPFDANQRFVYESVIIIQFFHFLLCSNVVSVFNAFLINLILHIGGQIDILRESLLGIIPKKDKDSSSHFTVKEVIK
EHQKIITFSEHIEHLYSYIAMVLFVSDILIICCLGFTIVAHFVTFPLLLEYSLIFQSIGRPDVLKNIIRVLLYYFAINME
AFIFCFAGEYLSAKSKSIGDAAYASLWYELDSRTNRTMLFLIMRSQNQLTITVGKIMNLSLERFTSVSLFHIYTTFSKIL
TMMAIDWEKCSSTKFSIFATYNAKLSERFVNMTVILYSIAAILTSTKIFVKHMDSGNVSNISTRLLIVEMDLPFDINQRF
VYESVIIIQFFHLLLCSNIMGVFNALLINL
>Acep_00015659-RA_AcOR103
MEIKNTVSPATEILFRIFGIWPNTSFVLLRRLFWIVSIIFEQVAQYRYIIKNFRLMKFIEIVTILSSVMSYTIFLIKLII
FWYKQRTFNSLLTMMAIDWKKCSKKKFSMFVTSYNAKLSERFANMTVILYSTAVILYSTHILRKHIDDGNASNVSTRLLV
LEMDLPFDTNKRFVYESIIIVQFFYLLLCSDAIGLLNASLINLSIGEPDVLKSITRTLLFYLVMNMEAFIFCFAGEYLSA
KL
>Acep_00015662-RA_AcOR104
MRSNRTINRTVELMLTMFGVWPGISCVVLYRVFWMITLAINQFFHYSYFVTHFHFDNLFDLMDCLSSFLAHIKLTVKLII
FSLKQRKFIEILTTMAQDWNDCDDDGIALRETADKTKLSSRICNGLIILHTIATFAYVIGILLTNADVTDRMVELPLIMK
MEYPFVIDTQRKYRLILVTQFVFVMVYTWGAGLFNALFLTLPTILHVGSQINILLCWLSKLGSKDIEDKHDSFITVTTKI
IRKHQKIINFSENVENLYSYIALLHFTLNIVMICSLAFLIVTAIGSPDATEQIVRSLLFYAITNLEAFIFCFAGEYLNNK
SKAIGNAVYNSTWYNMKAKDSRVLLFIILRSQRQLKLTAGKMTVLSFECFTNTFMYVVGWIFYVAG
>Acep_00015663-RA_AcOR105
MLLIMQFVHLILCSCGTGDQIDILRCWLNELVLRGSEECKSVAITTTRIIRKHQRIIIFSEYIEDLYTYVALIQFIMNSI
LICFLGFLIAIDSTDATEHTYDHVSKAVGNAAYNSVWYEMKPKNSRILIFVILRAQKQLTLTVGKIMDLSLESFTSITHI
MKASGSYLSMKVSESYLLVLLAMK
>Acep_00015665-RA_AcOR106
MQAIGSPDATEHIVRSLLFYTVTNLEAFIFCYAGEYIKNKSKAIGNAAYNSAWYEMKPKNSRNLIFVILRAQKQLTLTVG
KIMDLSLESFT
>Acep_00015666-RA_AcOR107
MICSIGFVIVTAIGSPNAVEQIMKSILFYITTNLEAFIFCYAGEYLNNKSKEIGVAAYNCEWYDLKFTESRILLFIILRS
QKQLTLTIGKMMDLSLQAFTSSKEIGFAAYNSAWYDMKSKDSRVLLFVILRSQKPLTLTAGKMMELSLQSFTNYEYFGII
FIGIIGNVIN
>Acep_00015668-RA_AcOR108
MSANTITRSIEIGLRVVGIWPGATYAIISRFFWTTTMIVAQIFQYRHMAMHFNSEDISQLMDGLSATLSYSLLCVKLIVF
WTKQRNNDIDIHLLIFRPTLFIIHHRVGTNSVLIIVFEGGTSSLSRCCTKSILPRIFNDVLASIATDWKECEDALCNMNN
VANLSHRFSNLIIGLHSMAVLFYGIGVIAAANRELFLKMELPFYSGMSPIYEVVMTTQFLHQMTAATVIGVLSALLVTLV
LHVGGQVDILREKLLVILPKEKKTSVSMIMIGSLIRKHQNIIVFTEKIENLYSYIALAQFISNTLVICCLGFIIVNSKMI
GDAAYESLWYDLTPSENRILLFLIMRSQKQMTITVGKFMNLSLQQFANVSFTLLGLLLKLSILLVILLHSLNKLPRRRRS
GNSSSSLYSHVLYFVLAIPHDRARWPQRIDRNANEIILRLLSAISRVQLGRFHMAMEISPWRNNFIRDNRVCVEVAIILS
PLAVVQFTNFEFTPGTREENLCLVSSDLFYIHREYNFRNRSFYSLWRFYIATGNSSSHIPVGYELSRLSKNYILIIFIEH
MRDVGQK
>Acep_00015834-RA_AcOR109
ITYVLDQAEEIIKFTFIFAACLMTLMIVCYSGQRLMDESQSIFHRAYAAEWYKFSPRLKSLLIITLYRSNVPCGLKAGNM
IPLSIATFAAYIVVQVLVMLANFLREYNVNRIFLSISGLWLFQNKNILLLYDHWGDPQMVIDACYQFIFTTAFTARVLHN
IWNQDRLQQLYIAIDKHWDIFTSDVDVQIMKHYAMLSRRFTTVFSNIIVNKDIFLRNVAALLFFTVLIFVTIPLIPVLLD
TVLPLNESRPRIFAVEVEFRVNKDDYFLIMFCYTTIVVIIGLNISIGVDTMHIACTAHACSLFSAVRHHFYSKQIENIIS
KAYNNNKISKCGYRINMELNPFNEEIIYREYIICLKKYQLALDYRNRRNKLNFYYPKRKILFHAPNLYRTADLSATGSGN
FLYSTIYQRGWSMNVMPAFLKDLFDEEDKELFLIALGDDEYQCLYRMSLS
>Acep_00015835-RA_AcOR110
MSAEKHILLVYDHWDDPQMIFDACYQFIFTTAFIARVLHNIWNQDRLQQLCIAIDKHWDIFTNDVEVRIMKDYAMVSRRF
TIVFSMLLFFTVLIFVTIPLIPVLLDSMLPLNESRPRVFAIEVEFRVNKNDYFLIMFCYTTVVVIIGLNISIGVDTMHMT
CTAHACSLFAAVSKQIENIISETYNNNKISKCGYHVNMELNPFNEGIIYREYITCLKKHQLALEGVAELQI
>Acep_00016363-RA_AcOR111
MVFVTITASLSLFDPDSYYSRKWRIEKIIGKTFNATLLVHLLEIACLVSILDYQKLTSAKTLQSFLRTVTYSSFVQTEHF
VSPKTKKIHKTKMIKGTAFHETNKIVHIEDLFVHLERIFSIGGIWPFKQTYIRFAIYISHFTLYLIMAYADFYDVFGNLE
LIVMNLVESMVYSMTFPLMWLIRCSNLLKLLIHVIKKDMVERKFENFEEERIYYNYNFISKIFSYGSLVGMFITVVLLYL
RPLVYLLTINQASQNNTESFMLPYRIHPFFDISNTHIYILMYLCLFPMIYISVCHMAAICLMVILVFHICGELSILSYRI
RHIKECSQTMILNRIRSFVRMHLKIIW
>Acep_00016376-RA_AcOR112
MKNVILQNKIDRIEDLFVHLERIFSIGGIWPFKQSYIRFAICISHFTLYLIMAYADFYDVFGNLELMVMNLVETMAYSMT
FLLVWLIRCSNLLKLLIHVIKKDMVERKFENFEEERIYYNYNFISKIFSYGSIIGMFVTVVLLYLRPLVYLLTINQASRN
STESFMLPYRIHLFFDINNTHTYILMYLCLFPMIYFSICHMAAICLMVILVFHICGELSILAYRIRHIKECSQTMIADRI
RNFVRMHLKIIWYEYYNHTFNTC
>Acep_00016434-RA_AcOR113
MGYNIWLFTPEILDIISPMNESRPRRRLFHLEFFDDEEQYFYFIRFHICLVVTIISIVYAASFTLFLILTQHICGMCELL
GHRAERLFCVVKDKARCDLIQIITISNMERAISSVGIFCGTLCYVFIPSYMGQRVTDTSSSLCEKIHTIPSIQLYVVQRS
CFRAKDIVNNNDATLSATHLDC
>Acep_00016490-RA_AcOR114
MQFFEGQNYRINKILLSCVGQWPYQTNRSSNAIIIIIVSLAGTQFIAKICGLLSIDNIDLFIDSLSPLVVDIGCGVKLIT
CILKATEIRALFDQIRYDWQLLITSSQIKILNNYAQNGRTFTIIYASAFYSALVLFMLIPLQSLLLGSSSNDTTRLLLHQ
VEYYIDMEKYYLPILIHGYTTAVVCVSIAIAADTMYVIVVQHVCGLFMIIGEDKPYENIVSSIHAHKRALRFASLIEAVF
SQMFFVVAGFNMLIISMTGVTAVSNMNKPEEFLRQITFSCALLVHLFFESFQAQRLIDHSTYIHASLYNEYSMVSNFGSN
KENFNFYANEDSRTLCTNGRKNVCHIHGYFFY
>Acep_00016515-RA_AcOR115
MVTTIFATMINVGTEILIFGLILQTCAQFEIFKSRLHKFIIKKTVTYLGHARSLSNENEIKLSDFLVVLLLILCTSVYYL
SMHIKELLVAAALLAYIACKFSMSMTDAIYRMNWPLLSINEKKGLLMIMIHSTIPIKFTSSFLITLSIQSYSNNMMSFYI
FELLQATLFITKNN
>Acep_00016546-RA_AcOR116
IKVLIDRLFLEWDELETPEEYEIMKRYAKNGRRYSLGYSLYCFISAFLFLCMSLIPPLLDIVLPLNESRPILPVHPGYYF
VDEKEYFFYIFWHAVVVWEIAVTGIVAHDCMLLTYIEHVCSIFALGGFRFERLMYKYNEYESDTITVLHSHTSDMFRKRI
AFSVYTHRKALKFAQLIEDTFSITLALQIALNTVMISITLLQITQHNASVFIVVRYVVYVLSQLIHLFCLSFEGQKLIDH
SLQTRDKIYNSLWYTTTPKSQRMLLFVMQKALHPVFLSACKIYIFSRENFTMVISAQTRYKSAAEAHRMLVEVYDDTVPL
INHIEALLEEDQSQTQEKLAESLGVTQQACMIESHGIQKQRN
>Acep_00016701-RA_AcOR117
MKSNTDWNTDTKNILKFHKNFLGIIGLWVLNEKNMFSRIRWFVSTIVETSTWIIMSLEMIQSCNGNEDAMDAFLSSSSSI
TSLIKLFLHRVYWKQKFVLVESVIQDWTYVKNSHFRDIMLRYARIGRLGSSIYFYIACAAVVFAFSVMLSNINLPWVSEK
QIFNETYERKLMLAAYCTFGNYYTSPFAFCAIEALQFVQILVNCISQCGNDGFFFDLTMHMCGQFAILRMNFNALGCDKF
SYHNKLDVLLKRHYRLVHLSYYMERAFTLVILAQVLMSVFVLCVEGFLLLLSLEINDAFTAMKHGVYIIALLIQLFLYCF
AGQTLEFQSKELAYAIYESPWYSFDVNMMKNIPLIILRATNPQQLTAGKF
>Acep_00016920-RA_AcOR118
MKEENGKFEDIFYRTNTLCYTTLVELTCAFALATSVFKDYRKHNLAFRAWLPFNYSSPMLFRIAYFHQSISLTAGSILHL
ACDSLICGLLMHICSQLEILECRLKKTINKPHIFRECVIQHTCIFEFALITNEKFRLTITVQFLVSMLVVCFNLHQLTQT
SVLSAKYVQIVLYMFCMLTQISFYCWYGNEVKLK
>Acep_00016959-RA_AcOR119
MTNKRWNDDIAYVFSTHRLFLKVYGLWPLQKQTVFTKIQWGFCLIAQFMILPCMMMELLWSSKDVISNIESITFFASTSI
GIIKNLCFIVSQKRLVNTTDWLLLIPSGPLSQLITGPQYAIILTIQIVQLCVLSFLLFTVDSFFFNVTIHLTGQLEVLKN
NFKTFTNERIITEANYQKKFVNLINRHSLLMELYQNLEDTFHFLILCEIVIVTILFALIGNSHGLQLEHIRLRLNICINE
KNHVEAIKSVFVLNYLIMQSLVYTYGGEFLQKESEDIFYMLYTTSWFTLPAALMKDMHFAMMRSSIPFRLTGGKFFYVNR
ETMIFKNSATKVMLISIALIRLVYMQAWILRKLKKMVKDVNYKSEIQEIYLIYLVHLEYYECLMKKIYTEKENRFSRIHW
FMSTILLNFNDVLYNELKYLINIKLQNLLKWRVRCVNAIKIVILPIDETTVIIEALGFSLSATINLSLEVIRHCHGHENV
LDAFLMVSIFEEQIYNKKSETRILLAVYYVFGSYTSIAYGFIEVVQTLQILLFLYCFARQMLELQSQRLASEIYN
>Acep_00016960-RA_AcOR120
MMKNLPLMILRSTNSHRLTAGKFLTNWENGMNYGFSVIRMMMWIVGVWPLQWNDIVCTFRWIVIFIVESLTVICTLIESF
QNCGDTKDVLEAFINIEFYVHSWINVVLARIYMKKIAVNVTSAIDDWSFSSREKQSYLIMTGYARISRMIAVTQLIIGFI
AISVYLIAIVLNKQQVVTIGNETVTLWNFIIPSSCLFRGISYSTYKTLFLMQILQVSIVYIGQCANDNFFFAITMHLCGQ
LELLRIRFVELVEKDTNERTYYRNVLGSWVRRHYKLIILAKNIEDTFNVIILFRLTITTIVIAVSVVFIDSPRGYNTNIL
TNILREQYKNYVQSLILTIN
>Acep_00016961-RA_AcOR121
MSIKNYDYTNVLKSMLSAQLFIVQSFLFTHAGETLRKQSESIFWAIYSTTWHNMPPSIIKDFILIMMRTKISLQLTAGKF
FYVTRRTTTDILKTALTYISFLRIMLKKVEIYLTICSCHTFVIDHYVKQTLYSALWILWKNVDVTEMYDHRNYSAILILP
P
>Acep_00016962-RA_AcOR122
MSVVAHSCLMISLMVILPSIELYTNCNNAEQNVDSLMLLCCGILGILKTVWFRIHAKNLTNNYNSALNDYLMIKNAKHRA
IMRKHASTGRILCCFLICLLYTIIPFLGNANNKINVTSEAMLQYTVPSRCALEYFNAPTSMHTILCLIEAISLTLTSTTN
HGNDSLFFNITLHICGQVEVLKAKFIDFDVTRPQVYERFLTLIKRHSYLIRLARELADTISFILLIQLSIISLQLCIMGF
QFILALKDNDTAMAAKSIMVQSAFLSQLTLYSFVGDYLKSQMEEVGLCVYQNIWYDFPTKLTRNLIFVIMRSESPVTLRA
GHFIVSFLPCVMATNVQDHRTIQYWGA
>Acep_00016963-RA_AcOR123
MVIDHLMLASCGTLTIVKIALIRLHRDNLLKNLVNASNDWTYIIKQNHRQVMFRYTNIGRFVFFFQMSSSYFVIMPLIIE
SLLSFATIPSRNITLIAKSEKEMQAMQLPQEMICPFDAQIVCFSMCILQSIQLISTCTGNVGSDVFLFGVFMHLCGQLEV
LSLELQQFHERKKNGCWKRSKMVMLIERHCLLLNLAKDIVDVLNIILIAQLILHALFICLIGLQFILSLVNSDFVLIMRS
ISSINIVMIQLFIYSYMGEILSSKTQAISYAIYLSKWYDLPTNILRDKKDNISFHCPFSKGSGRKGSKELYEKLTYALSL
NC
>Acep_00016964-RA_AcOR124
MTSQRWKNDVAYAMTPFKLLTWPIGLWPLQVYNIFFIDTMCLGHLLPGIVSVSTIFVTIYKVFNFAYLSISSDYNSIIVI
LPSMEFHMGCTNTEQNIDSLMLACCGLLGVFKIICFRIYAKNLTDNYSSARNDYLTIKNADYRAIMRKHAFMGRVLSCFM
VCFAYISVVIYSLMPLLGEDLVDDQDSQINKTNEDIVLEYPMPSRCALEYLHVPRSMYEFICIFEFIVLILTSTCNHGND
SLFLNITLHLCGQVKILKADFVNFVVSSPQVYDRFNDLIRRHNYLMELAKELTESISVVLLTQLFISSILLCIMGFQFIL
ALKAHNVVVIGKSALVLCTSLTQLSIYSFVGDHLKSQMEEIGFFIYQSNWYNFPTKLARNLIFIIMRTRSPAKLLAGNFI
VVNLATYMSILKTSISYLSLLRVMIEIIASM
>Acep_00016965-RA_AcOR125
MNRNTCLVSMHRAHYWLLHHYYVDLMASERWKNDVAYAMTPFKLLTWPIGLWPLQKTHKSLAVCSILHIFQLVQIIISID
LELGHIFSRHKSCLIEKIYIYPYQQSTIVILPFMEFHMGCTNTEQNIDSLMLVCCGILGVFKTICFRIYAKNLTDNYSSA
RNDYLTIKNTEYRVIMRKHAFMGRILSCFMVCFSYISVTIYSLIPLLDENLVDDQDVQINSTNEDIVLEYPMPSRCALEY
LYVPRSMYEFICIFEFIVLVLTCTCNHGNDSLFLNITLHMCGQIKILKANFVNFVVSNPQVYNRFNDLIRRHNYLIELAK
KLTESISIVLLTQLFISSILLCIMALKTHNVVVMGKSAMVLCTFLTQLSIYSFIGDHLKSQMEEVGFFIYQSNWYDLPTK
LARNLIFIIMRTRSPAKLLAGNFIVCCGRCRHAY
>Acep_00016966-RA_AcOR126
MSDDVWNDDIAYVFSTHRTFMQILGIWPLQKRTIVMIIQWNVMIFLQLSPFIFLFMEFAGNNSDTRSNIDAILYLSCTLS
LNLKYIAIAVNGGKLAKNIKAAVADWVSAKNDKKSYKIMKKYAFKSRLCTLLMLYSSFVCGSLYLLSVLVMNLIEIFLQD
QMMNVSNGNVSATDRLFIIPCGEFGNKINGLQYSMVIGFQTVQLFMMCIGQPIEDSFYINVTLHLTGQLKPDTQINHRKR
FISLINRHCELTELNQNLEDTFNLIILFQLVIVTFLLALLGFIFSFLSGLRIIFCLKHHYYVELMKSILLLNYILMESLL
YCYGGDFIQKGSEDIFHAMFKASWFTLPTTMMKDLNFAMMRSSYPFRFTGGKFFYANCEAIILAMLLE
>Acep_00016967-RA_AcOR127
MHIDVVICFGAKVSHRPEQYHAGLQFFFLRSKSTNTSPNMKTNWNSGIDYGFSTIKSMMWILGLWPLQQNNVVYTIQWFI
IFITGSLTMINVLIESFKSCDAVRDGLDILRLIESCMHAWSNIVFPRIYMKKIAINLNSAIDDWSSPFMKKESRIVMMGY
ARAGRLIALTHLIAGTTAGALWFISVFLSNKQKVAAITDNDTVATWNFVIPSTCLYKGVSYSTYKILFMMQVIQGSLILI
SECACDSFFFGITMHLCGQLELLGIQFTESNKKHYDEKRHRNVLGPLVKRHCQLIALTRNIEDAFNINILLRLLIISVVI
ASSGVGILLSIKQQDYKEMIKMFMSIQFYMVQTFLYTYAGDTLKNRSESIVYAIYSTAWDEMSPIMVKDLIFIMMRMKTP
LRISAGKFFYLTRNTMTDILKTTLTYISFLQFTSQLFFGTTVLRKITEHMNSIQMVPTLQ
>Acep_00016968-RA_AcOR128
MRTRILSHYGRRLTFVNTVHLSLIAIMSSNDDIAYAMTLVKHLTVPIGAWPLQEYNKFALLRHILSSFGLSVVVIVQYLE
LYYNCTSATANLDALTLFSCGILALTKIIWFRIYADNLICNYSSAMNDYVTIDTEEKRIIMRNHAFWGRIICIIALLISY
VDSVIFIVGHAQLSSEETKINITIFGHQAGYAIPSTCTLAHFHISTDLYLVIFILQYIYLVIMCISNHGSDSVFLHIVLH
VCGQLEILKANFINFDITSPKVYERFNTLILRHDHLIRMTRKLAEIIRFVLMVQLFISSMLIIIVGFQFIIALTTNDYGM
MSKSFLVLSAFLIQLTLYSIVGDYLKMQMEEVAQSVYHSFWYDLPIKVTKNIIFIMMWTQFPIKLQAGYFVVVDLGTYMS
ILKTSISYLSVLRVMIEAPILLCNVQLYLLNYNNVMERRYSIRYDSQQILNLATRRLAFAKI
>Acep_00016969-RA_AcOR129
MKSLKVRSPFVHLFFEWLPPQKFSNSNDILLLGIILHICGQMELLKIEFINYNGENKDIKEFEALTSRHCYLMEHAELLI
DVISFVLLVQLLFSCLIICLVGFQLILALKLHDAVIITKTTSVLSALLLQLFSYSFVGDYLKRQMEGIAHSIYSCNWYYF
PLKLMRNVLFVIMRSQQPVQLLAGRFVVVTIETYMSILKNSFSYLSVLRAHDKIESLKQLQNNIYGTFPFFLISYHINAS
IKYEHESERDRPALWTRTGIIELLCNAQLYLTAIMTWNDDVAYAMTPFKLLTLPLGVWPLQKYNTFALIRSIISGSSLTG
MMIMLFLEIIFGSSDAYVKLDALMLMFCNVLSVLKLLSFRIYANNMIRNFTSAINDYLAINNKKKHAIMRQHAFMGRIIS
CSILFFAYLASTIFCLVPIIISDEENIQVNVSIKNQASDLPIPLTWSLGSYHLSANLFFVISIVQYFLLVLNSNCNCVLQ
QILTINLFIKTFNVYVSEKLTFIYKGSDSLFLAITTHVCGQMEILKIEFVNYGVKSKNIFEDFSKLASRHHYLMEHAELL
VEVISFVLLVQMLFSCLIICLIGFQFILALKSHDVVMITKTITVMGALLLQLFFYSFVGDYLKCQMEDIAQSIYSCNWYC
FPLKLMRNVLFVIMRSQQPVQLLAGRFFVVTIETYMTILKSSLSYLSVLRVMLITRSMQHDVLEK
>Acep_00016970-RA_AcOR130
MDILGPILLNIVKRVVYMTEIMSWNDDVAYAMTPFKVLTLPLGVWPLQKYNTFSLVRSIVCGFSMTLMMIILFLEIIFGS
SDAYIKLDALMLMSCNVLCVLKLLSFRLYADNLIRNYSSAVNDYSTIDSEEKRTIMRQHAFMGRMICYSTIFFTYLASSI
FTLAPMITDDENVHVNISIKNQAAKLPVPITFLGNLQIPTGLYFVISTVQYFILLLTGTSNCDIVFVFPIIATRNDSLFL
AITLHVCGQLELLKIEFTNYVCIMQISNVISYAIWAVSQKEKHFLIQFLSFQFILALKSHDVVMITKTISVLSGLLLQLF
FYSFVGDYMKCQMEQIAHSIYSSNWYYLPTKLMRNVLLVIMRSQQPVQLLAGRFFVLNIKTYMTLLKSSLSYLSILRVMV
ETKYRHMLYITHVTLRRISYDIKMLNCATSIKYECKRANDALMIDSYYGQKPILLRIVQRAIYDCDNVME
>Acep_00016971-RA_AcOR131
MTPFKLLTLPLGVWPLQKYNTFSLVRSIVCGFSLTVMMIMLFLEIIFGSSDVYIKFDALMLMFCNVLCVLKLLSFRLYAD
NLIRNYSSAVNDYSTIDTEEKRTIMRQHAFMGRMICYSIVFFAYLASSIFTLAPMMTGDEDIHINVSIKNEAAKLPVPIT
FLGDLQISTDLYFIISTVQYFILLLTGTSNCGNDSLFLAITLHVCGQLELLKIEFSNYGVKSKNINECSILILRHRYLIE
LAELLSDVISFQFILALKSHDAVMITKTITVLSTLLLQLFFYSFVGDYMKCQMEQVAHSIYISTWYYLPTKLMRNVLLII
MRSQQPVQLLAVSKVFWKMTEYFSKMLNCATLIKYEHKRANDAPMIDSHYG
>Acep_00016972-RA_OR132
MPNEHQMSDQSLVRLIIGNDSLFLGITLHICGQLELLKIEFINCDMKNKNINEDFSIMALRHCYLIKHAELLADVISFVL
LVQVMSSCLIFSLIGFQFILALKSHDILMLTKTTTVMSALLLQMFFYSFVGDYLKCQMEEIADSIYNSNWYYLPTRLMRN
VLFVIVRSQQPIQFLAGRFFVVNIKTYMVILKSSLSYLSVLRVIVESRLELFCQCYGVEWQKRWRYCRVPKGPSNLSSLR
SSKD
>Acep_00016973-RA_AcOR133
MVVLFFEINFGSGDAYVKLDGLMVMFCAVLSVLKLLSFRIYADNLVRNFSSAINDYFAINTEEKRTIIRRHAFMGRMICY
SIIFFAYLASSIFMLAPMLADNNDVQMNVSIKNQASELPVPLTWALGNFNLSTNLYLLISVVQCILLMLNSTSDCGCDTL
FLAITLHVCGQIELLKIEFINYGMKNKNINEDFSKLASRHHYLIEHAKLLVNVISFVLLVQMLFSCLIICLIGFQLILAL
KSHDAVMITKTITVMSTLLLQLFFYSFVGDYLKCQMGEIAYSIYSCDWHCLPMKLMRNVLFIIMRSQHPVQLLAGKFFVV
NIETFMAILKSSLSI
>Acep_00017015-RA_AcOR134
MESSSGFTMEEVPSTEIGFSAYESNWFNVPGKEARNLLLIIHRSTAPLSLTAGKFSTFSLQMFSKIVRTSLGYLSVLLTV
FV
>Acep_00017018-RA_AcOR135
MNIVLNVENSDEFTDSLYMMLTVFVAGYKQVYMWIDRKNIMVIINVLNEKPFAACEIQELKIQQKFEKMVQNSTLRYLIL
IMATIISIVLTSVIMEFSNRNLTYKAWVPFNYSYPALYFLVYTHQLIGMATSGIVNVACESIICGLLLHICCQLEILEYR
LTKMTHGEDVLRNCVSHHNRIFELVPYVL
>Acep_00017019-RA_AcOR136
MYTSAILVQIFIYCWFGNEVKLKSLQLINKWLALSNSNKKDLLLIMKRAMTPIEFTSGCLRCHILFSICCIKQMYKIGVN
KIALKELKCEC
>Acep_00017021-RA_AcOR137
MLGKWILRNDVGKKSEMPVLKFTLAVLAVAGCWRPTSWTSLFRHMIYNAYTTSMLITLYTFAMTQIIELILRADNADTIG
DALFNALISLLACYKAIAMRINHNSITMLISNLVEKPFKPVDLNENMIREKFDKRITTSNTVSCIQDVMVIASTLAPIFY
YCWFGNEIKLKSLQLSDSIYNMEWTMFSNNMKKGLLMIMNRATIPIEFISADIIPVNLDSFIKSRKQ
>Acep_00017022-RA_AcOR138
MLPQLMDIVLNVNNANDFTDTFYIMLAMIISCCKMVGLLINRNNIGILTNILTQKPFIPLEADEIEIRQKFDKTIQTNTL
WYTILVETTCACVMLTSLFTDFRKGNLTYREWTPYNYTSEVIFYIIYARQLISSTIGSMVNVACDSLICGLLLHVCCQLE
ILECRLKKNFLGQNNLRECVRQHDCIFKFALMVNEKFKIIIAIQFIVSTLVVCSNLYQLAKMTLIAQCFPLILYTCSMLT
QILIYC
>Acep_00017080-RA_AcOR139
MKIDFDNVSKTVIVLQSKLKNCVDCHTEIIKFIKMLQTFSGPTMFVQCIETLLIICLVSFEASMIKIAGLQIAQSIYSCG
WEFVIFKKREQMDFGKQLKDVSRLVQTIMIRAQRPIILTGGPFYVLSLETFRVIIGLAMSNSIMLHI
>Acep_00017087-RA_AcOR140
MCLYCVVGEILIAKGEGIFYAVYNYTWYLRTPKEAKNLMLIMICAEKPLYITAGKIFPMTLSMFCSVRS
>Acep_00017128-RA_AcOR141
MFDKKDVEQNRRYAVLRLYLTISGLWPYYNLRDRCICFVPLFAFSSSIAIPQTLYLLIGSITLDDIFESLPSLIISIIFS
SKLMIIMLNSKKVKLCLNTIRKDWLSANTDIERIILQRHTRYGQYLAVFYAAFMHVTSGLFIFKPIMLTLMTNDINVTKS
SVSFISKLPFRVDYGEKFNQYIYPITVHSYTAVFAHVFATIAVDGLYYCLIQHACGMFSIIGYTLENIGKNNDDIFDTKQ
AKIQDSNYSKTLSCLRKHLLVIEFTERIESLFTKIFLINLNLNMIAGSLTGIQVLMNLEKSAHDVAGPITIYVAQFLHLF
LHFWQAQFLLDYSVLPYESICRANWYYASRRCQKLLLLIMNRTTTPCKITAGKIVVLSIESFATLTERFFIS
>Acep_00017129-RA_AcOR142
MLNSKKVLMNLKRNTSDIAVPIIMYTGQFIHLFLHFWNAQFLLDYSGLPYKSICRANWYYTSQKCQKFLLLIMNRTTIPC
KITAGKIVILSIESFATLLYVHIALTDFDDLFECMPTILITIIFSFKLTSLMANSKKIEACLKMIEDDWLSLKTDSEKAI
LQRHTIHGQYLTIFYVDMLEHIGENINENFHLKSHKMNDNDYNKALSCKHLHLQDKLILHLGKMQKTFNLLIMNRTISPC
RIIAATLFIESFCVGKSRS
>Acep_00017130-RA_AcOR143
MDERKNIWQSRFYTVPRVYMSLVGIWPYHRFRYRCFLFVPMFTFSITILIPQLLYLLIAAADLDDVFSCTPSMWITIIFS
FKLGWLIMNNKKLKTCLKTIEDDWLSLNTDVERNILQRHTAYGRYITLTYGIFMQFVGILLISKSVVIMLLEDTSDATVS
SLVAEAKLPLRVEYGEMLNQYLYPMAVHCYLAVFSHISITIAVDSCYIALIRHACGMFAIVGHTLEHIGKDSNDNFDLKP
DKVKDDNYNKTLGCLRKHLHVIQFAELIESTFTNIFLVSVCLNMIGGSMIGIQRKFLEFLESIKHVVLNLNDAKDIVEPF
AIYIAQLIHLFLQFWPAQFLLDYSILPYESMSLLPCKITAGKIVPLTIENFGRIVN
>Acep_00017131-RA_AcOR144
MVEYCCGLFAALRFIAIVESIYSLPLFIQIALTVLLLSLLGYQISYKICRYNTKWYNMPVAARKLLIMIMMRSEKPSTLK
LGKIIVLSYVTFNAKIKEAYTLSQNEA
>Acep_00017132-RA_AcOR145
MTLHGDFDAIIECIPPLVVDFGCIIKLVNLRYRLEYIRKSIEQDKELALLEEDDKFYKNFTYCIQKHKDVLRFAKYLDAI
YTKALFFEVGLIILAMSMSALQATSGTLNPPLAIRHASYITAQLLHLYIVCWLGQQIIDHSDHVYTSTLKPLKGKRFVDV
EEIKRNAMRELLAITKNDFQDCFQQVT
>Acep_00017135-RA_AcOR146
MVDIDQFFQDSHYNIIRLLLNISGLWPFHMRNKRYAIYFAMVLILGSGFISQILGITEIWHNPFELLDIVPSLFFSVIAI
SKTFCIIYALPQIMRKFKKTSKNLLKFEILGITEIWHDPFELLDTVPSLFFAVVIISKTFCTIYALPQVIKNVQDVNRLV
KLFAYLNAVLFTVFFVNWQGQKIIDSSEKVFESAYNSEWYSMPIAARKLLIMIMMKSEKSSGLRIGITYVIVIFYATTVS
VTKIFHK
>Acep_00017145-RA_AcOR147
MSSIRDKSSSHNSNYQQDIRYVFKLNHWIMGSLGIWPIPIRGIGRHMSKIAIAIFNFALSFAIVPCTLHIIYDQKDLDVR
LRLSGLLAFCVTVMTKYCIFVIHRPKIYRCIEYVKNDWWQVGVANNISYNLMSGHRDSFVQPIKTTYYRFSAVIEEVLQE
VCLVEFTSSVCIICLLEYYCIVDWKHDNKISLATYFLLFISFCFNVYILCYIGELLMEKSIEIGSMCYMINWYQLSPRSV
RSLILIIAMSSHPIKLTAGRMANLSLTTFGNSTQIGSICYMINWYQLSPISARSLILIIAMSSHPIKLTAGRMIDLSLKS
FRSVLQTSLAYLSFLRTLFISLSIEENFRINVIFCTLRSFGNYSRPKSKVLFAMNRIGQYSYNRESMICTSKCKVSDFVL
PPFFRKLPPIGSRVKYNYKI
>Acep_00017146-RA_AcOR148
MLKYATIGRNLTIIGASFMYTAGIIYYGILIPFFSETKINNQTIRPLVYPTYNEFYQFQISPIYEIVYVAHCMCGYTIYS
ITAGACGLAALFVTHACGQIQVIMSRLKILLNDENSNIHQRIAIIVKDHVQNATGGLNEHPISFSKWCCYISKIDYKHTL
FSAVVEEVLQEVCLVEFTSSDWKDDNKLSLATYFLLFISFCFNIYILCYIGELLMEKSIEIGSMCYMINWYQLSPRSVRS
LVLIIAMSSHPIKLSAGRMADLSLTTFGNVLKTSVAYLSFLRTLVIIILYQYQISTTENCSFLDLEYIILDIKYAFYDHD
>Acep_00017147-RA_AcOR149
MHGDYRVSCANIKRTQATFPLSCPDNVESICDCHAQFFIIMLSTKHMHQSPSRHRDDSMAKLNIPWSNVNSERDIIKALM
WNRWILRILGIWPLVYSNTTKIEKILATISFALCWSALSFLLISMIIVTLSKHSATSDKIKVLGPLCYVFVVTLKYFFLI
LHHKSIQQCIRILSSDWRTIQQENHRKIMIKNAAKSHVLSKFSIIFMYCGGLWFHVMMPFLSHTINKQNVTIKPMPFAGF
NNIFNFHLMPVYVFVLCAQWFSSIILFNVTTAVCCLAAMFVSHACGQIEIVMDRVESFRKDTQSNHMKQCMAIIVKHHVQ
SLSKINAGILFSQEWNNNDSIAILTYFFLLISFVFNVFTLCYIGEQLTSQVLKTSIAEKDVCNSSASACPTTLQSMPRAV
HLVQSLTATVTANMSSMRNEKDPNYQQDIQYIFKLNNWILGSIGLWPVSFQGIGRHAPRIAIALGNFALSFAMVPCALHI
VYDEKDIIMRLKLCGLLAFCLTAMTKYCILVIRRPKILRCIEYVKHDWWQVGIIST
>Acep_00017148-RA_AcOR150
MGKIPTWPNANHEKDVIDILIWNRWLLRILGIWPLIYPDTTMIEKILATFSFASCWIVLGLFLILTSIYTFTDRSIMGEK
MKMLGPLGYVFFSMLKYLFLVIRHKSIRRCVQILSTDWRMVQEKYHREIMMKDAEKGHLLSKFCIVFMYCGGLSYNTVMP
FLSQTSDANKQNDTVRPMAYLGFDIVFDLQLMPIYVFAFSLQCFIGIVMFNITTSVCCLAAMFVAHACGQIDIVIARVEN
LFKGERDHIKFEKYMAIIVQHHVRTLSWYRRYLARVMSSRNSGNDIDNVLGRIFLNNVNNLSNSHFPIKYTKPIFHSQEW
NNSDSIAIFTYFFLFVSFVFNIFIFCYIGELLTEQCSKIGNTTYTIEWYNLPGKVALDLMLMINMSGHPVQITAGRLLSL
SFANFGNIRSAHQSPLRHRDDSMAKLNISWSNVNSERDIIKALMWNRWILRILGIWPLVYSNTTTIEKILATILFALCWS
ALSFLLIPLIIFTLSERTTIYEKIKLLGPLSYVIIATLKYFFLVIHRKNIRQCINMLSTDWRAVHQQNYRKIMNKNVTKS
HMLSKFCIMFMYCGGLSFHTVMPFLTHTTIDEQNVTVKPIPYPGFDIIFDLHFTPAYVFVFCAQWFSGIVLFNVTTAVCC
LAAMFVAHACGQIEIVMARVENLVKNVQNSRMKEHMAIIVKHHMQSLRFSVSIDNILREICLVEIVGATLNICLLEYYCL
MEWNNNDNIAILIYFFLLISFIFNVFTFCYIGEQLTNQCSKIGFASYKIEWYHLPGKTALDLTLINSISQHPIKITAGKI
INLSFSSFCSVSTIHHFKKKPHQLQCIIKNAKSKYLQFFMNYDDVLMTSTPVHTCFSNIQRFQFQCNSFMFTFSPRYFIS
IVRFNNTTSACCLAVILIFHACGQINIVIACVFKKKYNHTKFEKCMAIIVHHVRTLVSVKLPARFNFESPSIQIHDKRVV
NIARYANTQTAIKLDNLMDIDIWMRIDLTDTHYSHEKLEIAQLYMLQKIHLFNNIPLDKIDYSNARKLLFPFPVLTMLKA
SAIVMRNFLPSRYQQSTPVVFALS
>Acep_00017149-RA_AcOR151
MQLCRWMLKPIGMWHPIYGHSPSQNEKFISIILIVICFSALCFVLIPAGFYTLFREKDISIKIKLFGPVGFCLTNTIKYC
YFGARAAAFGRCIRHVEDDWRIVHHQTREIMLKQVLGRRLTTLCAIFLYTGGLSYYIIMPLSSRQEINENYTIRINTYPG
YDMFFDPTASPAYEIMFCIHILFAMISLQITTASCSLAAIFVTHACGQIDILMLLLDDLVEGKRSKNTTKTPGKRSKNVK
KRLSAIAKHHVRILRFSASVEEVLREICLLELLTYTLTICLLEYYCLTYVLPSQEWKNSDAIAILIYFILLISFTFNVLI
FCYIGELLVEQYSKIGAATYEIDWYNLSGNKALELVLVIAMSHHPPKLTAGKFIDLSMNTFSARSLVNDF
>Acep_00017150-RA_AcOR152
MISISILKQVPRNYEIIFCMHCLSAVIQYSATAAVCSLAANFATHARGQVQILVMLLDDLINGKRTEGTNMKKCLSFLTK
HHVRVLSGTGDCNLDDMLARVPFLNGKKIMAVDTHDNQCKYLMQTNFTRLIIFLIHNLRLVIIFSDMMNIKKVHSDYYRA
ETQDEPRAASISEWENSDAVSIMSYILLLITLTFNVLIFCYIGELLVEERSEVNWYDLSGHKAVDLIMIMMKSYYPPKLT
AGKFCDLSLNTFSAVSILKTSVFWHIAWKISKLRIVRGLVMNFQSLRAFTLLDEPSDE
>Acep_00017151-RA_AcOR153
MLRTFIRHRHNDPQTCNDWKRETYVHARLPLTHGTRSRHHHFPALASPRRHQDGIVCVFQSALYTTDDSMRDRSQLPDRI
HNIHYKHDIYYAMQLCRWILKPIGIWHMIYGRSSQSEKLLSLILIFVCFFGLCFVLVPAGPYTLFHLYGIDTWRVSRFTA
DVEKILREICLLELVAATLIICLLEYYCMTFGKIGSAAYEVNWYDLPGHKAVDLVMIITMSYYPPKLTAGKFCDLSLNTF
STIIFKKTINGGFCLRDIEATHCV
>Acep_00017153-RA_AcOR154
MDSQVNRSLATNKCIEFIIWETLDMIKLISYLFPYVSVGFNIFIFCYIGEIVTEQCKLVGEMAYMTDWYYLHHTIARDLI
LIIVRSNNVVKITAGKLFHLSIATFGDKVLESVISNFHNILMNKSSDFFYIQRRTSQSYESVIQNHSLDAIKIVAHLKID
HQTLLNIGAGASLYYNVQYNELSIRGSIL
>Acep_00017154-RA_AcOR155
MEMCAYYNKVSYYNKESLTAQLCLLNAVNIFRKNCKLVGEMTYMTDWYNLHHKTARGLILIIARSNDVIKFTAGKLFHLS
ITTFGDVCSGSTSYSTLSIVSQVNWCMVTNTPNKYTESRLLKRSNDIHKLIQYMEKDWNAKDQPS
>Acep_00017155-RA_AcOR156
MSNSKCAPEKIIPEKHINYSLQFNQWILKPIGAWPQISASSSVIIAVPTIPCLLYVLFEAKNIQQKLNPMMPLINRFMSS
MHYWVLLKRRDDIQKLIQHMETDWCLMQRLDEREVMLQHAKYGRFITIICGIMLQGGCLLFSFVQSIRTVIIIIGNETFT
THTISCPIYSKIIDTRFTPMNEIALILQNMIVILVSFCTAGGCSLAAVFAIHACGQLNVLYMWLHELVQNQAKENDKIER
KLAAIIEHHLRILSFISQVESITHKAAFVQLTGCTVIMSLLGYYTVTCKYVGETAYMTDWYNLHHKTARDLVLIIARSNN
VIKITAGKLIHLSVPTFGDTRNHQQLHYYSSNSFEGWQRRYFTTLAQSTDPFVTVLCVTLVIRIISRLSNSDEDWRRRFF
ILRYDVLSIHASIPCAFVQRSCQLPNVHQNTIDRKNITITVYNLVDGFSSQLHDSIQYGTIFISQVESIMHKAALVELAG
CTVVMCLLGYYTITCKDVGEMAYMTDWYNLHHKTARGLILIIARSNNVIKITAGKLFHLSIATFGDNRSNLVESIIHESQ
PTKIFVLVQKIDNRRKSAKFKQLFIITFTNI
>Acep_00017156-RA_AcOR157
MSNFKCAPENNRSKNHNDYNLQFNRWFLKPIGAWPQTDESSLVWKILVLLQIFICSSIVASNMIPCLLYVLFEKDNIKLK
LSATGPLLHRIMVSSSTVGACSLAAVFAIHACGQLNVLYEWLHELVKNQEKRNDKAKRKLAVIVEHHLRILSFISQVESI
MHKVSLVELTGCTMVMCLLGYYTIMAWETLDTAKITSYFIVYLSMGFNIFIFCYIGGIVTEQCKLVGEMAYMTDWYNLHH
TTARSLILIIARSNNVIKITAGKLFHLSIATFGDVYTYNLLLTIALNS
>Acep_00017157-RA_AcOR158
MLNHKCAGSVEFKKQDAIEDIAFLQIVCKLVGEMAYMTDWYNLHYTTARSLILIIARSNDVIKITAGKLFHLSIATFGDN
KLLYSENKINPYCTNLKLKINDPKNIRLTKIFRKHIF
>Acep_00017158-RA_AcOR159
MICESRDLPSYLWYKEALNFRRTQSSVKLTNRLRVRNDYRLDTRALFSTLPMCFTARTFLNVGASCKNIGEIAYMTNWYK
LHHKTALKLTLIFMQSNYVIKITAGKIFRLSIATFGDIEMVFCDTVLKSKNDILDSSLETKEVKTQYFIKFVCIAIKKLA
HALIQIKSLLEPLSTLAVRQANSRTRVESIMHKVCLVILMGCTLNMCLLGYYSIMNWGAFDAAKILSYITLYTSMGFNIF
IFCYIGEILTEQCKNVGNVVYMINWYQLPHRTALCLILIIMQSSNVIKITAGKLVHLSIATFGDWEFFDDSLKIK
>Acep_00017159-RA_AcOR160
MAVSEPVTSNRDASDYSIQLNRWFLIPVGAWPSSASTTIRKKVIATILIIICYALIAYTVIPCILNILLEETNVQKKLLA
VGPFVARMEALLNQICFVELLGCTFNLCMAGYYVITKWSILETKMSMDILITCIIYLSMTFNIFIFCYIGETVTEQCKQV
GETAYMTNWYHLPHKTARDLILIISRSSNVIKLTAGKLIHLSIETFGDENLHDISKHASDRDSFLNNNSYTLYKSCNEIT
EIQTTYK
>Acep_00017160-RA_AcOR161
MQKSSFTQKSNLVVTGYDHEKYAQISIKQIRWLLKSLGIWPNSLKSSSLIKKYVRVLMNIIYLGIMAFLFIPCVFYVVLE
VQDTYNTLKFAGPLSFGLMVIMKYCSLALHGRDICVCIEHIKIDWRNTWYHDDRAIMTKNAKFSRRLVMINAFLTYSGAI
FYLIAMPIGMGKITDKNSNLTYQPLVYPVARIIVDTRHSPINEIFFWTQFASGIISQTVAAAACSLTAVLAVHAYSRLEV
LMQWIVHLVDGREDFSNNVDDRLAIIMQEHVRILYFIKLTEKVLHQISLVEVVGCTFNICFLGYYTIMEWEGGFAITYII
LLMNFVFNLFVFCYIGELVAEQCKSVSETSYMINWHRLPGRKALAIVLMIAMSNSSIKLTAGNIIELSMSSFGDVMKTSV
AYLNMLRTLTT
>Acep_00017161-RA_AcOR162
MRKSPSTKKVNSTTVYDREKDAQINIQQIRWLLKSIGIWPNSLKSSSSIKKYVRVLMNVIYLGMVAFLFIPCVFYVVLEV
KDIYNILKFTGPLSFGLMVTMKYSSLALHGRDVRICIEHIKTDWRNTWYHGDRVIMTRNAQFGRRLIIINAFIAYGGITF
YHIAMPLSMGKITERNSNLTYQPLVYPVARMIVDTRYSPINEIFFWTQFASGVISQTVATAACSLTAVLAVHAYGRLEIL
MQWILHLVDGREDFSNNVDERLAIIVRQHQPFYIQSSEKVLRQISLVEVVGCTLNICFTGYYTIMVGTSYKMYGELVAEQ
SKRVSEISYMIDWHRLPGRKALAVILMIAMSNSSVKLTAGNIIELSMISFGDVKSSTKLLNLKTSRCLDIDDRNFVENFE
INESLLDNSHCDTLNTIHFSRIKGFV
>Acep_00017162-RA_AcOR163
MMRKSSCTQNSNPVATVYDHEKYARLSIQQIRWIMKSIGIWPNSLKSSSSIKKYVRVLMNIIYLSIMAFLFIPGVFYVVL
EVEDIYNTLKFIGPLSFCLMTIMKYSSLAFCRRDIRVCIEHIKIDWRNTWYHDDRAIMTKNAEFGRRLIVINGFFAYSGA
IFFHIAMPISMGKITESNLTYQPLPYPVSRIIVDTRHSPINEIFFWTQFVSAVVSQTAVTATCGLIAVLAVHAYSRLEVL
MQWIVHLVDGREDFSNNVDERLAIIVREHVRILCFIELTEKILHKISLVEVVGNTLNICFLGYYTITEWENGFAITYIIL
LMSFVFNLFVFCYIGELVAEQCKRVSEVSYMIDWYRLSERKALAIILMIAMSNSSVKLTAGNIIELSMISFGDPSTKLMD
FKTGKCLELDAQEDFIENSEIYELLLDNSHSLFTVYSSRREGYPFKTVGHGIYNLLA
>Acep_00017163-RA_AcOR164
MADSSKSKYKNDFNYAVQVTRNVLRMIGVWPISSNASNVERIATRLQNVSCYFLFTFIIVPSLLLIFLKEHDFKRSVRVL
GPLLNCGMGCLKYSLIIFLKQVEETMRYILLVEMTGSTILLCLTMYYVIMEWERSDSTAMLTMFVILTSFTFSIFTNCYV
GQLLTDQSIKVGSMTSTTNWHRLPHKRARTLILIMAVSNIPAKISAGKMIEMSLPTFSNMLQDIIIG
>Acep_00017164-RA_AcOR165
MQLSIQLNRWILKPIGVWPKLTEISRMERYAYGLVNVICTSLIGFLFIPSAIFMLLEMDDVYLILKLSGPLSFCLMAVIK
YSSLIFRENDIRSGIRHIESDWINTRHSNDRIIMIRNAKFGRRLVSICAFFMYGGAVFYYLALPFSKGKITENDGNLTYR
PLVYPVASVILDARHSPISEILFWIQCLSGFIAHSITAGACSLAAVFAMHAYGRLEVLIQWLEHLVDGREDFCNNVDERL
AMIVQQHVRILQ
>Acep_00017165-RA_AcOR166
MKNSLTTSKYDNDFNYAVQVTRIILRLIGAWPNPNSSMERIATRFQNVICHFLFGFIIMPSLLRVFLKEHEFKRRIRLLA
PIVNCSMGWMKYFLILNHAKEIQSCLNRAHQDWSNTVDGSDRKAMLSTARVGRKFAIFSAIFMYTGGVGYRILIPLSKGR
MLTPENITVRALALPSYFIKFDGQVSPAYEIVFTLQAFAGVLTYSTGIGAAGLAAFFIMHVCGQLSIIMGKLQNLNNISN
SNDQAVAMLLADIVQHQIKVKRSTINRSGSKCSYLFASIKVGLMTSTTKWYHFQYKRARSLILIMAVSNIPAKISAGRMI
DISLPTFSNNFNYEDDIRYSVHLHKLIIGVINVWPNVNKSGKWTRLVRGPRLRDRIFDAFGN
>Acep_00017166-RA_AcOR167
MKSSSTMSKRDNDFDYAIQVTRIILRSIGAWPSPNYVSNMERIATRFQNVICHFLFGFIIVPSLLQVFLKEHEFKRRVRL
LAPVVNASMSWIKYFMILNHAKKIQSCLNRAHQDWSNTVDGSDRKAMLSAARVGRKFAIFSAAFMYTGGLCYRILMPILK
GRMLTPENITVRPLALPSYFIKFDGRVSPAYEIVYTLQAFAGVITYSTRVSAAGLAAFFIMHVCGQLSIIMGKLQNLNNI
SNSNDRAVAILLANIVQHQIEVKSFLAQVEATMRYVWLVEIMGSSLLLCLSGYYIIMSIKVGLMTSTTNWYHLQYKRARS
LILIMAVSNIPAKISAGRMIDISLPTFSNVHKLIMAVIDVRPNVNKSGKWTRLVRGLRLRDHIFDAFGN
>Acep_00017167-RA_AcOR168
MYPNENYVNDIKYTIQLNRVICRLLGIWPETKSSFLEHLKKISLILGCYFLLGCELIPTILYIVFVEKRTRIRLKLISSV
MFTILAVLKYSSLVLSKNQVRNCLARMKDDWRNVTSTSARTSMIHKAMTARRLLILCGIFMLKDFSNKNLYASLCSFLRL
VQSTLQYTSLLEVMGCTIIVCLLGHDVITVRLNNYAVITVRTILNIDAILLQLKHEWEDQNVISMCSYLILLTSIGFNIY
IFCFIGEQLSIEGEKLALTVCTLAWYRLPNAKARALILVIATSIVPAKLKAGKFFDLSIRTFGDVVKTAVTYLNFIRKMM
E
>Acep_00017169-RA_AcOR169
MNSRRIIEKADLDKIKGKLFMQRILFTTIREQTRFVSISWLTKVFSCYKLSYIMKWKDFSLKMFANKYYERDIENAFGIN
RFFFRLLGIWPFSRTNSLLFELVETFILVFACFAFLFGELIPTILYVFMVLTDFRLRLKVMASGIFTIIEIIKYSYAILY
KSQVKNCLILVDKDWRNVINPNDRNSMIDKVKTSKRLIVICAIIVYVTGMAVRMIIPLSVGKIVTSQNITIRPLPHVAYL
VIFDVQRSPVYEIIYFVQFLAGLIKYTITVTTFGFMTLCAMHFCAQSDILVTLMNNFVNENQSENLNKRLATVIEHQIKI
RNFLQLVQSTTQYPSLIEILGSTVLLCFAGYYIIMKILDRYDKEWEDHNVIRLCAYISVLIMFCFNIFIYCYMGEQIIEQ
GEKVALTTRTLEWYRLPNTKARALILLIIISENPLNLKAGNLIDICLRTFGNFLGTQAHMNYELCLYSAKNTSLSLRSVT
NSTFRLCIVDYKSVFMLYDITMKWKNSSLKMFANKYYEYDIENTFVMNRFFFRLLGIWPFPRTNSLFPELLETVVLVFVC
FAFLFGELIPIILYVFMVLTDVRLRFKIMANGIFTIIEIIKYGYTVFYKNQVRNCLVLVEEDWRNVNLNDRISMIGRVRT
SKRLIVICTVFVYLTGVCARMIIPLSVGKIVTPQNVTIRPLPCAAHLVIFDVQRSPVYEIVYFIQFVAGFVKYTILVATF
SFVTLCGMHFCAQSDILVTLMNDFVNENQSEYLNKKLANVVEHQIRIRNFLRLLQSITQYPNLIEILGSTVMLCYVGFYI
IMEWEDHNVFRLSLYFSGLTMFCFNIFIYCYMGEQIIEQGEKIALTACTLEWHRLPDIKARALILLISISEKPLRLKAGN
FIDLTLRTFGNVVKMSVTSSNQRKQVKCNDFPVKVNVRKRIRIHFMENNPVLSEPLYP
>Acep_00017170-RA_AcOR170
MLCLAKDTILHCNQWRNRQIRFVFVSLCICLIKVFSCYKLSYYEVERFRIRNCKINQSLKMFANKYYEHDIENAFGINRF
FFRLLGIWPFSRTNSLLFELAETFTLIFACFAFLFCELIPTMLYVFMVLTDFRLRLKVMASGIFTITEIIKYSYAVLYKS
QMKNCLILIDEDWRNVINSSDRNSMIDRVKTCKHLIVICAIIVYVTGMAVRMIIPLSVGKIVTSQNITIRPLPHVAYLVI
FDVQRSPVYEIVYFIQFLAGLIKYTITITTFSFMTLCAMHFCAQSDILVTLMNDFVNENQPENLNKRLAIVVERQIRIRN
FLQLVQSTIQYTSLIQIVGSTVMICLVGYYVIMEWEKHNVVNICAYISGLIMLWYIIFIYCYMGEQIIEQGEKVSLTTCT
LEWYRLEDATARALILLITISENPLKLKAGNFIDISLRTFGNVAKMSMTYLNLLRSVV
>Acep_00017186-RA_AcOR171
MGLKTTISSSVEFGLRAIGIWPGSHNILFRTFWTISLGLAQTFQFKYIVACIETANFLDLVDSVSTTLPYSLLCFKLIIL
WQNQSINSESGRGELFLKMEFPFVYEFSPVYEIVMFIQCIQLLSNAWVIGMLDALIITLSKSVANIAYEALWYNAKPSES
RNLLILILRSQKRLTLTIGKFNDLSLEVFASILKASASYVSVLLAMS
>Acep_00017187-RA_AcOR172
MLQSIDTQNSDTSKMISDAAYKSVWYDFTPKKSKLVLLIILRSQRRLTITAGNIMDLARGIHEYNRST
>Acep_00017188-RA_AcOR173
MITSTIALSVQIGLRSIGFWPNTPCGLLFRCLWMLTIGIVQTFQYWWIILHLRTDDMSYLMDGLSVTIEYSVMSLKLIIL
WFNSRIFYDVLAAMAADWREATSNEMHIMMSKANLSRRFSNVIIGLHSVAVMCFGIEVLASHTNDYDADHGIETPIRAFT
LKLQLPLQCNESPLYELVMSLEFLHQLASATATGILNSLLITLSINAQDSDTIDGTALMKAIVFYMAAAVEAFTFCFCGE
YLTAKSKMIGDAAYKSVWYDFAPKESKLILLIILRSQRRFTITAGNMMDLSLEGFTSVRFKH
>Acep_00017189-RA_AcOR174
MLLCLRDLHGLEVVFLRRNMLELRKDTIGRASTISESVEVGLRFIGMWPHCVYANINWWTYIVSVAIMQYFQYAYIFAHF
DLSHLSVFVDGLSITFGYSLSFLKLINLWFNRRKLFAILDTMNKDWSDAIHSDMSTMIRYANWSRQCSNVMITTNALAVF
FYVIGGLILRSMIQKNDDSIRELPIKMEFPFKVDYFPIFELILILQFFHDLSVACIIAMLNALLVTLSKSISDAAYECLW
YDLTPSECRILMFLMLRSQKRLTITAGKITDLSLEGFTTFVTYSDCCGTMKRTSTISRPVEIGLRFIGMWPDSAYATLYW
LFYMATMVIVQYYQYTYVFTHFDLSDISLLMDCLSLTLAYTLAFLKLFVLWWNRRTFYYIVKAMNEDWKECVINNSYKST
MMSVSDLSHRCTNVMISINALAAFFLSIGEHLLQSMGDVSGVDNNSRELPIKMEFPFDVSESPIFECFLIGQFLYELVLA
SIVGMMNALLVSLTIGTNANATTSIKSVSFYIAITLEVFILCFAGEFLSAKSRSISDAVYESLWYNMPPTNSRILLFMIL
RSQKRLTITAGKVVDLTLEGFTNIMKASASYVSILNAMY
>Acep_00017190-RA_AcOR175
MKRANTISFSIEIGLRFIGMWPDSAYPNFYWFSYMTTVAIVQYYQYTYIFVHFDLNDLWLLMDCLSLTLGYSLAFLKLLV
LWWNRRVFYYILKAIDEDWSEYVINDSYKSTMVSMADLSRRFANVSFSIYAFSAFFLSIGEHLLQSMDDQFGNSSRELPI
KMEFPFDVSKSPIFECFLIGQFLYDLVIASVVNLINALLVALILHVGGQVDIMRQAIMDVHTNDKLGTSLIVLRDLIHRH
RKIITLSNDIETLFSFIALLQLLWNTLIICFCGFMIILSKSISDAIYESLWYNMIPSDSRILLLIMVRSQKRLTITAGKI
FDLTLEGFMSVMKASASYMSVLHAMY
>Acep_00017191-RA_AcOR176
MDDDWKDSGTNLRECVMMNKANLAHRCSNAMISVNALATFLYFIESYVLHVSGQIDIMCQELKAIPSITKSSSTKSLVFV
WNTFVICAIGFMVVIVISKKEIMTIEAFVFCFAGEYLSTKSKTIGDAAYETVWYKLSTSECRILLFVILRSQKRLTITAG
KVMDLTLEGFTNANIQQISY
>Acep_00017192-RA_AcOR177
MTVTSTVSPVLKIGLQYFQYRYVFEHFKISELSNLVDSLPAALDYSLTIFKVTSLWIHRRINTIASVSYLLSGYAIRFVY
LSKDYNNDTLRQLPIKSNIIANAAYESLWYDLLSNQKKTIIFIIMRSQKQIMITAGKITSLSLETFTSILKASASYYFQY
QYVFEHFKISELSNLVDNLPAALDYSLTMIKVITLWIHRRINTIATVLYFLSYGYAVRFVSSRDYNDTLRELPIRIKFPF
ETPHSPIFELLVVFHSKSIANAILEYQRC
>Acep_00017193-RA_AcOR178
MIKIITLWIHRRYGYTVHFVYPSEDYNDTLRELPIRIQFPFETPHSPIFELLVSKSIANAVYESLWYDLLINQKRTLTFI
IMRSQKQVMITAGRITNLSLETFTSILKASISYS
>Acep_00017502-RA_AcOR179
MQIEEITETMRYTAFVISQLVHLFCYSLQGQKLIDHSLQMRNKIYNCSWYNIPVKSQRLLLYVMRRSMQPNFLSAGKIYV
FSLKSFTTYS
>Acep_00017503-RA_AcOR180
MLLTSSVCMTGLIAHDSTFFVYVEHICGLFAVIGFVQFLESTFTISFAVQLLLVTIGLSITLVQFSIQLHDLAEAMRYFL
FIFGQLFHLFCFSFQGQKVIDYSFEIRDKIYHSSWYTIPVKEQRLLMFVMRKSIEACVLSAGKIYVFSLENFMTVKQLT
>Acep_00017505-RA_AcOR181
MAFVWKDYYSITKRLLLFCGLWPYQEKRTRLFRVHSLTLMIFLLIAPQIKSLTDHICDDWEKLNSAEEYEIMKKFHLETL
SFNNHNDTNNRLDDRKIYNRKIAISIHAHWRALRKRERQEIVPKVSQNLIPLDRFADILDDIFCTAFAIQMSIVTVTLSI
TLLQVALLYGEINETLKYLAFIFAQVIHTFCFSIQGQRLIDHSSQLSDKIYNSSWYEVPAESRRLLLFMMRRSVQPCFLS
AGKIYVFSLKSFSTLNNDNEVNHIDCLNFETLNPIKPDLLQDQRLIHHSVQLRDKIFKEIGRHWEK
>Acep_00017577-RA_AcOR182
MCELLGHRAERLFCVVKDKARYNLIQVSEITCGNISVFVQQHYNIIQFVEIIEICHTVPFLIDLINLVILMSLTLIQIIT
ISDMERAIRSIAVFCSVLYYVFIPSYMGQKITDTSTSLCGKIFNSTWYNAVVLKQKTLLIIMMRCYQPLILTACKFYVMS
LQNFGMILQTTISYSMFIRQV
>Acep_00017578-RA_AcOR183
MPKKIETFIRFLMHGVHTAEVRINEIKAFINIAKTSENVATLLDSIYILYIVMIACNLQIFLPYILDVILPMNESRPRTQ
PFQLEFFTIDEQYPTLINFYIFVMVVISSIIFCANSVLCVTLTQHACGMCELLGYRAECLFYDVEHNKDTTQYDLIRSKI
NCGNMAIFMQMHYNVIEFIGTIEIYHTVPFLVDIIELILVLSLALTQVLTIGGDIDRAFRSISLAVIALLYLFISNYMAQ
KITDMSLNIKTMYNSVWYNANVLEQKPLLLIMKRRFRPFVLTACRFYVMSLQNFGMVRKNIPKYKSICKNHNERKFVDDV
YRMFE
>Acep_00017699-RA_AcOR184
MEYLPLILTSSCHVMLLMQFSRNGSSLTGYSAFQPTSGDFAKRGGALILILWKTNFPASFIAIFSYSINLLTSYPLRKIG
QFLSVERCFPLQLKQVERQPMSVKSTFLIFFISSLAKVYLCAWPADHLLSASTDIAHAVYDSIWYKGKVEFQKNFLHTLL
RAQQPIAVNVPCMLPTVSLHYYASMYIMFQLPSLIWLLFELYLKKAMRINELALIRK
>Acep_00017761-RA_AcOR185
MTVLESWYYNVNRISLMVCGLWPYQNTKLRYVRAMFILGIFICFVIYQFRLLFIYEYNFKLALKICSDIFPAILCLLQFI
AFLIKPKEVKILLNQICEEWNALKDSKEIKIAERYGMFTRRLTKTLLCKKFPKRILHFLVCGLLGWLFLVLMHLIPINNK
SAIANESFLRQDVLMQQFDKESYVLLLIIVFIGVFVMTATTSMVLAYMRHICAMLKITRFTQRALDSFKESYFFLIGIGN
YGGQTITDHNIDVLKAFLIIGGIYVASLEGFITLTSTSLSYFMIVYIHHRGIELVLVYIILLHSKPILPGQFSKQKLLSP
YILIEAILAMNDFGELIASGSFSGGLYAFSFFINYFGQKLTDRSIFMFDKVTFSLQLHRYDIPWYAAPVHIQKLFIFILQ
RTVKGYALNIGGVIMASLENFASIASLTLSYLTIYI
>Acep_00017792-RA_AcOR186
MFVQIFVYCWAGNEVMLKSIGLSEIVYHMDWMLMTNSEQKDLLMIMKRCIKPIKFTSSFLVILSLESYGNLLKMSFSAFN
VLQQF
>Acep_00017793-RA_AcOR187
MLTQFLDFLFVVNNIDDFIANSIWFVSFVAMVCKATVVVIRRNAIISLIQVLLKGLCKPQDEDEIAIQTKFDQFVRLCSI
KYLLLAILSLTGVTIGSVLNIMNGQLPCRIWLPLDYNVSLVFWIISIQQVIAICFGTIINVATETLVFGLILETCAQLEI
FENRLHKLINKKTIKYLGNALYSLNEDKTGISKCIRHHLSIYK
>Acep_00017794-RA_AcOR188
MFVSVAAVVCKATVVVIRRNAIISLIQVLLKDPCKPQDEDEIAIQTKFDQFIRLCSIKYLLLAMISLTGVIIGSVLNIMQ
EQLPCRIWLPLDYNVSLVFWIISIQQVVAIIAGTIINVGLKISISIGEAIYCMDWSLLSIIEKKELLMIMIRSTIPIKFT
SSFMITLSLQSYSNILKTSYSAFNKFQKR
>Acep_00017795-RA_AcOR189
MKPLQSMSIADAIYRMNWPLLSINEKKGLLMIMIRSTIPVKFTSSFLIILSLQSYSNRAAQIEDMNEIRYM
>Acep_00017799-RAAcOR190
MLATPTFIDLLVSNRLTVYVNHLKEYFIDKSIIASVIYGLVKNKNTNNLDSFMRSLFSLVTLSHVIGNILCHLIIYQRLQ
FVTFEMENFCALIKPHEETIVQREYVNKYSNFYGFCISLFYMSLFGLFIGPVMLDQPLPTAAEFPFDASHQPLRAITYIH
QIIVGLFISAHLCVNAFMALLLWLTSARFKLLTEEFRTITNIYNLAKCIEKHQKLIKYAEDVTLTVRPFAMVTVLFTTVA
LITFGLVFIASTNVAQAAFETDWYAKSEYLRKNLQMVILRSQKPILVTLPCGLPSLSLRYYASVRWKGNLSIDKRKPEKL
DKLNFKKVIFGVKLSLWITWSWPMPKDATKFKITCMKLYQNLCIILAICMEASMIYTIVNHINDFAIFVELVVQQAPILH
AILVSEIYTYCHCIAFLDMRCLAIFGQHVFIDRAD
>Acep_00017800-RA_AcOR191
MKPREEVVIQRYIDKYAAFYACAIASIMHQPFLMLNEYPFDVYYEPLRTIIYAHQAIVGFIVSGQLCLNTFVATLLWFAS
ARFEIIIEDLRTFTNVYQLVKCVKEHQKILEYTAEVIIVARCFALTCICCSTNQSLLLRFKYTFMILACLAEVFMFAWPA
ERLIFLSNDISQAAFDTHWYNQSDEIRKLLQIIMLRSQKIKINVN
>Acep_00017801-RA_AcOR192
MWSKLTLKKVIAVVKLSLIPTWCWPLPKDTIKLKVICAGIYQYFNIIVLSSVAAGLINAMRNHFNDPVIIAKSISVLCPA
IQVVCNIICCRINSCRLQLVTFEMENFCELLKPREEAILQRYINKCVYFYGGSMFWIYLSAVFIISGPVTLDQPFPTNAE
YPFDTIACVQGAAQLCMNIFMALLIWFTSARLEIFIEKLQKITTISELKKCIQEHQNLLKYAEEVTILIRPIALSTVSFS
TIALIIDQPLSMKVQCVGIIFSGLSVVFMYTWPAEHLIHISDEIGQAVFDTEWYQQPVALRKTLQIIMLRAQKPIIISVP
CVMPALSLKYYASSSILFIYS
>Acep_00017802-RA_AcOR193
MEDDRGNEKLPKSEANYITICIPATSPQYAKDVTMTVRYIVLSSVGFSTIAVQQPLTIKTQFFAIAASALIEVFICAWPA
DYLLRMSNDIGHAGYESSWYSKDISLQKNLLYTVSRCQHPVTLTVPCLLPTLSLNYYASFLSTTFSYLTTFRAMLAKKDG
LQIAEYYKLNKEKLIINKLIKMLINSDNTLQNLMLMVLYENNNIKHCMHPLLRYDLPKINYAQV
>Acep_00017803-RA_AcOR194
MAHSEIQSFHTIIIYGIIICTQKYNNMIFVMKVGCELTAFVQIPIQITLFTLQSDRLQQAKSEERNTFQRYINKCKLVYG
TTMCFITVTAIIVSFGPLFLAQPFPIEVEYPFNVNKQPLRTIIYLHHMMIIYQSRVQVCSNVFVALLLWFTAARFEILSH
KFQKITSISEFTICIQLHQRLLRQLMSSFLNTKLSLKTNNDIIEAVEHLNSCVQQSAWISTNDIISQQPLTIKTQFFAIA
ASALIEVFICAWPADYLLRMSNDIGHAGYESSWYSKDISLQKNLLYTVSRCQHPVTLTVPCLLPTLSLNYYASFLSTTFS
YLTTFRAMLAKKDGLQIEFRLPTK
>Acep_00017804-RA_AcOR195
MKIAPTLDRVIAFLKIDLLFACCWPLPRTATKFQIICDRIFRYLSMVNDNVLLLMQLACALGIFCEVPLQIFLFTKQHDR
LQNVICEMEDYYKQANTEEKDVFQQYINKYILFYGTTLTLTTAITFAGCLIVPLIRSRRFPLEIEYPFRVDYQPITAMLY
FHQVLGMYQVTCQVSANVFLALLIWYTTARFEILTNKFRTVIKFAKEMSSSIALVVLSSLGVSTIALIFGGVTFLSSSNV
AEAAYDSLWYNQNIESQKIMLHTLLQCQRAVVISVPGLLKALTFQQYTSCWPLLQDVTKFKIFCMTLYHCLSIIVATSLK
LPSIYGITNHLEHQLISLLLQFLTLSTVSLMKIFVWPGEHLIQIQKLFDYSFISQHYEVFEN
>Acep_00017875-RA_AcOR196
MIRTKLSELAFYCSSLQFLVYLEFEERMDIVYVLDQLEELIRFTFIIMGALLQLMIVCYSGQKLMDESQNIFHRAYAAEW
YKFSPRLKSLLIIILYRSIVPCKLTAGNLFSLSMAAFVSM
>Acep_00017885-RA_AcOR197
MIGYVLTIMGLLTIIIPSYFGFSVIYVTNSTDRRKSLPLETYHFYDTNKSPQFEFVDNIENTYLINFMWAINLQRLGFEM
VGLWPKPNKCTKKCLWPKIWVGIILILLIFVSYVPMIRAIIQVWGNMVLVIDNLHTTLPQVIVSVKYIIILRKRTVVLSI
INMMAEDWMAFKLNEERDVMIKRAQTARLIMMIGYVIMIIAFFTTVILPYFGFVIMYVTNSTDRRKSLPLETYHFYDTEK
SPQFDMHNVTPCNAVHRAMCDLEWYKLESRKARSLILLMMRTKYPFCITAGKIFPLTMATFCSI
>Acep_00017886-RA_AcOR198
MDITNSSGYRDFMWAVNLHRLAFEMVGLWPKHYKCIKKNLWAEIWVAIVIISLIFISNIPMICTIIQVWGNMLLVIDNLH
TTLPQIMVSVKYVIIRRKRKVLLSIVNMMAEDWMAFKLNRERNVMIKRAQTGRLIMMIGYIIIITGFFTILTTLFAAVIY
MSVDIFLVVIVLHICGQLENFRCRLIDLVLYKDFNKILNDIVTFHLRLIRFADNIENTFSLMMLVLIFYFGVVFCLSGFL
FTIIMLHENCFKSDAPHLFVANKGGKVKYYIFQCNAVYRAMCDLEWYKLESRKARSLILLMMRAKYPFSITAGKIFPLTM
ATFCST
>Acep_00017887-RA_AcOR199
MIQLIFRDFVWAIELNRLCLEVVGLWPKINGAAKNTFVSDLRMGTIFFIVTFLSIIPLLCSLVRVWGDMILIVDNLQVIL
PLLVVSLKLIIIRWKRTAIALLVKMMVEDWMELKMDAERDVMIKRAQTARLIVICGFFLMIFVFIVLIILPAFGLHFRYI
TNLTDQERLLPFQAYYFYDIDKSPQFEIALVIQAATMFLGGMTYTSVDAFLGLLILHICGQLENFKHRLTNLISSKDFDS
ALCNNVRTHLRIIRFLYARYIIQVITGNEIGHMSLTRVCFLVIGIFTLLAHTFLYCGAGEIIAEQCEAVYSAICNLEWYK
LEPRKKKYLILLMIRANEPFRITAGKIFPLTMTTFCSYNLYDTEFFPLHFLSEVFLNIYGLSAKIFKRNTTCTSLDTK
>Acep_00017888-RA_AcOR200
MHSSEKQPGCCTRIVGMRDNRIIITSRVRVFALVFGMDLAKHSQYKDFTWAIKLNRLGLELIGLWPKSEVPKNNFSSDLR
VVIIFVIVTFISGIPLTCSLIRVWGDMLLMIDNLQVTLPLLIVSLKLVVMRCKRTALLSIIKMMAEDWMELKTKKERDVM
MRRAQIARIIVISGYILMVLAFIMVIVLPYFGLSLRRLTNLTDPGKPLPLQTYYFYDVDKSPQFELTYIIQAITVFLGAV
TYTSVDAFLGLSILHFSGQLENFKSHSKFAGIIENTFTFMMLGLVFYFGIVFCLHGFLLLTIY
>Acep_00017889-RA_AcOR201
MSVQRTYSLYLKKVDFEWAVKLNRITLDFIGLWPKTAQNSRQKLMCNFRVLIVFTAITFGVLIPSIHSFLRIYGDIMLMI
DNLQFTLPAISCSIRIAIFWWKKEAITPIIDMIAEDWIKSKNEQERNIMIRKAYIARMIVACAYCIMAVGCLFVIIPPGF
GIPIRLTTNITDPGRIVPLQTHYIYDVTKQPQYELTAIAIIEDTYNVTLLSLFLYFAILFAFYGFRIINLIKTSIGYISV
LHTTRICSRRTTLQRHNQKRRLIPTELFYGATEKFREYVHMSHIYMLYCVIFLTIFGLIKVSADFEWAMKLNRFTLDFLG
LWPKNIQNPWQNYELLD
>Acep_00017890-RA_AcOR202
MEASKYHAYRSYSRYDYESLSKKDFEWAVKLNRFSLELIGLWPRFEQTTWEKRLCNLRVLLTFLFIIFVLIIPAVHSLIR
VHFDILLVTDNLMSTLPITTCVLRIVIFWWKRKAVASIIYLIANNWMKTTTSQEKKMMIAKAQIARIIITFGYGMMAAAI
TVMSILPMFGYSMLESRQHLTVLNLVYIICIVINTFGHMCMYCAVGEILTAQHDRIHYAVYFNEWYTMNAKNTQDLVLLM
LRTNKPLHLNFGKLFPLTMATFCSLLKTSAGYISVLLTTRRHLPVFIGFEYCMHKALTKLLQHEGESKCQWINMEMEKTR
GNKIKLVSMVVEFDTSISTEDL
>Acep_00017893-RA_AcOR203
MPRRTINVFIMALSLRSHLIHNDLPLQLIMKGEKEKLSFFTDIRMDVSKYSTTYDIPLTIVAAIIEHILHLLNMIKDDWL
KPKMIKERDVMIKRARMARIFTIFGYFMMLGLGLSAVAIMYTGVDSFLSLLVFHVCGQLENLKIRIIHLDKLQNFENTLS
QSVQDHIRLIRFINIIDEIFTLMLLGTLFYLGILFALNGFLLCSIISQGRDLSIPRLTFIITIFVNAFGHTCVYCAVGEI
LVAQCEGIYQAAYKYKWYNLESKKAKNLMMIMIRANKSLYLTAGKLFPMTMSTFCNLLKTSGDYEWAIGLNRINLALLGV
WPKNTETKRKKLISNIHTILMLNTVICGCYIPSIHSLFKVWDILPLLSMIKDDWLKPKMIKERDIMIKRARIARIFTMFG
YFMMLSLGLSAAAIMYTGVDSFLSLLVFHVCGQLENLKIRIIHLDKFQNFENALSHSIQDHIRLIRFITIIDEIFTLMLL
GTLFYFGILFAFYGFLLGTMITQGRDLSLPRLTFIITVFVNTFGHTCLYCAVGEILVAQCEGIYEAACKYKWYNLESKKA
KSLMMIMIRANKSMYLTAGKLFPMTMSTFCNLLKTSGGYISGQPDKCENGIMPRNYIPKRKKIPFVKRI
>Acep_00018035-RA_AcOR204
MHIFVDFNLSNALAFLSFAAVKLIQTFTYAWYGTILINAGDDFRKGIYFAEWPNSNLDHHMRTNIILMMMQKPMTINTFF
SPVDVIMFTNHSKSAFYLVNTHGNALVIRNDFLHNTSYKNNKT
>Acep_00018172-RA_AcOR205
MRSYGCEVEIWNLRVIMTYRYAAEWYKFSPRLKSLLIMTLYRSNIPCGLKAGNMIPLSIATYAAVSKMRKDI
>Acep_00018225-RA_AcOR206
MSFFDNRYYYLNKRFLTIIGQWPFQSRLESNMMFAITSLFIYSLTAFEFWGLVAGITDLSIVMENASPLLMKELLEDIEE
TWKIKHTNSEKKILQHYAEKSRTFTIRYAIVLYATWLFYSMTSIVVSGIYMILPTNETYTVKFLYRMDHVLDIDKYFKLL
MLHGFISVFYIVSVPIAIDTTFTLYTQHICALFECL
>Acep_00018227-RA_AcOR207
MIKLQYSIVVFTASVELFMCALPADNLMHMSSKICLGAYESQWFQGSVSMQKKILQIIFRSQKSEVIHINGILPALSLRY
YAQTRGTRRVFVSAGQKARRVLVGVEEGKGKGREGPGTIDVYINLSTNDTCRHIVKSHIIEILSQSPPPMPARVTDGMDA
AAPTSKCITGSRSRHTVIPSMQKITC
>Acep_03381464-RA_AcOR208
MYECRKNELQREITISNTTGSQSVLLKLSKQMEHPEEHYYKFIRFLLSVSGLWPYQSEWSAHLTRVVISVVMLSSVFVQI
SSMFTSEITLDFIVDGIPSLLFVLGSLSNLYSRIIHIDKFRELFERMWQDWALQKTHYEIKIMHEHAEISRLFTLYYISK
RNPCFVYRKKGQALLSITPKLYFYVNDSLLFESQYKTIHTHGVSIIYGRHVANLLTPLHRIGKNPYLEGACYQYLRRILN
MNGKLTRTFVVTCVLLELFLSGQLLDSCQKVLHLKHFLPLSLNLHVPDLCPLSPQLLPLLLDARSCIFSNEASSELTIVS
SSV
>Acep_04565810-RA_AcOR209
MILNEYQKIDVKYVFEQSHVVLRMLGIWPSIDRQPNIIEKIINIFLIIVCYLLLHCDMVPGILYYAVVDDEPSEKVKMMP
PILYSVMAIAKYSTLLVYEYDIRNCLRHIKEDWGTVVVDDAREVMLSKASNGRRLFTLCCTFMYCGGVSYNTIVPLSRGS
IVIDENTTIRPFSSPGYYVFFDPQNSPAYEIVFLQQVLCGFVMYTITVAICGLAAVFVMHASAQMEILIRQMENFVDESE
FGQRNICAKLAVIVEHQIRIQNFLQLVENVLRYSSLVEIVGCTTLICLTGYCIIGEWNNGNLPAFCTYVTALTSVIINIF
ILCYIGEYITAQAEEVGLITCTLDWYRLPTNVARDMILVIISSNIPPRITAGKFIELSFKTFGDLSGFKKLFQVIKSAVI
YLNILRQLTE
>Acep_04565827-RA_AcOR210
MVDRKQGKTLNTLAANVTKQNELHVLDFYYAVQISVCLLKPFGAWPLANDETSKFKIVLHKASMMIATFLLICTIVPMML
HMMKEKDVFLIIHLMCELIFTLMAFAKYVLLLWHQDQLRFCVDYVANDWRYAIIAEDRNIMLANARIGRTFGITSVIFMF
SCGTLYYLQPIATSNLVNEDNVTVRLHPSACEFLVFDSKVSPAYEIVYFLQLLCGFTAYSAFCGICSLMANFVAHICGQC
DVLIFVSHVRNLFTEICLVEFMNASCNICLLGYIIITDMNNNESFVQIFTYFFGLVSVIFNVFMFCYIGDLLKERCQQIG
TICYTIEWYRMPSRKAIDLLMPIIMSRYPATLTAGKMLTMTLITRQWRISIYFVNFPRETEIVRHGVMRSYLGTERDTML
RILVWHRITLIV
>Acep_04565848-RA_AcOR211
MSLKDFTLFRNRNYKADTEYVVKVAKTLLTPVGIWPLYRGNSKSDKIKNYLQTGVIFGLMCYLLVPHIIYTFFDAEDLTR
YMKVVAAQVFSLLAIIKFWTMIINREEIRYCLQQMEMQYRNVECEEDRLVMMKSAKIGRLFTVTYLGLSYGGALPYHIIM
PLLEDRIVKEDNTTQIPLPYLSDYVLFVVEDSPFYEITFVSQILISSIILSTNCGVYSLIATCVMHSCCLFEVVRRQMET
VLDDEINNLHKRFGRIIEHHMQAIKFAEMIEKSLNIVFLCEMVGCTIIICFLEFGVLKEWEDGKILNMGTYFVLMTSIFV
NVFIISAIGDRLKEESEKIGESSYSIKWYDLPSQIVKDLILVMLRSNRPSTLTAAKIFDLSLQGFCEVCKTSAAYFNFIR
AMTT
>Acep_04565968-RA_AcOR212
MPDYSKSKSIKSITDGWNYSIQMNRWFLKPIGVWPLTLCETTVEKIGCMILTVISCLLICFLLIPCTLCTILVDTDLDTK
IRMIGPVSFFLMAAMKQYILIIRSENIDECIRHIRVDWSRVALNHEKDREIMVNNAKFGRWLSSISAIFMYSAGIFFTTV
MPICARRTEIIDNETVRSLSFPIYRGLFDPRTTPSFEIAQFTQALAGYVIYTITISVCSLTAVFVMHACGQFRILMLKLE
DLADGKERKSANSTHEGRLGDIVEHHIRILSLFLNFNRVTFSFIARTEKILNEICLVDVVGCTLNICFLGFNMMTCIQIG
MKSYMINWYRIPNKGAIGLTLIMAMSNATIKLTAGKFMDLSLASFCSKWIEDKIPDC
>Acep_04566131-RA_AcOR213
MASGKYSNLIFREKNIRRCLKHIEQDWRIITSAEEREMMIESAKIGRRLVTLCAVFMYGSGLSFRSILPFAKGKIVTAQN
ITIKPLPCPAYFFSFDIQVSPAYELIFAMQFLSGIVTYSITIALCGLAAVFVMHACGQLRILVDLMRNLVEDQWQEKQEV
DKKLAKMVEHQIRIRSFLQLVENTLQQACLIELMGCTMIVCLLGYFIIMEWENSNSIAMCSYVITLTSLMINMFMFCYTG
EQLTVQAERVASTSCELEWYRLPDKKARGIVLVIIMSNMPTKITAGKIMALSFKTYGDVVKTAVTYFNMLLNVAG
>Acep_04566150-RA_AcOR214
MACSKYINLLFHEKKIKRCLEHIEEDYKVVTNAEARDTMITSAKIGRHLVSLCAIFMYSSGLSFRLILPFARGKVITPQN
ITLRPLPCPSNFFFFDVQVSPTYELIFAIQVLSGIVTYSITTGLCGLATLFVMHACGQLKVLINLMTNLVEEKWHKKREL
NKKLARMEWENSNRIAMCSYFSSITSMMINVFMFCYTGEQLTIQAEEVARKSCVLEWYRLPNKDARGIVLIIIISNLPAK
ITAGKIVDLSFKTYGDMYRKLIHINCQSMVFETILTSQSIVQKEQKIDAMSISIVYCLRYSDKCNSFSTDIVSNNKSCFA
YTVAIIKQLSVPYDGGKWQINLHATFQKFLCIHYPLDVTFQLQIVTETVKHDYFPDKQKTSSALKHSVFIFSLSHNYKLS
>Acep_AcOr-RA_AcOR215
MPQNKHHQNDISYITQPTRNILLALGAWPFVSKGRSVYPKAHNLLPICISYIFLSSDIIPGVLYWLMAETARVRLQTIPL
LLYDFMSVSQYGIFIFRYDKLKRCLQHVEEDWKNVLSADARNIMLKSARTGKRLVMICAIFMYSGAFTFRTILPLFQGKI
VIDQNITIRHLACPGYFFSLDVQVSPVYETVFVIQCLTGFIAVSIVTCACGLTAIFVVHACGQLKILIGLMRELVQKQWQ
EEREMDMKLAEIVEHQTRVRNFLRLVQHTLQEIYVVEYLVNTITICLLVYFMLVVRKLDWQNRNIPTLFTYWLCIVNVTT
HMFLFCYTGEQLTGQAEKVAIASCELEWYRLPDKKARSVVLLIIMSNAPTKISGKFIDLSLKTFGDALCYNYVAKT
>Avol_Contig954_AvOR183
QILHVVSIATLVSMMNCLIITLVLHVSGQIDILRRELLTICGNGISQRDSIVTSVRLVIIRHQKIITLSDNIEELYSDIA
LMQFLSNTVVICCIGFTIIASLVRDGATVVILKSAIFYVAVTLEAFIFCFAGE
>Avol_Contig962_AvOR184
MSLNFLMYTISGLWRPIKWSSKCSKLLYSMFTFSTIYLLSYLMLTHLLYIIFVIDNVEDFASTSPFFFSTISLMFKAVTA
VIYRDRIVNTIEVLQNEPCKACNKDETDIQMKFDHTIRSYSIYYLLLCTFS
>Avol_Contig1082_AvOR1
GMLDVLEGQLPYNMWVPWNCTSFFSFLFTSLQEIISLIVATIVNIATETIVLGFCLQLCAQFEILEHRLQRMIKCREEEI
FPK
>Avol_Contig1097_AvOR2
AITKFEEQKVMLRNARIGRFIAIFSAVFMHSGVFSYSIFRGMTLSESVVKGNNASERSLPFAFYNKILDTTTSPMYEIVF
TIQCLSTFVVNSVTVSACCLT
>Avol_Contig1156_AvOR3
QKILKMFILTFTFKILMICGCGRLDSWPTPYKRLVYHVYTIFVMLLIHTFMLSQLMDLIIIVDNSNDFTDNFYVLLAMIV
SCCKMLALLMNRSNIEMLIKTLMRKPFRPVEPDEMKIRQKFEKLIHRFTDQIRFTILS
>Avol_Contig1290_AvOR4
KFSQNSPIIFNYIENMEYSIQPIRWLLKPISVWPVMDSSITEKISSVILLIACIFLIVSILVPCALAIFLDETKDVNMKI
R
>Avol_Contig1363_AvOR5
NETVSTRRLPCPFYSKLLDISHDPMNEIVLMIQFLSGFIANSITVSACSLAGVFAMHVCGQFAVLYTWLNELTNEEKRTT
KNKLANIVEHHLRVLNFISR
>Avol_Contig1433_AvOR6
FIGQEFTNCDDHVHRMICNTKWYNAPLKIQKFILFLIRKTVKSYKIDAAGMFSPCLEGLVTAMSLLLSFFTILCSI
>Avol_Contig1459_AvOR7
AKWCVRTFMSISQATCIALILAPIVGPQNTDRPLPFKTYLPYSISGLYPYLATYLQHVGAIFYGVLLNVSFDSLVYGFTL
HVCGQIE
>Avol_Contig1502_AvOR8
RNECSFCNDNDLYHDLMLQSINAQDSDTVDGTALMKAVVFYMAAAVEAFTFCFCGEYLTAKVGTIE
>Avol_Contig1539_AvOR9
GQAVFDIEWYQQPVALRKTLQIIMLRAQKPIIISVPCVMPALSLKYYASYLSTIFSYFTTLRVTMQNV
>Avol_Contig1639_AvOR10
MLLQLFFYSFVGDYLKCQMGEIAYSIYSCDWHCLPMKLMRNVLFIIMRSQHPVQLLAGKFFVVNIETFMAILKSSLSYLS
VLRVML
>Avol_Contig1681_AvOR11
EFSLYKRVMWPLGSWPLDHNRNFAKLRALLLIVTQTMMIVYIGVDINFHNNITLVMVIDHLMLASCGTLTIVKIALIRLH
RDNLLKNLVNASNDWTYIIKQNHRQVMFRYTNIGRFVFFFQMGSSYFVIMPLIIESLLSFATMPSRNITLIAKSEKEMQA
MQLPQEMICPFDAQIVCFSMCILQSIQLISTCTGNVGSDVFLFGVFMHLCGQLEVLSLELQQFHERKKNGCWKRSKMVML
IERHCLLLNLAKDIVDILNIILIAQLILHALF
>Avol_Contig1897_AvOR13
LEHVEETWKVIHEGPENKILLYYAEENKIFIKRYSIALYAMWLFYTTPPIIVSGIYTLLPTNETYSARFLYRLEHVLDVD
KYYNLLMLHGFISVFYIVSVPIAVDSLFTLCIQHVCALFRCMKYNMEQIRGPEFTLLNPDIADDKAYHNIISCIKLYKRI
VKFSDLLSSTYATSFLIMLGNVVICLSFGTAELVMVDNQFDEIIRILAANVAQLLHIYYLSLTSQRLIDYSNELQNVIYS
CYWYTISLRSRHLLRFTLMRATKPCQIKAGNIFVMSLETFG
>Avol_Contig1910_AvOR14
DVRTIIVLPLTRKRRRGSIPCEIMRATSISTSVEIGLRFVGIWPGLQYGTVTWFTYMMSLVFALYFQYVYIFDHFDVNNI
SNLVDALSITLAYSLGFLKLISLWLNR
>Avol_Contig5447_AvOR95
DIAYVFSTHRLFLKVYGLWPLQKQTVFTKIQWSFCLIAQFMLLPCMTMELLWSSKDVTSNIESITFFASTSIGIIKNLCF
IISQKRLGMNINTAIDDWLSVKNMWKVEDYEEACM
>Avol_Contig5750_AvOR105
AGIEDTLRELCLVEIVGTTLIMCLVEYSLITEWNNSDGIAIFTYFFLFISFVFNIFIFCYIGETINGNRCLYINFMSD
>Avol_Contig17322_AvOR12
CAEKLRAIGPLSHWCMGGMNYFSLLFRSRDIYRCVEHVRIDWLMMTDIEDRQVMLKCAKFGRFVAGDLHIRNLRVVGQ
>Avol_Contig21898_AvOR15
RNVINSSDRNSMIDRVKTCKHLIVICAIIVYVTGMVHRMIIPLSVGKIVTSQNITIRPLPHVAYLVIFDVQRSPVYEI
>Avol_Contig21909_AvOR16
GLMTSTTNWYHFQYKRARSLILIMAVSNIPAKISAGRMIDISLPTFSNVSMEAYLILFSSSELCAC
>Avol_Contig22003_AvOR17
KKRAILWILNMIAEDWQRLKNTYERSMMIKRAQTARIIIMCAYSAMTIAFTFVVVLPICGISIRYLTNITDPGKLLPLQT
YYPYDVS
>Avol_Contig22481_AvOR18
KIRMIGPVSFFLMAAMKQYILIIRSENIDECIRHIRVDWSRVALNHEKDREIMVNNAKFGRWLSSISAIFMYSAGIFFTT
VMPICARRTEIIDNETVRSLSFPIYRGLFDPRTTPSFEI
>Avol_Contig23305_AvOR19
EYLSNKSKTIGDAVYGSIWYNLKPRDSRILLFVIMRSQKRLTITAGKFMDLSLEGFANSLKASASYISVLYAMY
>Avol_Contig23902_AvOR20
LLQDTYDELRDEDEIAIMEKYWNIAKRYTEILTRSLTVLATGTMLLTYMQHVCGMLKIASYRMEQAMTIDIRQMNGIKNA
NLICKRIIYAIDIHRKALKIVQIFESSFNMTFFVM
>Avol_Contig24684_AvOR21
FAKIIGLQFAVSMLVVCSNLYRIAMATDYVTFISLMMYTGAILTQIFIYCWFGNEVKTKSLQLMNNIYN
>Avol_Contig24742_AvOR22
LSCMMACGIDGAFGFYVYQISSTIRAMMFALTNPLSTEKFSDLLRTYAVKHQKILQCCNTLEQVYGPIIFWHIVSNAVLL
CFLIYDFTSLSVLNF
>Avol_Contig25639_AvOR23
SVEIGLHLTGIWPNSSIFFKLLWTLVMGIGLIFQYYYLLTHFSTKELPNLIDGLSTTLPHSLLFFKLIV
>Avol_Contig25798_AvOR24
SIITFYIFIANNIGQNIIEHNTHIFDTAYNVQWYRTSLRMQRMILFLLQRRSKKLTLSIGGVFDASLEGFAM
>Avol_Contig27049_AvOR25
KRDWNDRVVSDSYSIMMAIANQSNRYSVVLIGLHFLTGFSLSIGAYMFRTINTDSEASTREFPVKMQFFFVVSESPVFEC
ILFGQIFFLMLIAPVVGMIN
>Avol_Contig27119_AvOR26
YESSMIYKTVYTIAWYELPVSFKTEICLLMLRSQKSSKITAGKFYVMHLENFNAVLSTAASYFMLLRSFGSDETTVKL
>Avol_Contig27557_AvOR27
ILHVGGQIDIMCRGLVEISSDDTFDLQASIIKALIRRHQRIIALSADIETLFSYIALMQFLWNTLVICCLGFLIVIVSEA
S
>Avol_Contig27709_AvOR28
INTGIAGKMLPCGIQFVCHSLIAFTVVPCALYIIFEPDVHLKLKAFGPMIHWLMGGANYCSLLMRSCKIRKCVDHMRDDW
RYVGTRRDREVMLQNAKFGRFVSAFCAVFMQGGVCSYSIITTLTPANIQIGNVTITTHQLPCPFYTELVDTRYSPVNEIV
IVLQLLSTIIVNSVTVGACSLAAVFAMHACGQLSILMIRLDELVDETGSEYKITRRKLAIIVEQHLRVLSFVSQIETIMH
QICLVELLGCTTDICMLGYYTIT
>Avol_Contig28089_AvOR29
VLYAWLHELIKNKAKENGKAERNLAAIVERHLRILSFISQLESIIHKVALVELVGSAITICMLGYYI
>Avol_Contig28462_AvOR30
ILGAMNDDWNNCSTHTCMMMNKANLAHWCSNVMLTLNSLSVIFYFVGNYMNHRTVSTDFREFPIQIQFPFHATDSPIFEF
IVLGLFLHVWETAIV
>Avol_Contig28769_AvOR31
SPIYEVVMTMQFLHQMTAATVIGVLSALLVTLVLHVGGQVDILREKLLVILPKEKKTSVSMIMIGSL
>Avol_Contig29418_AvOR32
KKEMSLSSMENEIDSTNIVCWSVQYGLRMIGVWPGTSCAILLKVLSISAMIVFQIFQYQHVIVHFEEEDLMILMDALSVT
FAYTLLLIKMLIF
>Avol_Contig29485_AvOR33
QVTFKSDRELMLKYATTGRNLTIIGMCFMYTAGIIYHLILPFCVEHKVDNQTIRPFVYPTYSK
>Avol_Contig29562_AvOR34
FIGVLLGNLAKVTFFEAMSIIIYTSGALAQLYILCSCVQQLINASTEISDKAFHEKWYLLQPSIKHVFILIIMANNLECK
I
>Avol_Contig30327_AvOR35
LKEESEKIRESSYSIKWYDLPSQIVKDLILVMLRSNRPSTLTAAKIFDLSLQGFCEVCKTSAAYFNFIRAMTT
>Avol_Contig30741_AvOR36
FSSLSILHVTFSSPQQQNISTSANNSLKLRSIFSLRIMTDMANVARRTSRWIVGMQIGSATFYSVGVLAANANSPEKLEP
YARELILKMEFPFNISTDF
>Avol_Contig31055_AvOR37
LSPFIFLFMEFAGNNSDTRSNIDAILYLSCTLSLNLKYIAIAVNGGKLAKNIKAAVADWVSAKNDKKSYKIMKKYAFKSR
LCTLLMLYSSFVCGSLYLLSVL
>Avol_Contig31471_AvOR38
VHVIEDWKKRDISDEYMMNRMAYVSRWFSNLIICSHAVSVFFYAMGTLLAHRNSNQTDARELILKM
>Avol_Contig31635_AvOR39
NVRMFQSSLHFVGNMSYRSSLPDRTHNVRYEHDIYDAIQLSRWILQSIGIWHIIYGRSSQSEKLLSLMLIFMSFFGLCFV
LVPAG
>Avol_Contig32534_AvOR40
GFLLVTVITDGRHLSFVRLSFLVTVVANIFAHMCLYCVVGEYLIAQCEGIYQAVCDYRWYELEPKQARNLILLMIRTNKS
LYVTVGKIFPLTMNAFCSLLKTSGGYISVLLARRD
>Avol_Contig32969_AvOR41
RIIIFWWKKEAIIPIMNMIAKDWIMLKSNQERNMMIRRAQNARIIIICSYSIMALACFFVAVLPIFGMSVRLTPNITDPG
RIPMPLQTHYIYDITKRPQYELTLIGQIIYVAIAMMTYSA
>Avol_Contig33015_AvOR42
KTMGSEQLVEEKQLIVKMKLPSEFDASPIYEIVVVTQFFVQFTLALLAGMLNALIVTLILHVAGQIDIICHEL
>Avol_Contig33371_AvOR43
MISLSTDVEGKSGLLIQSIVPYIAVTLEAFVFCFAGEYLSTKSKSISDAAYETFWYDLSISECRILLLIIVRSQKRLTIT
AGKIMDLTLEGFTSVMKAS
>Avol_Contig33457_AvOR44
FDYSSPAIYFVVYIHQLIAMSTSGIVNVACDSLLCGFLLHICCQFEILGYRLTKLTHQNSLCDYVRHHNRIFEYAYTVNN
MFAKII
>Avol_Contig33462_AvOR45
AVTTIPCLLYVLFEAQNIKQKLHAVGPLINRSVSSIHYWVLLKRSDDIQILIRHMEADWNLMQRIDEREVMLQHAKFGRF
ITIICGIMMQSGCLFVGFGQSIKTATIIIGNETFT
>Avol_Contig33553_AvOR46
TAMLIDLMIICYSGQRLMDESQDIFYRAYAAEWYKFSPRLKSLLMMTLYRSNIPCGLKAGNMIPLSIATYAAVVRIAMSY
FAAFKSFSE
>Avol_Contig34128_AvOR47
YDIVLTMEEDWTNVNIYDKSVSCIMASNANLSRHCSNVLISINAAAAICYSVTNFLRLSTDFKEDLNISSRVLPVKMKFP
FKVD
>Avol_Contig34415_AvOR48
RKFFEILMIMAEDWNDCASSNINMRETACKAKLADRITNAMFTLHTLTIVAYSIGILLADVDISEQSELPLLLKVELPVN
INTK
>Avol_Contig34479_AvOR49
FSPVIFIQFCISILIYVYCWAGNEVTLKSVELGDEIYHMDWILMTRNEQLDLLMIMKRSTKPIKFTSSFLVTLSLESYSN
LLKATF
>Avol_Contig34664_AvOR50
LIVDNIDDFATNTLMFLTIVAVCCKATVVVVRRNAIINLVQILLKAPYKPRDEDEVAIQIKFDKFIRHYNRISTKR
>Avol_Contig34691_AvOR51
AAVVCKATVVVIRRNAIISLIQILLKDPCKPQDEDEIAIQTKFDQFVRLCSMKYLLLAMISLTGVIIGSVLNIMQEQLPC
R
>Avol_Contig34988_AvOR52
EIKIQQKFDKHVQTNTLFYAVWVETTCLCIAVTSLLTEFRKGRLTFRAWLPFDYSSSSLFHIVYAHQLISLTAGSILHVA
CDGLICGLLVHVCCQIEIIECRLQKVAHDQDILRKSVLQHNHLF
>Avol_Contig35000_AvOR53
QIFTYFFGLVSVIFNVFMFCYIGDLLKERCQQIGTICYTIEWYRMPSRKAIDLLMPIIMSRYPATLTAGKMLTMTLITFS
DILKTSMAYFNLLREFSSRN
>Avol_Contig35234_AvOR54
GDFIQKGSEDIFHAMFKASWFTLPTTMMKDLNFAMMRSSYPFRFTGGKFFYANCEAIMYILKTAASYISVLRMMLKD
>Avol_Contig35546_AvOR55
QRSDDIRKCVQHMEMDWRLVRRNDDQDVMLRYAKIGRFVAGFCAIFMQSGTFLFTVAKAMTSMNVMIGNETMSVHPMTCP
IYSKFIDTRFSPANEI
>Avol_Contig36104_AvOR56
CALLLRENDIRKCVDYIKSDWRNVRYMDERRIMLQNANFGRRLIVICSILMYGGVTFYFVAVPLTRAKIKEEDTNLTYRR
LVFPVPSVIVDARRSPVNEIFYFIQLFAGFIAHNITVAACSLAAL
>Avol_Contig37021_AvOR57
RDDSMAKLNIPWSNVNSERDIIKALMWNRWILRILGIWPLVYSNTTKIEKILATISFALCWSALSFLLISMIIVTLSKHS
ATSDKIKVLGPLCYVFV
>Avol_Contig37715_AvOR58
GLIAILDEYKHVNITNEDTMPEYPIPSKCFMKFLNAPISMHKIFCFVDVVALILASTTNHGNDALFLNATLHVCGQVKIL
>Avol_Contig38268_AvOR59
KAFMLIYPSDNTTFCNTFLQSKMIGDAAYKSVWYDFAPKESKLVLLIILRSQRRLTITAGNMMDLSLEGFTSILKASVSY
VSVLNAMY
>Avol_Contig38389_AvOR60
FGNEIKLKSLQLSDSIYNMEWTMFSNNMKKGLLMIMNRATIPIEFTSADIMSVNLDSFVKVLKTSYSLFNVMIQSQ
>Avol_Contig38968_AvOR61
TELMRYTAFVISQLIHLFCYSLQGQKLIDHSLQMRNKIYNCSWYNIPVKSQRLLLYVMRRSMQPNFLSAGKIYVFSLKSF
TTVVNSSVSYFTVLASFQ
>Avol_Contig39126_AvOR62
QDWHTPKTFKERTIMLKNAKLVRKISIWCTILTQTMVTIYIVLRISTIIRFSSSDPARPMLYTAYFPFDITRSP
>Avol_Contig39708_AvOR63
GTVTFYICLNLLKFYRNVHQPQRNLVYRFSYPYNTQNTPNYEITFFTQLSGGMYSAMINCTIDTFISILVLHICAQLINL
RMALN
>Avol_Contig40404_AvOR64
TQFVHQVSAASMLAVLNCLLLTLVLHACGQIDILRQKLSEITRKNTKQHMNDIAKILIIRHQKIISFSKNIETLFSNIAL
IQFVSITLVLCSLGFVIVTSIGVPGGSPMLVKSVFFYILVNMEAFTICFLGEYLSTKSKMIGDAAYEALWYELNPIQNRD
ILFIIVRSQKFLTLTIGKVAELSLKQFANVRI
>Avol_Contig40753_AvOR65
WETAIVIALLNSLILTLVLHVSGQIDIMCQGLREISTTQKSHPSAMRSLIEMHQRIISLSKNIDNFFSFVALIQF
>Avol_Contig41168_AvOR66
RELLLKMELPFEIKSTSVHIAVFVTQYVHQTSAASMVGVMNSLLITLVLHVCGQIDILRQKCEITQQDIKRGINNRIMKM
LII
>Avol_Contig41197_AvOR67
KNQVRNCLVLVDEDWRNVVNLNDRISMIGRVRTSKRLIVICTVFVYLTGVCARMIIPLSVGKIVTPQNVTIRPLPCAAHL
VIFDVQR
>Avol_Contig42690_AvOR68
NRNYKADTEYVVKVAKTLLTPVGIWPLYRGNSKSDKIKNYLQTGVIFGLMCYLLVPHIIYTFFDAEDLTRYMKVVAAQVF
>Avol_Contig43276_AvOR69
WCISGINYFSLLFRSRDIHRCVEHIKADWRTMTEIADRQVMLKYAKVGRFVAGLCAIFMHGGVFSHTVLQGATPKFECIG
NVSVKVRVLLCPSYSKFVDTTQSPAGEIALVLQIISSIIVNSITVGACSLAA
>Avol_Contig43287_AvOR70
KILMSLLDSLINERNEKTDFSQQKFAIIVEHHLRVLSFVSHIEKITNVVCLVEVGGCTLHMCLLGYYCILVRVL
>Avol_Contig43450_AvOR71
KFGQHLVAICMFFMYGGAVFFYLALPFSASKITEDEGNLTYQPLVYPVARVIIDVRHSPVREIFFWMQCLSGFLAHSITA
>Avol_Contig44476_AvOR72
GITALFTMHACGQLKMLTVWLENTAIENQWSKCVIAQRLAAIVMHHVRIRKFLHQVQDVVGEMCFIEIIGSTLILCLLGY
YVITGWESNDTLSS
>Avol_Contig44909_AvOR73
AMYFTLMLQEDRIKKCIRHLQEDWRNVWDTNDRKIMLDQARAGRFVIICTLLFLFTSGFTHRLIKPILRGTIIIGNVSIR
PLVQGNYFIFFDPQQSPAYEIVFSMHLVTGIVIYIVTTSVC
>Avol_Contig45491_AvOR74
SEMEEIGLSIYRSTWYNFPAKLTRHMIFILMCSDSPVALQAGNFIVVNLATYVSILKTSLSYLSVLRVMVKVCNML
>Avol_Contig45804_AvOR75
DDFATNTLMFLTIVAVCCKATIVVIRRNAINNLMQLLMETPCKPRDEDEIAIKTKFDTFIRSCLIKYMLLSMSSLTGVTI
GSVVNIMQGYLPYRIWLPFNYTIPLAFWTIS
>Avol_Contig45896_AvOR76
ELLCYRLSKIYKDHPKQYQIDTDKGTMISECVRHQLYVHEIVRRIQSLFVWTVTILFIFSMVTLCTSIFQ
>Avol_Contig46168_AvOR77
DQIHSAVYNNKWYTLEPRSVKCLIVLLIRSNKSNYLTAGKVFPMTMATFCNLIKTSASYISVLLTTRT
>Avol_Contig46561_AvOR78
LLPIIKMMAEDWMTLKLDTERNVMMKRARTARLIVICGYVLMILAFTVIIIFPCFGVPFRRLTNLTDRDKPLPLQTYYFY
DTDKSPQFELTLVIQAITIFLAAITYTSVDAFLGLTILHICGQLENY
>Avol_Contig46898_AvOR79
EKSIEIGSMCYMINWYQLSPRSVRSLVLIIAMSSHPIKLSAGRMADLSLTTFGNVLKTSVAYLSFL
>Avol_Contig47956_AvOR80
MDLKTTISSSVEFGLRAIGIWPGSHSILFRTFWTISLGLAQTFQFKYIVACIETANFL
>Avol_Contig48120_AvOR81
LEHLVDGREDFCDNVDERLAMIVQQHVRILHFISLTDKVLREISIVEIVGCTLNMCFLGYYSLTVCILYKKYVSKRIAMS
KINVYDLHIHS
>Avol_Contig48211_AvOR82
VMCFNLYQFTKSTALRTKYMQLIMYTCSMLSQIFFYCWYGNEVKLRSRQLINNIFEMEWFKFNETAQKTLLMIMRRAVVP
IEFTSACVISMNLDSFVGLLKTSYSAYNILKQTQGS
>Avol_Contig48603_AvOR83
YIGEQLVEKSSQIGTRCFMIRWYQLPAKSVRSLVLVIAMSSHPIKISAGRMIDLSLATFGNVFKTSLAYLSFL
>Avol_Contig49478_AvOR84
LSFINATANGRTFVLPMTCLFESVSNLQYVLITFYQVIQLFVTYAGNCCTEGIFVGITMHLCGQLKLLMSDFHQIDHKYK
CKGGNIIEEFVVRHRKLLKLTETIEDSYSIIILTQIF
>Avol_Contig49649_AvOR85
EHSRRAKWSTMSFLMISYVTGLGFIITPALELLKGDKRVLPLKTYIPYSVSNLLPYLVTYLQQFLAVFYAIMLNVNFD
>Avol_Contig49817_AvOR86
EWKLHDTKNLLTYFTIFIAMSCNIFIFCYIAEILTDQCQKIGEMAYMTEWYRLHHKIAIDLILIISRSNAVIKITA
>Avol_Contig50531_AvOR87
VYETIFIIQFVIGFIPVSIVTSACGLTAIFVEHACGQLKILISLMTTLVQKQWQKEHEVNTKLAEIVNHQMRVRNFLRLV
QHTLQEVYILEIAVNTASLCILVYFML
>Avol_Contig50896_AvOR88
EWETKETTSYITYIVLLISLTFNIFIFCYIGELVAEKCKKIGEVSYMIDWHRLSEKKGLALVLIIAMSNSSIKLTAGNLF
ELSLSTFGDVVKTSVAYLNMLRTLTA
>Avol_Contig51275_AvOR89
AEEVGLITCTLDWYRLPTNVARDMILVIISSNIPPRITAGKFIELSFKTFGDVIKSAVIYLNIL
>Avol_Contig51942_AvOR90
FKAREQRLIRELVHHHHFVYRFAERINAVFTLMISVQFTISSTVLCLSIYKMLTKNLLSLEFAWSSSYLGCMLMQIYLYC
WFGNEVTLKSTEIGNAI
>Avol_Contig52386_AvOR91
TEQCKNIGEIAYMTNWYKLHHKTALKLTLIFMQSNYVIKITAGKIFRLSIATFGDIIKTSTAYLNFLRTNMTV
>Avol_Contig52463_AvOR92
RFTKIVGFQFMASTMVICCNLYQLTDSALSANHIPLIMYTCCMLTQIFIYCWFGNKVKFKSLQLTDSIF
>Avol_Contig53976_AvOR93
NMIVNDWIKVKMEEERIVMLKQAKIVRLLAVCGILMILSTMLITVLSFPFARTLRHVTNFTDPIGKPLPIQSYYLHDVSS
SPKYELTYLIQTIALTTSGLSYTAVDSFLGLLILHICGQIENLHLRLLNLGKDSNFKAVLKYNVKDHIRLNR
>Avol_Contig54211_AvOR94
NLEAFIFCFAGEYLSIKSKMIGDAAYESLWYDLTPSENRILLFLIMRSQKQVTITVGKFMNLSLQQFANIIKSSASYVS
>Avol_Contig54604_AvOR96
PTYSKFTQSQISPIYEIVYVAHCMCGYTIYSVTIGACGLAALFVTHACGQIQILISQLEDLLAGERFKQTPNVHYQIAA
>Avol_Contig54758_AvOR97
AAVFAMHAYGRMEILIQWIEHLIDGRKDLCDNMNERLAIIIEHHVRILRFISLTDRILREISVVEIV
>Avol_Contig54885_AvOR98
IYKYARTVNVIFNQVLFVQFVGSILVLCTSVYYLSAHKTLSETATLIVYTICMFVQIYVYCWSGNEVILKSMSIGDAIYH
MNWPSLSVNERKELLMIMLRSTLPMKFTSSFLITLSLQSYSSILKLSYSAFYVSL
>Avol_Contig55025_AvOR99
NCKMSRRDNMITSTIALSVQIGLRSIGFWPNTPCGLLFRCLWMLTIGIVQTFQYWWIILHLRTDDMSYL
>Avol_Contig55175_AvOR100
SVTISTVCSINTLYYTILVETTCACITVTSLFTMFRKGNLTYRAWLPYDYYSSSIIFCLTYAHQLISLTAGSLVNVACDS
LICGLLVHICCQIEILECRLSKVSNDDTLRDCVRHHD
>Avol_Contig56452_AvOR101
DETTLLAFALYVACVISTILAYCYIGECLIIESTTLREAFYNSDWYNNPPSTSKLINICMVRSEKPLMLTAGK
>Avol_Contig56593_AvOR102
SIVYILQSIGTEEGATTITKSLIFYVAITLEAFVFCYAGEYLSAKVSVREHNGSVVQILEISC
>Avol_Contig57174_AvOR103
RIFYDVLAAMAADWREATSNEMHIMMSKANLSRRFSNVIIGLHSVAVMCFGIEVLASHTNDYDADHGIETPIRAFTLKLQ
LPLQCNESPLYELVMSLEFLHQLASSTATGILNSLLITLILHT
>Avol_Contig57288_AvOR104
IIDDWSMSRNKQQREIMMRYTHIGRVVSLTILYLGYASGVSFLFMAVPFDSLIPWLNVSKANDNDTMVTTYFLATYCVFG
SLPTITYSCVL
>Avol_Contig57552_AvOR106
IKYNVMYIVVSGNFSYKLPYPVHPFFEIKDTPTYICMCVYLALGIAIIVCGYAGPDAFVLSMTLHVCGQFAVLSCKVNHL
LKDNENYRRHISNIVLRHYHLIRLAEIL
>Avol_Contig57879_AvOR107
CYIGELLAEQCIQIGMKSYMINWYRIPNKGAIGLTLIMAMSNATIKLTAGKFMDLSLASFCSIVKASVAYLNL
>Avol_Contig58180_AvOR108
GEQIGKSAYMTNWYLLPGKTAQGLILIILRSNAVLKITAGKIVQLSFSTFGDVSMQKY
>Avol_Contig59538_AvOR109
DCRELLIKMELPFGFCESPIYEIVMFVQFIRLMAVASAIGMLDALLVTLMLHIGGQIDLMQQEVEEIVVKDNKHDLSTII
VRSLIDKHHKI
>Avol_Contig60312_AvOR110
TYMILLSIFTNFKNGTLMYRAWLPFNSSISALFYLAYAHQIFSLIFIGLIHPTCDNLICGLLLHICCQ
>Avol_Contig61162_AvOR111
FQVFSYCWYGNELDLKNKSIAHAIYASDWTVISAKQRKSLSFMMMISQGGRMLSFYGICSLVLSTFTWILKT
>Avol_Contig61385_AvOR112
AWVPFNYSYPALYFLVYTHQLIGMATSGIVNVACESVICGLLLHICCQLEILEYRLTKMTHGEDVLRNCVSHHNRIFEYA
>Avol_Contig61509_AvOR113
RNFSGILPFLVYTIGMFVQIYIYCWSGNEVILKSMSVGDAVYCMDWSLLSVNEKKQLLMVMVRSTIPIKFTSSFLITVSL
QSYSS
>Avol_Contig61812_AvOR114
IVLWINHRIFKNILIVMSNDWHKYSDMYAMIDKAVLAHRCSKLIISVYSIAVLLYSTASILNKQNDDDCR
>Avol_Contig62537_AvOR115
SLYGYCYSAEKLITESTRMAYGVYECKWYDLSSKDAKNLMFIVHRSRIPLKLTAGKFGTFSLEMFGIILKTSMGYLS
>Avol_Contig62546_AvOR116
IVIMIVMLMQCFLYSYAGDNLRDQSEALSFALYDSNWCDFSPNNIRDLAFIMIKTNIPIRLTAGKFFYVTRATFTDILKT
AVSYLS
>Avol_Contig63845_AvOR117
WRLMTEIGDRQVMFKYAKFGRFVAGVCAIFMHSGVFSHGVLRGITPTFVYIGNVSVSVQVLPCPTYSKFIDITKSPAGEI
ALT
>Avol_Contig63907_AvOR118
SINSESGRGELFLKMEFPFVYEFSPVYEIVMFIQCIQLLSNAWVIGMLDALIITLIFHISGQIDIVCQGLLELFSKDYEY
KSYKDAKSAVI
>Avol_Contig64443_AvOR119
GMLLQLFYYCWYGNELELKSKDIATAVYSCDWTIVTPRERRSLMLIIISSQKGIMFSYHGIFALSLNTFTWICRTSYSAY
NLLQQASN
>Avol_Contig64484_AvOR120
KIYNSSWYEVPAESRRLLLFMMRRSVQPCFLSAGKIYVFSLKSFSTVMQSSVSYFTVLASFQ
>Avol_Contig65259_AvOR121
FGQVLHTFCFSLQGQKLINHSIQLHDKIYNSSWYEIPAESRKLLLFVMQMCMKPHFLSAGKIYVFCLESFTMVKIIYETY
YFLFL
>Avol_Contig67103_AvOR122
MSNKSRTIGDAVYESVWYTLKPQDCRILLFVIMRSQRRLTITAGKFMDLSLEGFTNSLKASASYISVLYAIY
>Avol_Contig67260_AvOR123
KHGVFIISLSVQLFLYCFAGQTLEFQSKELAYAIYESPWYTFDVNMMKNLPLIILRAANPQQLTAGKFVAIN
>Avol_Contig69756_AvOR124
MYTMDDGMRDRSQLPDRIHNIHYEHDIYYAMQLCRWILKPIGIWHMIYGRSSQSEKLLSLILIFVCFFGLCFVLVPAGRY
TLFREEDINIKVKLFGPVGFCLTSAIKYCFLGARASIGRCIEHVESDWRIVRHYDHRRMMLRNVLVGRKLTTLCMIFLYT
GGMSYHTIMPLSSRTKTNGSFISRPLVYPGYDLYFDSQASPAYEIIFCCALPIRYDTI
>Avol_Contig69844_AvOR125
SVITRWCSRAVRLICSMNNSTESENIVCRPIKFGLRLIGVWPGTSYAILRRVFCISSMAMFQIFQYWYVILRFGEEDLLF
LMDVLSATMAYSLLLIKLIIFTFNAR
>Avol_Contig70033_AvOR126
SYMIDWHRLPGRKALAVILMIAMSNSSVKLTAGNIIELSMISFGDVIKTSI
>Avol_Contig70101_AvOR127
FLIVISIGDMQGSTMLIKSLFFYIVITLEAFIFCYAGEYLSAKGRMIGNAAYETKWYKLNPTQSRILLLLILRSQRKLTI
TIGKFMELSLERFTTIIKASASYISVLRAMS
>Avol_Contig70178_Avorco
SWIVKAIKANLFLLLLQFGLCAVNLIIESADVDDLTANTITLLFFTHSIVKIVYFAIRSKYFYRTWAIWNNPNTHPLFAE
SNARYHAIALKKMRLLLFLVGATTVLTAVAWTTLTFFEHPIRKLVDPITNETTIIQLPQLLVRSFYPFDARKGITHILML
IYQFYWVFFMLVNANSLDVLFCSWLLFACEQLQHLKQIMKPLMELSATLDTVVPNSSELFKAGSADHLRESNENNQPPPP
SAAAQGDNMLDLDLRNIYSNRQDFTATFRPTAGMTFNGGVGPNGLTKKQEMLVRSAIKYWVERHKHIVRLVTAVGDAYGF
ALLLHMLTTTITLTLLAYQATKVNGINV
>Avol_Contig71606_AvOR128
VKLIMKSSLTTSKYDNDFSYAVQVTRIILRAIGAWPNLNYASSMERIAIRFQNIICHFLFGFIIMPSLLRVFLKEHEFKR
RVRLLAPIVNCSMGWMKYLLILNHAKEIQSCLNRAHQDWSNTVDGSDRK
>Avol_Contig71781_AvOR129
FINWQGQKIINSSEKVFESAYNSEWYSMPITARKLLIMIMMRSEKPSGLRIGKIVVLSYLTFNTVLRTSLSYFMLLRSL
>Avol_Contig71937_AvOR130
IARRKTPEDHIVVEKYCKVFFSFVALLQFVWNTFVICAIGFMVVISLDMNMTSKFEILVQFIIPYFAVTIEAFVFCFAGE
YL?TKSKAIGDAAYETVWYKLSTSECRILLFVILRSQKRLTITAGKVMDLTLESFTNVMKASVSYISVLYAMY
>Avol_Contig71993_AvOR131
MVCLTSTLVQIITYNSTEQLVLQLIHISVLYIYMFLSNYTAQDITDHNEYVFATVYNVEWYVAPLHIQKMMLFLLQKGTK
AFHLILGGIFVASMESAATLMGTSISYFTVLYSTSTK
>Avol_Contig72270_AvOR132
QYTSLIQIMGSTIMICLVGYYVIMEWEKHNVVSICAYISGLIMLWYIIFIYCYMGEQIIEQGEKVSLTT
>Avol_Contig73389_AvOR133
FRGISYSTYKALFLMQILQAFIIYMAECSSDCFFFAITMHLCGQLELLRIRFIELIDKSINERNHYRSILGFWIRRHYKL
IILARNIEDTFNLNVLFRLSITTIFIAVSGTRVIMSIKNHDYTNVVKSMIFVHFYIVQSFLFTHAGETLRKQSESIVLAI
YNTTWHKLPPSVVKDFIFIMMRTKIPLQLTAGKFFYVTRSTITDILKT
>Avol_Contig75201_AvOR134
MFYHTILPFTSRTKTDGNFTSKSLLYPGYDLYFDSQASPAYEIIFCMHCLSAVIQYSATAAVCSLAANFATHARGQVQIL
VMLLDDLINGKRTEGTNMEKRLSFLTKHHVRVLRFTTDVEKILREVCLVELVTATLMICLLEYLFLMFGKIGLAAYEVNW
YDLSGHKAMDLIMIMMKSYYPPKLTAGKFCDLSLNTFSTSQPYL
>Avol_Contig75368_AvOR135
SVADDIHKLIRHMETDWNLVQRIGEREVMLQHAKFGRFVTIICGIMMQGSSLLFGLGQSMRTATIIIGNETFTTHPTTCP
IYSKIIDTR
>Avol_Contig75563_AvOR136
RRSRNCTHAIQVTFHALQAVCPLLSSWPRRGVAGMTRGTTSNRLEQFHKLNIVHLSYLKYVGLWTLDSNSSAFLRCSYHI
YNKSVLAIMLVFIITLFADICMSFDDLSIVTDDGCIFAGIIVVFFKVMTFQTRHEKIIRLVRKTIDSCFELCKFPIGVED
EILDKYLLLCRVIFYGFSVLGFFLVIALLFVPVENGELPVRAQYPFDTTVYPWHGISFFVEACTVSIGVIAIIMMDGLLT
NLCNLFLMQLEILNAHFKNCGSNNWTPSSIDKQNCPSTIDENSCYGAFSTTEASCEKDNYDPDAIRYGGFAERFGRSIRN
HQRLLAIIDDFNEVFSAGMFVQMLSSTSMICLTGFQAALVIGQSSNTLKF
>Avol_Contig75598_AvOR137
ELLSSQGSEVNTTCCTIDWYCLPSKEARYLILVIAMARYPTKLTAGKVIDLSFSSFGAMFAMSLDRITRITITTRSTRSA
TQTFISSSYFSTLPTTSWWPHVVLFGIHEYLWMFIS
>Avol_Contig75633_AvOR138
HKLIINKTVKYLGRESSLSNENETGLSECIHHHLSIYKYAKAVNVTFNQVLFVQFFSSILIICTSVYYLSMHIELSAAAS
LLVYTACMCVQVFIYCWSGNEVMLKSTSMTDAIYRMNWPLLSINEKKGLLMIMIRSTIPIKFTSSFLITLSIQSYSNILK
TS
>Avol_Contig75852_AvOR139
SICATINVACDSLISGLLQEICCQLEILEYRLKISYDQHSLCNCIRHHGRIYEYASY
>Avol_Contig75981_AvOR140
FATNTLMFLSIVVVCSKATVIVVRRNAIINLVQILLKAPHKPRDEDEIVIQTKFDRFIRSCSIKYSLLATSSVTGTTIGS
VLNVMQGHLPYRIWLPCNYNVSTIFWTVSIHQMVTTIFATMINVGTETLVFGLILQTCAQFEILEN
>Avol_Contig76033_AvOR141
NEKFRIIIAVQFIASMLVVCSNLYRLAKTTLSSKYIPLMLYTICMCLQILIY
>Avol_Contig76067_AvOR142
HEIRRYRSVNITRLFMKVVGLWYVETPKEKLLLRVVFGYTVWAIVFAILVEAVDLYHCIGDFYAE
>Avol_Contig76171_AvOR143
ELSGIGTLLVYIICMFVQIYIYCWSGNEVMLKSISIGEAIYCMDWSLLSIIEKKELLMIMIRSTIPIKFTSSFMITLSLQ
SYSNILKTSYSAFNVLQK
>Avol_Contig76340_AvOR144
LLLDDLVEGKWSKDTTVKKRLSAIAKHHVRILRFSASVEEVLREICLLELLTILLISFTFNVLIFCYIG
>Avol_Contig76431_AvOR145
MLCWLTKLGSKDIENKHNSFVTVTTKIIRKHQKIINFSENVENLYSYIALLHFTLNIVMICSLAFLIVTAIGSPDAT
>Avol_Contig76705_AvOR146
DLLTYLEQVAVVFYGVSLNVAFDSLVYGFIIHTCGQIELLCYRLSETFRFLQENNKEKEHDVIEKFAIAECVRHHVSVCN
IMHRIQSLFMWIITILFFFSLITLCSSVYQ
>Avol_Contig76765_AvOR147
GLYTLIEIIKYSCTLLYKNEVRNCLKFVEEDWRNVINPNDRVSMIDRVRTSKRLIMMCAIFMYFSGMGFRIIIPLSTGKI
ITSENITIRPLPHVAYLVLFDVQSSPVYEIVYTVQFLSGLIKYTITVTTFGFMTLCAMHFCAQSDILITLMNDFVNENQP
KDLNKR
>Avol_Contig76907_AvOR148
VYTFFTLYLFTYFFLTHFLYVIFVVDNLENLASCCSIFLGTITLFCKAIIIVIRRDRIINLIKILQEEPCKACNEEEINI
HIKFDHLIRSHSMPYIILCTISLIGTIIGGILYMLEGAIPYGFVWVPWECTSFLLFCFTSLQEIAAVTIGIIVNIATETT
VLGFCLHTCARFEILNHRLQRMIKGEKEGMRKSSVNNISRLSKYVSFHLCII
>Avol_Contig77476_AvOR149
KLWCLLGAFIQIPLEITQCALQYDRLQYLISEMEHNIKYAQSYEKKLYQQYVDRCAIFYVSLTATVFLGASITVTIPFIA
AN
>Avol_Contig77544_AvOR150
KVSREISKLSKHISHHLCIIRLAGTINGIYSKVIFVQFFVSILVLCSIVYHLSSHLTLTDVATLIVYTFSMFVQIFVYCW
AGNEVMLKSIGLSEIVYHMDWMLMTNSEQKDLLMIMKRCTKPIKFTSSFLVILSLESYGNLLKTSFSAFNVLQQF
>Avol_Contig78129_AvOR151
STIVILPSMEFHMGCTNTEQNIDSLMLACCGILGVFKTICFRIYAKNLTDNYSSARNDYLTIKNADYRAIMRKHAFMGRV
LSCFMVCFAYISVVIYSLMPLLGEDVHL
>Avol_Contig78209_AvOR152
EAFVYCFAGEYLSAKSKSIGDAAYASHWYESDSRNSRIILSLIMRSQNQLTITIGKIMNLSLEQFTTIVKASASYISVLL
AMY
>Avol_Contig78318_AvOR153
MIAWSIGIWPLQVRNTYSLISYVFGIFSAVLLIALPCFEIYLGCTDAETSIDCLMLIFCGILGVLKIIWFRIYA
>Avol_Contig78424_AvOR154
KAKIGRRFAIISAVFMYVGGLSYRTLVPLSKGRMLTSMNITVRALACPSYFVKFDEQTSPAYEIVFILQFFAGLITYSVT
VGAA
>Avol_Contig78452_AvOR155
WLKKIFSKNSADLMDEITMKSLITKHQRIIVFADNIEILYTYIAMMMLLSDTIIICCLGFIIATSLDTPNAAAILVKSVL
FYISMNVEAFIYCFCGEHLSAKSKMIGSAAYDSLWYDFPAKESQTVLFLILRSQKRLTITSGKIIDLSLERFTSVIKASL
SYMS
>Avol_Contig78469_AvOR156
RWYAAPLNTQKCLIIITYRSMKTYTLTICLGLFVPSLEGFATLISRSLSYFMVLYSSR
>Avol_Contig78771_AvOR157
QMMAMDWKNCVLTDCSLRITINKAKLSHRISNWIIGLQLVAVTLYSCGVLAANIGNVQRMNVSAREHILKLKLPFQIDTF
PIYVCVTILEFFHIITCGCGISTVNSLIITLILHIG
>Avol_Contig79403_AvOR158
MSSSLVICCLGFMIVTSISTQNSDTIDSSSLMKAIVFYMAATVEAFIFCFCGEYLSAKSKMISDAAYESIWYDFKPNECK
FILFIILRSQRRLTITAGKIMDLSLEGFTSIIKASVSYISLLHAMY
>Avol_Contig79523_AvOR159
ASDSMRDRFQLIERTLKMYNVHYKHDIRYTMQLCRWMLKPIGMWHPIYGHPSQNEKFISIILIVICFSALCFVLIPA
>Avol_Contig79600_AvOR160
GNLSMIIHSISVLLLLLIQLSFYTFAGDYLEMKSTALCYATYDCDWYELPASIAKDFQIILMRASIPHQLTAGKFVVMNM
ITFKDILKSTASYLSVLRVMLD
>Avol_Contig79818_AvOR161
WPIDDNIFCSKIRYLFVIVSEILLMTTLLTDVYLACENSSEDPIDTYVVASSAMLGIIKLTMLQIQRSTLSINLCSAIQD
WCNIKDARSREIMIQYARTARIISLSLFYCGFVSLTFYLLRLLS
>Avol_Contig79820_AvOR162
IFFRLLWTLVMGTGLIFQYHYLLVHFSIKELPNLIDGLSTTLPYNLLFFKLIVLWVNNRLFIDILTAMSNDWSEYSNMYA
MIDKAVLAHRCSKVTIGVYSTAVLLYSTASINFRKQTNGNCRELLIKMELPFEFCNSPIYEIVECVQFVHLMAVASVIGM
LDAFMVTLMLHIGGQIDLIQQEVE
>Avol_Contig79833_AvOR163
IICSNLYQLSQSSLNPESIGLIGFTCCMLTEIFLYCWFGHKIKSKSVQVADSIFQIKWPLLNNNVKTNLLIIMKRATVPI
EFTTAHIISLNLDSFVALLKTSYSAYSLLVQVQEK
>Avol_Contig79966_AvOR164
EEIRYCLQQMEMQYRDVECEEDRLVMMKSAKIGRLFTVTYLGLSYGGALPYHIIMPLLEDRIVKEDNTTQIPLPYFSDYV
LFVVEDSPFYEITFVSQILISSIILSTNCGVYSLIATCVMHSCCLFEVVRRQMETVLDDEINNLHKRFGRIIEHHVQAIK
FAEMIEKSLNIIFLCEMVGCTIIICFLEFGVLKEWEDGKILNMGTYFVLMTSIFVNVFIISV
>Avol_Contig79976_AvOR165
SERCKKLLLLIMSRTISPCRITAGKVATLSIESFGVVLKTSMSYFTMLRSFH
>Avol_Contig80123_AvOR166
IFRYNQLKRCLMHVEEDWENVLNVDARNIMLKSARIGKRLITICGIFMYSAVITFRTILPLFQGKIITDQNITIRHFSCP
GYFFSLNVQVTPVYETI
>Avol_Contig80414_AvOR167
EGNHQQRNAHHDEQANLSRRISNVIVALHAASFICFGIEVLASYTDDYDDDEIEMPVRVFTLKLLPSQCNESPLYELIIG
LEFFHQLAASTTTGIFNSLLI
>Avol_Contig80491_AvOR168
AMHACGQLQVLMSWINHLVDGREGVNDTTNERLAKIIQLHMRILNFISLTEELLHEISLVEVVGCTLNICFLGYYCMMEW
DFKKPVSGLTYLILLTSLTFNIFIFCYIGELITEQIIKVRESSYMIDWYRLPERKSLAVILIICMSNATTRLTAGNMIEL
SISSFGDVIKSSVAYLNMLRTFTT
>Avol_Contig80503_AvOR169
TMVPNGLSMLIDSQMSYETRLQNFGPLTFWFIAMVNYSCLLMHVDDINNCVEHVKMDWLIIRRFEDQKVMLKSAKLGRFI
AGFCAVFMHCGVFSYNIVQGLSKSILYMENSSIVVRGLPYPFYNKILNVHFSPAYEFVFFLQCLSSFVVNCVTVATCGLT
AVFVMHACGQMKIMISWLENFID
>Avol_Contig80543_AvOR170
IIIGVSFLTNQSLLLRFKYIFMILACLAEVFMFAWPAERLIFLSNDISQAAFDTHWYNQSDKIRKLLQIIVLRSQKVVTI
AVPYITPSISFNYLTSYCSTIMSYFTT
>Avol_Contig80607_AvOR171
YTYIALMQVLWNTLVMCCTGFVIIIVVSSGEDTTNLIKSVSYYFAIMLEVFVYCFAGEFLSAKSKSISNSAYEALWYNMP
PSDSRIILFMILRCQKRLTITA
>Avol_Contig80639_AvOR172
FLIFQSIGRPDASESIIRNFLFYVVINMEAFIFCFAGEYLSIKSRSIGDAAYASFWYESDSRDSRIILSLIMRS
>Avol_Contig81184_AvOR173
SPNAVEQIMKSILFYTITNLEAFIFCYAGEYLNNKSKEIGVAAYNCEWYDLKSTESRILLFIILRSQKQLTLTVGKMMDL
SLQAFTSIMNASGSYLSMLLAIQ
>Avol_Contig81371_AvOR174
ETLDMIKLISYLFPYVSMGFNIFIFCYIGEIVTEQCKLVGEMAYMTDWYYLHHTTARGLILIIVRSNNVVKITAGKLFH
>Avol_Contig81433_AvOR175
RGMTVSNTTGSLLQSVLLRLSKQMEHPKEHYYKFNRFLLSVSGLWPYQSEWSARLTRAVITVIMLSSVFVQISSMFTSEI
TMDFIVDGIPSLLLVLGSLSNLYSRIIHIDKFRELFERMWQDWALQKTHYEIKIMHEHAEISRLFTLYYISKRNSRFVYR
KKGQALLSITPR
>Avol_Contig81981_AvOR176
VINVGTETLIFGLILQTCAQFEIFKSRLHKFIAKKTVTYLGHARSLSNEDKTWISECIRHHLSIYKYAKTVNIIFNQVLF
VQFFSSILVLCTSVYYLSMHIKELFAAASL
>Avol_Contig82018_AvOR177
VQELTEGLFLGLTFLTLCVKYANFLLRESELSDLLDSLRVKMCQPRNSTEKLIIEQHSRRAKWSSTLFMMISYMTGFGFM
VTPALGLLKGGERVLPLKTYIPYSVSNPLLYLATYLQQFL
>Avol_Contig82064_AvOR178
CLYCAVGELLVTQSEKIHRATYEYVWYTLEPKAARNLTLIMLRTKKPLNITAGKTFPMTMSTFCNLLKTSAGYVSVLLAN
R
>Avol_Contig82498_AvOR179
RTMTSMKELVNCTRKHSLLLRYAKEVSHAIRYIALLCVTFSTGAVIFGYLTFMSHQPWTVKWTFLMIAFCGFVELYMYAW
PADNVISTSSGIASAVYDSLWYDNNLAIQKILIHIILRSQRPVTISIPCALPNLSMNYYASYISTIFSYMAFV
>Avol_Contig82555_AvOR180
IIVDTRHSPINEIFFWTQFVSAVVSQTAVTATCGLIAVLAVHAYSRLEVLMQWIVHLVDGREDFSNNVDERLAIIVQEHV
RILCFIELTEKVLHKISLVEVVGNTLNICFLGYYTITEWENGFAITYIILLMSFVFNLFVFCYIGELV
>Avol_Contig83058_AvOR181
LMLFVSDIIIICCLGFIIITSIGTPGGAAILVKSILYYIMMNLEAFIYCFAGEYLNAKSKLIGDAAYNSLWYDITIEKKR
MILFMILRSQKRLTITIGKIMDLSLERFASIVKVSASYISVLLAMN
>Avol_Contig83109_AvOR182
HDAVIITKTTSVLSALLLQLFSYSFVGDYLKRQMEDIAHSIYSCNWYYFPLKLMRNVLFVIMRSQQPVQLLAGRFVVVTI
ETYMSILKNSFSYLSVLRVMIDD
