# Supplementary material for: Caste-Specific Expression Patterns of Immune Response and Chemosensory Related Genes in the Leaf-Cutting Ant, Atta vollenweideri
Source: PLoS One. 2013 Nov 15;8(11):e81518. doi: 10.1371/journal.pone.0081518 (PMC3829964; doi:10.1371/journal.pone.0081518)
Supplement: Dataset S1 — Alignment file of predicted protein sequences of OBP-genes. For graphical representation of the phylogeny see Figure 3 and Figure S2. (AFA) [file pone.0081518.s015.afa]

>AcOBP1
FQKDGVM--EDAEYNIEKMRTAFIKRTNVQSGDKRL------------ER------LENCINE--SKDLT
EKCEKAFLLSVCLLKSEHEHVHEYGYSESAK---------------------------------------
----------------------------------------------------------------------
---------
>SiOBP3
LEKDGLM--SGADYDEEKMREDYIKETGAQPGDQRI------------EA------LNACMQETKDME--
DKCDKSLLLVACVLAAEAVLADSNEGA-------------------------------------------
----------------------------------------------------------------------
---------
>SiOBP4
FEKLGLM--IGADFDEEKMREYYIKEKGLQPGDQRI------------DF------LSSCMEQTKNME--
DKCDKSLGFIGCVLMNEVSLPASNEEA-------------------------------------------
----------------------------------------------------------------------
---------
>AmelOBP3
FHRLALM--NDNVFDVSKF----------DVYLNDTDMDMDLKDSIR-KI------IRQCVDN---AKNE
DKCLTAQKFSRCVIDYVKFHITQYMISNANSNTTSEEESSDNST--------------------------
----------------------------------------------------------------------
---------
>NvitOBP78
MTKEEIM-DEAGNIDADKLIK--------------ATLEIVQKKKPDINVEELETAMLSCIEK--AKEVE
DKCMKAKTLVVCSHEYWKANVKGNPSSAGGEEE-------------------------------------
----------------------------------------------------------------------
---------
>NvitOBP85
MEKEKFM--SDDKINVDAIIA----------KMEDVSQE--IGKVQITDL------VMNCAAE---AK--
DKCGVAHSVVRCIHEELRKEGWI-----------------------------------------------
----------------------------------------------------------------------
---------
>AcOBP2
LDAFSLV-DEEGNLEADMLISVIPEQ---------------FQEIGN-KI------LNKCAKQ--DGA--
DACEKIYEVAKCVQGTVPELWFMV----------------------------------------------
----------------------------------------------------------------------
---------
>AvOBP9
LDAFSLV-DEEGNLEADMLISVIPEQ---------------FQEIGN-KI------LNKCAKQ--DGA--
DACEKIYEVAKCVQGTVPELWFMV----------------------------------------------
----------------------------------------------------------------------
---------
>SiOBP1
LDAFSLV-DEDGNLEAEMLISVIPEE---------------FQEIGN-KI------LNKCAVQ--DGA--
DKCEKIYNVAKCVQGTVPELWFMV----------------------------------------------
----------------------------------------------------------------------
---------
>NvitOBP76
FEAFSLV-DEEANIEVEMLVGFLPEH---------------MQAVAN-EL------IDVCAKL--DGA--
DVCDKMYVMAKCVMEKRPDLWFML----------------------------------------------
----------------------------------------------------------------------
---------
>AmelOBP1
LEAFSLV-DDEANVDEDIMLGLLPDQ---------------LQERAQ-SV------MGKCLPT--SGS--
DNCNKIYNLAKCVQESAPDVWFVI----------------------------------------------
----------------------------------------------------------------------
---------
>AvOBP3
LEVAGLA-DEDGTVDYDMLVSLIPEE---------------YSERAS-KM------IFACNHL--DTPEK
DKCQRSFDVHKCTYEKDPEFYFLF----------------------------------------------
----------------------------------------------------------------------
---------
>AcOBP4
WEQFGLV-DDKRELSLNGMLTFFQRIPA-------------YRAEVE-KA------ISECKGI--AKG--
DNCEYAYAFNKCYAELSPRTYYLF----------------------------------------------
----------------------------------------------------------------------
---------
>SiOBP10
WEQFGLV-DDKRELSLNGMLTFFQRIPA-------------YRAEVE-KA------IGECKGL--AKG--
DNCEYAYAFNKCYAQLSPRTYYLF----------------------------------------------
----------------------------------------------------------------------
---------
>AmelOBP10
WEQFGLV-DDKRELSLNGMLTFFQRIPA-------------YRAEVQ-KA------ISECKGI--AKG--
DNCEYAYRFNKCYAELSPRTYYLF----------------------------------------------
----------------------------------------------------------------------
---------
>NvitOBP02
WEQFGLI-DEKRELSLNGMLTFFQRIPA-------------YRVEVE-KA------INECKAL--ATG--
DTCEYAYTFNKCYAERSPRTYYLF----------------------------------------------
----------------------------------------------------------------------
---------
>NvitOBP84
SVMLKVM-NKQGEIKPKDVERQIDLLVIPE-----------LAPTLK-KI------GTDCYNK--VAPTN
DACAYAFEIVMCGYQTDPKYYFLP----------------------------------------------
----------------------------------------------------------------------
---------
>AcOBP9
LRKLNWM--EKSEFKEEKFYADLNNKIFANHP---------YKIQIH-EF------LSDCMRKVALRNIS
HECEKSFSLIVCAIKVAREEHEEYISMADIYNREEIITDLPIQPENEERYVIINMEYTQVIVHRVARKCM
KQVL------------------------------------------------------------------
---------
>SiOBP12
LKKQNLM--EGTNIKDEVIAR-----------LNEVVVTDDVEEKLR-TI------VRKCIKE--KKDIT
QECDKCFPIYVCIIKAVNEERKCMQEENVRTEEEETGEPNKKK---------------------------
----------------------------------------------------------------------
---------
>SiOBP13
LKKQNLM--EGTNIKEDEVIA-----------RLYELTRQDLKVILG-KI------VRKCLEE--KRDIT
QECAKCFSIFECIIQTMDKFPREHEHEEIVTTE-------------------------------------
----------------------------------------------------------------------
---------
>SiOBP16
MEKLNLM--DEATIKETQIHA-----------KINELFEGRDQGIAH-KI------ARKCLKK--ARSIT
QKCEKCFSLYVCIAESVHKLQGHEEHVREETEEIEETEEQI-----------------------------
----------------------------------------------------------------------
---------
>SiOBP14
LKKQNLI--EGTNIKEAQVYS-----------RLHEILDEELDGPGH-QI------IRKCMEE--VRNMT
QECEKGFSLYVCIVKEAAAHEEEAKRQKNKKN--------------------------------------
----------------------------------------------------------------------
---------
>SiOBP15
LKKQNLI--EGTKIKEEQVYE-----------RLQLIFDENPGGPMH-QI------VQKCMEK--VRNDA
QECEKCFSVYVCTIKDMYEEEQRRKNERN-----------------------------------------
----------------------------------------------------------------------
---------
>AmelOBP4
FQKLHFM--DGNTLNVEKLESGTRELTPDD-----------FTEDVH-EI------IEQCVSK---AADE
DECMVARKYIDCALEKMKFLDDELEKIAGN----------------------------------------
----------------------------------------------------------------------
---------
>AcOBP5
MEKGGAM-KKDGKINYKILSK----------LMPP---A--YKHIGM-EM------LDQC-RNIE-GT--
DKCVIAMNFNKCMFNANP----------VAYFVI------------------------------------
----------------------------------------------------------------------
---------
>AvOBP7
MEKGGAM-KKDDKINYKILSK----------LMPP---A--YKHIGM-EM------IDQC-RNIE-GT--
DKCVIAMNFNKCMYNANP----------VAYFVI------------------------------------
----------------------------------------------------------------------
---------
>SiOBP11
MEKGGVM-KKDGTINYKVLAK----------LLPQ---A--YKQIGI-DM------MDEC-RDIE-GS--
DSCEKGMKFHQCMYNANP----------VAFFVI------------------------------------
----------------------------------------------------------------------
---------
>AmelOBP11
LEKFNVMDKKNGKIRYNLLKK----------VIPE---A--FKEIGV-EM------IDSC-SNVD-SS--
DKCEKSFMFMKCMYEVNP----------IAFIAP------------------------------------
----------------------------------------------------------------------
---------
>AcOBP6
LLNTKIM--KDDKIVEKALKN------IIETMLLE---E--YIPPAM-KA------MEHCLSIVKK-F--
KGCELAYELAKCGYDYDSSAISFFKIFLSMDILHLDNYGNNFGLFYISH---------------------
----------------------------------------------------------------------
---------
>AvOBP8
LLNTKIM--KDDKIVEKALKN------IIETMLLE---E--YISPAM-KA------MEHCLSIVKK-F--
KGCELAYELAKCGYNYDSSAISFF----------------------------------------------
----------------------------------------------------------------------
---------
>SiOBP6
MLNTKMM--KNDKIVEKALIN------IAEHMLLE---E--YLPVVV-KT------IEQCHSTATKSM--
EGCALAYEYYKCLYDVN-PTIAMYA---------------------------------------------
----------------------------------------------------------------------
---------
>AmelOBP5
MKLLRTF--KNGNFDFDMIVK------QLEITMPP---E--EVVIGK-EI------VAVCRNEEY-TG--
DDCQKTYQYVQCHYKQNP---EKFFFP-------------------------------------------
----------------------------------------------------------------------
---------
>AvOBP1
MKTMRTF--KNGRIDDGMMIK------QMDLMMPP---D--MAGPLK-VS------LTKCAAEPP-AG--
DDCETTYQFVKCSYQTDS---DHFFFP-------------------------------------------
----------------------------------------------------------------------
---------
>SiOBP5
MKTMRTF--KNGRIDDGMMIK------QVDLMLPA---E--MAGPLK-AV------ATKCAAEPP-TG--
DDCSTTYQFVKCSYSTDP---DHFFFP-------------------------------------------
----------------------------------------------------------------------
---------
>NvitOBP90
MGLMKTF-TKQGNIDVEMLVK------QINVMASP---D--IAGSMV-TN------ARKCHAETS-AS--
DPCELAWLFTKCIYAADP---AVYFFP-------------------------------------------
----------------------------------------------------------------------
---------
>NvitOBP83
LSMMKVM--KNGEILLPSIMQ------QIDIMMPD---E--YVETMK-EI------CTNCYEMSLKVD--
DACEKAYVFVKCYYNTNS---ELYFFP-------------------------------------------
----------------------------------------------------------------------
---------
>AmelOBP6
MIATKAM--KNDVILWDFFVK------NARMILLE---E--YIPRVE-SV------VETCKKEVTS-T--
EGCEVAWQFGKCIYENDK---ELYLAP-------------------------------------------
----------------------------------------------------------------------
---------
>AmelOBP8
MIATKAM--KNDVILWDFFVK------NARMILLE---E--YIPRVE-SV------VETCKKEVTS-T--
EGCEVAWQFGKCIYENDK---ELYLAP-------------------------------------------
----------------------------------------------------------------------
---------
>AcOBP8
MVKSGII-NENSNLDVEKVLR----------YLPY---S--IQESSR-KI------LHQC-KSIQ-SE--
NTCDKAFQIAICYFKEQPDMSIKKKMNETMVTHYVCVMYHTLCLSSDAKCCSGTKEEHCDATDEKSCCPV
GKAREAAGGCCMSGCCKERDSAGADSTEMKNTAERCCAE-------------------------------
---------
>AmelOBP9
MTKHGIL-DKNAEVDVQKALR----------HLPR---S--MQDSTK-KL------FNKC-KSIQ-NE--
DPCEKAYQLVKCYVEFHPE---------------------------------------------------
----------------------------------------------------------------------
---------
>SiOBP9
MVKIGIL-NEDSNVDVEKALR----------HLPR---S--MQESSK-RI------LNQC-KLIQ-AE--
NACDRAFQIAICYVKAQPE---------------------------------------------------
----------------------------------------------------------------------
---------
>NvitOBP01
FNHFDLL-DKDGHLDWDKLVP----------RIPE---S--FKEHAD-EM------IAAC-RSTT-GK--
DPCDSALNIVQCFQKTNPS---------------------------------------------------
----------------------------------------------------------------------
---------
>NvitOBP03
FNHFNLL-DNDGHLDWVKVVN----------VIPP---S--FKDHAD-EM------IAAC-KTTT-GK--
DPCDSAVNIVQCFQKTNPA---------------------------------------------------
----------------------------------------------------------------------
---------
>AcOBP7
LKKFGVM-KEDGEIDLDKIRE-----HMLKRNKSE---E-----QIN-KT------INEC-GNVENQW--
RGLPKGKEFDEMF-HASQRQALSE----------------------------------------------
----------------------------------------------------------------------
---------
>AvOBP6
LKKFGVM-KEDGEIDLDKIRE-----HMLKRNKSE---E-----QIN-KT------INEC-GNVD--G--
EGCQKGRNLMKCFMRVNGKH--------------------------------------------------
----------------------------------------------------------------------
---------
>NvitOBP17
LEKFNIM-KPDGSMDETVARL-----RAS-KSMSQ---E-----KVD-RV------LSSC-KSEV-GK--
DKCETGGKILECLMKNDAVPILS-----------------------------------------------
----------------------------------------------------------------------
---------
>NvitOBP18
LKKVGIM-NADGTVNEEVARA-----KVP-QDLPK---D-----KVD-QV------INTC-KAEV-GK--
DSCETGGKVLACLMKTKAVSVLH-----------------------------------------------
----------------------------------------------------------------------
---------
>SiOBP7
LKKIGIM-NADEDINWEVARA-----KLP-PGVPQ---E-----QAD-QI------YNAC-KDIT-GT--
G-CEKGGKVFKCFLDNKHFHLLS-----------------------------------------------
----------------------------------------------------------------------
---------
>NvitOBP26
LKKIGIM-RPDGSIDVESARA-----KAATTNVDV---A-----KAN-EV------IDKC-KDLK-GK--
DTCETGGAVFGCFITNKDFPVLN-----------------------------------------------
----------------------------------------------------------------------
---------
>NvitOBP71
FKKIGFM-SEEGKFEEDTVRA-----LMS-ENFPP---E-----TLD-KA------IENC-KNEV-GK--
DHCETAAKLIVCFMNNKAGMENV-----------------------------------------------
----------------------------------------------------------------------
---------
>AmelOBP13
LKKVGFV-NADTTFNEEKFRE------RT-TKLDS---E-----QVN-RL------VNNC-KDIT-ES--
NSCKKSSKLLQCFIDNNLMKIFE-----------------------------------------------
----------------------------------------------------------------------
---------
>AmelOBP14
LKNFNIL-DKNNVFKPQGIKA------VMELLIDE---N-----SVK-QL------VSDC-STIS-EE--
NPHLKASKLVQCVSKYKTMKSVDFL---------------------------------------------
----------------------------------------------------------------------
---------
>AmelOBP15
MKKFSFV-DKDGNFNEHVSRE------IAKIFLNE---N-----EIN-QL------ITEC-SAIS-DT--
NVHLKITKIFQCITKFKTIN--DILNS-------------------------------------------
----------------------------------------------------------------------
---------
>AmelOBP16
MKKFNVV-DENGNFNEKNTRD------IVQAVLDD---N-----ETD-QL------IVEC-SPIS-DA--
NVHIKISKIFQCFMKYKTIT--DILNS-------------------------------------------
----------------------------------------------------------------------
---------
>AmelOBP17
MKKFNVV-DENANFNEKISSD------IVRAVLND---N-----EAD-QL------LAEC-SPIS-DP--
NALIKISKILECFFKYKTIN--QILNS-------------------------------------------
----------------------------------------------------------------------
---------
>AmelOBP18
IKKFNGY-DDGGNFNEVVIRE------IAEIFLDE---N-----GVN-KL------ITEC-SAIS-DA--
DLAVKSAKLLKCIGKYKTLK--EMLSG-------------------------------------------
----------------------------------------------------------------------
---------
>AmelOBP21
IKKFNAY-DDGGNFNEVVVRE------IAEIYLDE---N-----EVN-KL------ITEC-SAIS-DA--
DIHLKSSKLIKCFAKYKTLK--EIMNE-------------------------------------------
----------------------------------------------------------------------
---------
>AmelOBP19
LKQFNIV-DESGNFKENIVQE------LTSIYLDE---N-----VIK-KL------VAEC-SVIS-DA--
NIYIRFNKLVKCFGKYKTMK--EVLNL-------------------------------------------
----------------------------------------------------------------------
---------
>AmelOBP20
LKQFNIV-DESGNFKENIVQE------LTSIYLDE---N-----VIK-KL------VAEC-SVIS-DA--
NIYIRFNKLVKCFGKYKTMK--EVLNL-------------------------------------------
----------------------------------------------------------------------
---------
>NvitOBP65
FKKQGIM-NEAGVITPDKPMD-------------------------N-EA------AKQC-VATT-GA--
DACDTAGKVLKCFISNNLVSLMDLDDD-------------------------------------------
----------------------------------------------------------------------
---------
>NvitOBP66
FKKDGVL-DADGNVDASKLPN-------------------------V-DV------SKVC-GALR-GK--
DACETAGKIIGCFAEKGVMDVFHIV---------------------------------------------
----------------------------------------------------------------------
---------
>NvitOBP09
MKKMNLM-KADGSLNEDALRQ------KFNMNLD----------TLG-KA------LSTCKDQVK-DD--
K-----CKLAACLMANRGA---------------------------------------------------
----------------------------------------------------------------------
---------
>NvitOBP23
FKTIGYM-KKDGSFNLDLILS--------DAYRSEKRVE--SKRKLD-NI------VSMCKQR--AGN--
DIC----KLAGCYQEHRN----------------------------------------------------
----------------------------------------------------------------------
---------
>NvitOBP59
LKKYNIL-HKDGSVNQD----------HDSYTIFS---D--NPD-VY-RI------SERC-KAKI-GK--
DAGETARKIMNCFAEDGDSLLPYSTHPPPTPC--------------------------------------
----------------------------------------------------------------------
---------
>NvitOBP60
IRVLNIM-SKDGKVNPD----------IGSYLVPT---N--TPDITK-VI------SEKC-RTHV-GV--
DAGDTARTILNCYLQADQLVISLPSDAQLTFN--------------------------------------
----------------------------------------------------------------------
---------
>NvitOBP61
LGIYNVM-RPDGSINPD----------FQSYTVPT---D--VPNNTW-RI------SQKC-ITLG-GT--
DSGDTARKIFNCYTENNQLVMAWTPKVSV-----------------------------------------
----------------------------------------------------------------------
---------
>NvitOBP62
MQKYKVM-AADGSVNPD----------VRSYGIIT---D--GPDNTW-RV------SEHC-RTLN-GN--
SAGETARMIMNCYLDNNQLVMGLTPRVSA-----------------------------------------
----------------------------------------------------------------------
---------
>NvitOBP63
LQQFNVM-DSNGIVNPD----------VMSYSIIS---N--VPNATA-GI------SQQC-ISKR-GI--
DAVNTARMIMNCYLRANQMVLALSRRDCT-----------------------------------------
----------------------------------------------------------------------
---------
>NvitOBP28
FKKFGII-KEDGSYDVAAIKE-----KYSKPNSVE---A--VQKKLD-EI------TQTY------CQ--
DKVGNHCNLAACLSKISKEQWKI-----------------------------------------------
----------------------------------------------------------------------
---------
>NvitOBP75
YRKNGSI-RPDGSVDEAAVRS-----------KNP---E--LEGPLD-VI------ISKC------EN--
QAGENTCKLAGCLAKAHFNLLE------------------------------------------------
----------------------------------------------------------------------
---------
>NvitOBP77
MKKNGSM--KHGIIDARGIKR-----RMRTLLAPF---I--SKDKLY-EK------IDYC---VD-EA--
ENCEKAYVLQKCLRTPRANNVQGERQKMID----------------------------------------
----------------------------------------------------------------------
---------
>NvitOBP06
WKKIGLM-ELDGKIVKEEMIS------SLHPTLKQMP-N--ITPIHE-DD------FYHCVDEA------
NDCIVVSEYFKCIIRDLFNQLSI-----------------------------------------------
----------------------------------------------------------------------
---------
>NvitOBP07
AKKIGHM--VDGKIVAEKEIE------SAKQHMPNAD------NSLT-DK------ITECANKANEQS--
DECEVSAAFHKCIVEKVGPPEHHH----------------------------------------------
----------------------------------------------------------------------
---------
>NvitOBP14
AKKIGHM--VDGKIVAEKEIE------SAKQHMPNAD------NSLT-DK------ITECANKANEQS--
DECEVSAAFHKCIVEKVGPPEHHH----------------------------------------------
----------------------------------------------------------------------
---------
>NvitOBP08
MKKAGKM--VDGKLDADKEIE------FAKKRMPNAD------DSMI-EK------ITECVKTANEQS--
DECEVAGAMHKCIMEKVGSPPHHHRH--------------------------------------------
----------------------------------------------------------------------
---------
>NvitOBP81
YTGVGMM--KDGKIVPEKYIE------RLQDSLKNEKKS--DVEAFM-KH------MEDCAVMANKLS--
DECEVAYSMIKCL---------------------------------------------------------
----------------------------------------------------------------------
---------
>NvitOBP88
FKKVGVI--NDGKVVFDVAFD------ITKGEAQDSSHD----KYIE-EK------VNSCIEKAHQET--
NECDVSYVFMECMKTNNNTAKMANGTMSI-----------------------------------------
----------------------------------------------------------------------
---------
>NvitOBP89
TTNNDLFKIKDAKVVSNVAFD-----------MAKEDTRSSSDKDTQ-EK------VNMCIEKAHQEA--
NECDVTYVFLDCLADGLIMAKKQVVNIK------------------------------------------
----------------------------------------------------------------------
---------
>AmelOBP2
MKRIEML--KGTELYVEPVYK------MIEVVHAGNA-D--DIQLVK-GI------ANECIENAKGET--
DECNIGNKYTDCYIEKLFS---------------------------------------------------
----------------------------------------------------------------------
---------
>AcOBP3
FNELNMV-DQRGYPEQVSIIQ------FMTRNTHN-P-E--LQDLIE-EA------VIECFYYLDAGQ--
NACYFSENLLTCLIDKGKERCEDWDD--------------------------------------------
----------------------------------------------------------------------
---------
>NvitOBP64
FNELNLV-DQRGFPERSAVIG------IMTQNIQD-P-E--LRDFVE-ES------VIECYHYINGRQ--
EKCQFSQSLLSCLAEKGSERCEDWDDE-------------------------------------------
----------------------------------------------------------------------
---------
>SiOBP2
MEKNEMM--IDSKLVVDKIVESAQNDKDLLPPVPK-------------EV------LTECLTA--LNE--
NSEDRVFGLMFCMMDGQTDKK-------------------------------------------------
----------------------------------------------------------------------
---------
>NvitOBP69
IQKISELQSENETVK------------HIADRGKAALANAPISNIAD-NV------LGSCQNLL--GQ--
NGCIQVLELAAKIIDNLRSRRQ------------------------------------------------
----------------------------------------------------------------------
---------
>AmelOBP7
LEKSHII--QNDEIQLDKLVEMANRK----------------------NISIDVKMLSECINA---NKST
DKCENGLNFIICFSKLLSDMYEDTFEDTLKHKSYV-----------------------------------
----------------------------------------------------------------------
---------
>AmelOBP12
WQQTGVM--NGSELSTYNIAGIIEGQYHDDEDLKTFFHKIALT----------------CEDD-------
DECDVALSFKLCMLKAMRNYP-------------------------------------------------
----------------------------------------------------------------------
---------
>NvitOBP82
LEKIGGM--VDGKLSLDSLMESLEK----------------LKAEVK-DYDATKAGIHQCFDQA--SG--
DRCESAGKFAMCMQEHMQG---------------------------------------------------
----------------------------------------------------------------------
---------
>NvitOBP55
VKLDQNLNPYDYVVDR-------------------------VSADTKEEYERLIKLVNKCNEKD--SG--
NGCV----LLDCVRRNKELRDFVY----------------------------------------------
----------------------------------------------------------------------
---------
>NvitOBP25
LRKLKFY-VIEDEIKKELAHVRNAR----------------LKEEVY-KA------LDVCKHL---LD--
DPCK----LFDCFFDYAKVVDAENESLNLSKFFSEGSL--------------------------------
----------------------------------------------------------------------
---------
>NvitOBP35
FN--------RDNSWKDENVFTFMTDVIKK--DYRIPVG--LKKQML-DT------LKSCNAEA--KG--
DDCT----LLQCIKVTRYPFMDFV----------------------------------------------
----------------------------------------------------------------------
-------FL
>NvitOBP36
FK----------KESQYRSIFPFLKNVLRI--DRQIPVN--LKKDML-DT------LDDCNGEA--KG--
NDCK----LLQCIKITRNPFMNLVFSYGA-----------------------------------------
----------------------------------------------------------------------
---------
>NvitOBP50
FN---------KRIRSNDFLFTSFVKAVNK--DKSLGED--QKKEML-ET------INRCSKEA--KG--
DNCK----FLDCLKITKPPFVNLIITPKDANDKKI-----------------------------------
----------------------------------------------------------------------
---------
>NvitOBP47
FD--------DFTQK-KESIYNYLTRIIKKDLDDEYSAS--ERKEML-DI------LNYCNGLA--FG--
NDCK----FLHCINVTKAPFADLI---LTVGIE-------------------------------------
---------------------------------------EDQKMFM------------------------
---------
>NvitOBP51
YN----ITMRETQKTLDEAILDVINL------DDMFNNDENKRKALK-ET------LDKCKTEA--AG--
DNCK----LLQCIKVTRDPFDKIITAGRYNYGYLRRDNE-------------------------------
----------------------------------------------------------------------
---------
>NvitOBP52
YH------LYKNRQTIDKAIATVINR------DDSLTAE--KKKNLL-GT------VRNCTREA--GD--
DDCV----LLHCLDVTKEPFSKIITAGKKIKPSKIDTD--------------------------------
----------------------------------------------------------------------
---------
>NvitOBP49
FR--------KEHSG-NETLHAIFTEALNFG-NFHILED--VKQQMR-ET------LNNCYTEV--ES--
NDCK----LLHCIKIIESQFMDVV---LAITN--ERPVRLSFENTNSVK---------------------
---------------------------------------KFKKIKFR-----------------IKWFKV
MHMMIRSLQ
>NvitOBP38
FQ----------DRNPTTNLYASLKRLIEM--DDKVSKA--EAQKMQ-DS------LTDCHKE---AG--
DDAK----LLNCVNAFDSPFDEIM---ATIRDV-PDSLGFCYEKCKLTISEMYKIEQN-LNLKEIMTFVP
EEKMACTTGCKVDKSG-----RSLTSRLTDLIHKSKKHDEKKKKEMIETLNRCSAQVSGVTYNLIKCLNL
YKPPFIDLY
>NvitOBP39
FQ--------RRH-G-NKNLNEALQNLVER--DDKVTEE--ERKKML-ET------LKSCNANA--TG--
DNIK----LLSCLNIMAPPFDVLI---AAFRDL-DDSVGICFPRCNVTIGEMYKMQKNKTKVKDLLKIVN
EQKMGCFMTCIVDEEAKNRLSPPFLRVLTDRINKSENHDEDQKREMLKTLSKCNAQVAEVTYEMIKCVNM
FKPPFIDIY
>NvitOBP40
FE--------KQQ-G-NGNLNNALESLVGR--DDKATEE--EKRKML-ET------LKTCNTNA--AG--
DNTK----LLSCLNIMAPPFDVLI---ASIRDF-DESVAVCFPKCEITIGEMYKMEENKSKVKGLLEIVN
EQKLACFMACIVEEEEKNRKSPHFLKALTDLINKSEEHDENQKKEMLETVDKCNAQVAEVTYRIIKCVNM
FKPPFVDLY
>NvitOBP41
YH--------KLY-P-YRNLYPSLRQLIDR--DDTVTVG--QIRQME-HT------MSDCYKEV--GGKI
NNAE----LLKCVDITEPPFDHLF---AAIRDV-RQALQWCFVRCGVLISEMYTMEKNRLPFKEYIKYIP
HERISCLMACKAEQAVVNNSDQTLQKGLADLIKRSKNVDEIEKAEMLKSLKKCSKKVYGYHYELVKCIDL
FKPPFIDLF
>NvitOBP44
YD--------KLY-P-HQKLYPSLRQLIDR--DDTVTSD--QIEQME-NT------ASACYRKV--DGKI
NNVK----FLNCVNITEAPFDHLF---ATIRDV-QQALQWCYVRCRILISEMYTLQRNRNPLKDYIQYIP
TDKLGCFMACKAEESTMKNPDQTLQKRLTDLINLKKNIDESKRKEMLQTLNKCLTQVPADYYEVIKCINL
FQPPFVDIL
>NvitOBP42
YQ--------KQY-A-DKNLNNALKVLIDR--DDKVSED--EAKKMK-ET------LATCNTNA--AG--
DNAK----LLSCVNLVAPPFDTLI---AVIRDL-PESQDPCFLKCDMKIGEMYKAEQNRNKMKDLVKHVP
EEKLSCIFGCKVDEFDKTKPG-------------GKVHDENHKKEMLETLKRCTDTVAGQNTLLGKCLDL
FNPPFVDIY
>NvitOBP43
YH--------KQY-K-NTTLYDMLKYLTEM--DDKVTKD--QYQQMK-ET------LTTCVQQP--QG--
NDVE----LLKCVKAVDPPFDYLI---ATLRDLGEEPLNFCYERCGLKIL-IRIL---------IIRSLR
T----------------------LHT-------------DY-----------------------------
---------
>NvitOBP45
FH--------KEY---TNTLYDMLKLLIGM--NDKATND--QRQQMM-DT------LNTCHSEV--KD--
NDAE----LLMCVKAFEAPFDYFI---ETLHMFGKSALYPCYGHCGLKIPDLYILEE-HNHVDELLKRIG
TDNVYCITACKVERKEATMLSEIIDRRLKDDKNTEAKAAEYQKVEMAGSLGETIPKGSKVTYQLLKCMKV
FEEPWINLM
>NvitOBP46
FR--------KDHKT-NKALFGTLTELINM--DSEIDNN--KRKELL-VT------LNACNKKT--DG--
NDTN----LLKCLEATQPPFDKYA---AIIRDV-TNVIKECFFSNKLTFSD---LRYRHESVSEVLKHVG
EDNITCAMTCEFDKNKKMDPNETIHKRLETLITKSSLP-EEKKREMKETLDRCDHQARGDSCKFGKCVKL
MRPPFVQLY
>NvitOBP48
FQ--------KES-P-GQSLHEVIKDVLSE--DTYKSEN--LRKEMT-ET------LNTCETQA--GD--
DDCK----LLQCVQITKLPFYDLLYTFVVARDM-----QKCFVDNGLNASDAVNLEHLG-WVEEILKKVD
EDKLACTMFCLYSKQDKITHDKSLQQRFETRINESDKLIADQKKEMLETLNRCGIEAAGDNCKLVKCIKI
LRAPFFNLY
>NvitOBP79
LEKEGAL--KDGEIDGDVIKKDIIAEFTEV-----------DAQKIS-DA------IDTCVDGA--NDLS
DICEKTSFIGECLKVELDKLEMNMN---------------------------------------------
----------------------------------------------------------------------
---------
>NvitOBP54
FRRNDPLSTIDNRIQV-------------------------YRDELL-EK------LNSCKAL---VGEG
NDCG----VMKCIELFKPPFAHWYLQTN------------------------------------------
----------------------------------------------------------------------
---------
>NvitOBP31
SD----------------------------AKINVSREE--IKSDLM-NT------LDTCHQ----EG--
DNC----NLLECVKVLIPPFKALLIFA-------------------------------------------
----------------------------------------------------------------------
---------
>NvitOBP32
IDERRT--EDNVNTSTYQLLTDLISEAHNKIPDE-------QWRDMK-TT------LDKCHQQ----DEG
DDCK----LLYCVKILRDPFKELIVSFD------------------------------------------
----------------------------------------------------------------------
---------
>NvitOBP37
FNKPDPI-KNDDQIPGE------------------------LKRYMM-DK------LDHCHRQ----DEG
DDCK----LFICIKLFRPPFKETIISIE------------------------------------------
----------------------------------------------------------------------
---------
>NvitOBP86
INAIKKI--ERGHVIPAS-----------------------LKKDME-NR------LDSCYRY---NGEG
DDCK----LLYCVKILQSPLIKLSIYSLEDIEL-------------------------------------
----------------------------------------------------------------------
---------
>AvOBP2
SKKLDMI-DPDGKLHHGNAMEFAKKHGADEAMAKQLL-----------DI------VHNCENST--PPND
DACLKTLDIAKCFKKEIHKLNWAPNMDLVVGEVLAEV---------------------------------
----------------------------------------------------------------------
---------
>NvitOBP72
IQDSYKF-NDGGVFDAERTI------------ANDRGPAGLLRDYTN-KA------LKACSNIK--GY--
SECDAIFKVYKCMVENVEKLFNARNDRPSG----------------------------------------
----------------------------------------------------------------------
---------
>NvitOBP73
--DDGTLDIEGTSMIVGRRLKYA-------------------------ERNDVIKADQACSNIK--GD--
NACDTIFKIVGCSIKNLERYR-------------------------------------------------
----------------------------------------------------------------------
---------
>NvitOBP74
------MDIEGSSMIVGRRLKDV-------------------------ERNDVIIAVQACSDIK--GD--
NACDTIFKIVGCSIKNLKRYR-------------------------------------------------
----------------------------------------------------------------------
---------
>SiOBP8
YKNWGII-NADGHIDWKVTLSMLPG----------------VPQKVFNEI------YSACNRT---TG--
TDYERGYELFKCFLQNEVDLL-------------------------------------------------
----------------------------------------------------------------------
---------
>AvOBP4
SRHFNLL-TDSSRMHHENT----------DKFIKSFPNGAVLSKTMV-EL------IHNCELQH--DAEE
DHCWRILRVAECFKISCTKAGIALLWRS------------------------------------------
----------------------------------------------------------------------
---------
>NvitOBP80
MKKRGSL--VDGKIDEEKMLEILKQLHVLNSERTE-------------DK------FRICATEA--NKQS
NECLVAGDMIGCLYFKSN----------------------------------------------------
----------------------------------------------------------------------
---------
>NvitOBP27
LQKSSIM-NEQGKINLNFDIFKIVKNLYKRTDQRGF------------GLAFIIKSLEKCRQTD--GP--
DQFSTATKIMKCLLDNQKTVIRCDQH--------------------------------------------
----------------------------------------------------------------------
---------
>NvitOBP29
FKKLGAM-NDDGTFNEDKLFMGATAETLP------------IFKQTHDAA------VKHCTDKV--GK--
DECK----FAACIVIQAPAYASSLNATSGI----------------------------------------
----------------------------------------------------------------------
---------
>NvitOBP56
LKKHRIV-NDDDTVNKDKHRYYLIL-----------------------DDGRKKEYAEDCVLS---SGGS
NNGEIARHLLSCLLKTDIFFIDWSYRSQEVLSQMRQRQKQKTQA--------------------------
----------------------------------------------------------------------
---------
>NvitOBP58
LKKFNVM-SDDGKINEDVYSYHLIS-----------------------DNPAMFETAEKCKKRT--GS--
DVDETASKIMTCFLNSDVFVLDPYIGVHKRA---------------------------------------
----------------------------------------------------------------------
---------
>NvitOBP34
NANFHFRRAADDKLSDAK------------------------KREMK-DT------LKACSLA---TGDD
DDCT----LLQCVSILQPPFVWILPKTSGILGYLKNV---------------------------------
----------------------------------------------------------------------
---------
>NvitOBP67
MRDVGLI-NEDNSLNVNYLLERRKSHV--------------PESKIY-DA------VRTCNAE---SI--
DTCE----AVKCLMDLLHESDFNTQPNVTD----------------------------------------
----------------------------------------------------------------------
---------
>NvitOBP68
LRELGLI-NKDNSFNVNDLLKQRKSGI--------------PESKIH-DA------VKTCDVE---SL--
DSLEKTSKAVKCLMGLLRNMWLM-----------------------------------------------
----------------------------------------------------------------------
---------
>NvitOBP04
YKKVGALSADGAIVLPEGLIEERIINWSP-------------------EL------REKCKKQA--GD--
DVCE----LAGCLDKPNGFLSATV----------------------------------------------
----------------------------------------------------------------------
---------
>NvitOBP15
FQKQGMI-SKEGVLQANPPRPDPTTK---------------LETTFE-EA------IAACRSE----K--
NFCK----LGNCLFEIYFKYK-------------------------------------------------
----------------------------------------------------------------------
---------
>NvitOBP19
FQKQGMI-SKEGVLQNNPPHPDPTTK---------------FETTFE-DA------IAVCRAE----E--
NFCK----LGNCLFGIYFNYEI------------------------------------------------
----------------------------------------------------------------------
---------
>NvitOBP16
YKKLGII-TEENVLINDRVIP-----------PGVAVPKKKLATAFE-DA------TEACRAQ----K--
DLCK----LGNCLYEIYFF---------------------------------------------------
----------------------------------------------------------------------
---------
>NvitOBP30
FKRTGII-DHDGSVNLK----------------------------LGDEELPRTPAIEACITTA--KE--
DICK----LAICLHKTGKFSITSVADSPRYPRYH------------------------------------
----------------------------------------------------------------------
---------
>NvitOBP87
WRKQGIM--KNGKFDLDKAFNY-------------------FKKTTRFPLTVFKEKLSVCVEKG--NQEK
NECGVTRVYVDCMNGSPKARK-------------------------------------------------
----------------------------------------------------------------------
---------
>NvitOBP10
MRETGVV-KEDGSIDLNKVLEKISD----------------SENKTLDEV--VKKSFIPCTEK---KGDN
D-CDTGHQILTCIVATISILKESMKIV-------------------------------------------
----------------------------------------------------------------------
---------
>NvitOBP11
LRGYGIM-KEDSSIDINKILEHISDTKNK-------------------DIDVKKSLIIPCAEK---KGET
D-CDTGYLITNCVALAVRKLDK------------------------------------------------
----------------------------------------------------------------------
---------
>NvitOBP70
FKEKEML-KDDGPINVAKAIEDLPDE---------------IKDDVRDAM---IKTIEKCSQK----KEA
NECETVFHAVQCATLDMSKLKLF-----------------------------------------------
----------------------------------------------------------------------
---------
>NvitOBP12
YKAFKVI-KDDGTVDTEAAIKFFKVE----------------------DMESDKNIIVKCSNES--NS--
NKCDTAQTMESCYYKLKKEQ--------------------------------------------------
----------------------------------------------------------------------
---------
>NvitOBP13
FKSHKIM-RPDGTIDMEKAIEHLLTGNPGE------------------KRDLMKKNIESCEIPN--GD--
NECEVAHTMVKCALGYD-----------------------------------------------------
----------------------------------------------------------------------
---------
>NvitOBP20
YKGFDWL-KDDGSLDIDALT---------------------MDEDPE-DTAEFIKDIVDCRNKV--GT--
EACK----FFHCLDTKGT----------------------------------------------------
----------------------------------------------------------------------
---------
>NvitOBP21
YKGANFM-RADGSLDIEVLTDGDEPE----------------------DKKKFESVVGICRAEA--GK--
DDCK----FFQCMDEKDDS---------------------------------------------------
----------------------------------------------------------------------
---------
>NvitOBP22
YRGFNWL-RPDGSLDIDLLCEGE------------------TPEESEAERKRYTKIVAECRAEV--GK--
DDCK----FFNCLNLKDL----------------------------------------------------
----------------------------------------------------------------------
---------
>NvitOBP24
YKDYGIM-RPNGTIDTEKA-------------------DSYFGEDDSRERDIFFAVYNACSEGR--VG--
--CK----LVQCMFSELKNHWGSSTSDSKKELKPLFNRPDFIRAN-------------------------
----------------------------------------------------------------------
---------
>NvitOBP53
KKK-----ELKNGVTLNSYV-------IQNAYLPSTKFPDWYEKKNE-DY-QYVVIANRCINEA--KE--
DECK----LFMCLKAWELPFAHILSIKIERYITF------------------------------------
----------------------------------------------------------------------
---------
>NvitOBP33
INSI----------------------------IKRIPQDSIYQELTR-VIQTVIISMKN-----------
-------NFYGFFSNGRYIIIDKLKFSYR-----------------------------------------
----------------------------------------------------------------------
---------
>NvitOBP57
FDNSSML-----------------------------------------ET------VEKCKNR-------
--RETASRDMTCFLKSHVLIIDPYIGAHESA---------------------------------------
----------------------------------------------------------------------
---------
>NvitOBP05
AFLAADI-DPTAEIEIDRSGSRAMRWIVDEDFPRERHRP-----------------TANCVTRT--HNAI
TSCLGSFPLVRCT---------------------------------------------------------
----------------------------------------------------------------------
---------
