# Supplementary material for: Caste-Specific Expression Patterns of Immune Response and Chemosensory Related Genes in the Leaf-Cutting Ant, Atta vollenweideri
Source: PLoS One. 2013 Nov 15;8(11):e81518. doi: 10.1371/journal.pone.0081518 (PMC3829964; doi:10.1371/journal.pone.0081518)
Supplement: Dataset S2 — Alignment file of predicted protein sequences of CSP-genes. For graphical representation of the phylogeny see Figure S3. (AFA) [file pone.0081518.s016.afa]

>AcCSP1
-----------------------------------GNSIVQVIRTRGIFSEAYQTKCKKCTEKQKEM
>AvCSP9
EHYTDKYDNLNYHTLLNNKTVRNSYYDCFMEIA--PCQTPVQKTLTSIFSEAYQTKCKKCTEKQKEI
>AcCSP5
ELYSDRYDHIDVKDILQNDKLRDQYYNCFMETA--PCITADAKFFKEVASEALQTKCKKCTEKQKEI
>AcCSP6
ELYSDRFDNTDFSSILQNDKLREEYYNCYMEKS--PCLTEDATFFQGIMSEIIQTSCKKCTEKQKEI
>AvCSP8
ELYSDRFDNTDISSILQSDKLREEYYNCYMEKS--PCLTEDATFFQGIMSEIIQTNCKKCTEKQKEM
>AcCSP7
ELYSDKHDNIDAISILQNDKLRDEYYNCFLEKA--PCPTEDAKFFQEILSESLQTKCKKCTQKQKEL
>AvCSP10
ELYSDKYDNIDPISILQNDKLRDEYYNCFLEKA--PCPTEDAKFFQEIFSESLQTKCKKCTQKQKEL
>AcCSP11
ELYSNRYDEINIHEILANEKLRMQYYKCFLGTA--PCKTADAKFFAGIVNEAMQTQCRKCSEKQKEL
>AvCSP5
EFYSNRYDDVNIHEILANEKLRMQYYKCLLGTA--PCKTADAKFFAGIINEAMQTQCRKCSEKQKEL
>AcCSP10
ELYSDEWDHINPDDILPNDELRNQYYNCFMDTG--PCMTEDQKFFKQHAAEAFVTKCRKCTETQKKN
>AvCSP1
ELYSDEWDHINPDDILPNDELRNQYYNCFMDTG--PCMTEDQKFFKQHAAETFATKCRKCTETQKKN
>AmelCSP1
ELYSDKYDYVNIDEILANDRLRNQYYDCFIDAG--SCLTPDSVFFKSHITEAFQTQCKKCTEIQKQN
>NvitCSP1
EVYSDKYDYVDVVSILANDRIRTQYYDCFMDFA--PCFTPDAKFFKEKFPEAIVTKCRKCTQKQKDS
>NvitCSP2
ETYTDKYDHLDVDAVLANDRLRNQYYKCILDTG--PCVTPDAIFFKDKIPEVIVTKCRKCTARQKEA
>AcCSP14
ELYSDRYDKINAENILQNNRLRDQYYNCFIGKA--PCMTADAKFFKDLLDDQFMVISSKLIDIA---
>NvitCSP3
QKYSGQYDDLDVEAILKNDEERERYYACFMDTG--PCHTEAAVFFKSKAPEAVVTSCKYCTDKQIEM
>AcCSP2
EMYTTKFDNVDVDAILSNDRLLNGYVGCLLDKN--PC-TPDAAELKKNLPDALEHDCAGCSEAQKNM
>AcCSP13
EMYTTKFDNVDVDAILSNDRLLNGYVGCLLDKN--PC-TPDAAELKSKYT-----------------
>AvCSP11
---------------------TDTWVACLI-RI--LA-PPDAAELKKNLPDALEHDCAGCSEAQKNM
>AmelCSP4
DKYTTKYDNVDIDVVLNTERLLNAYVNCLLDQG--PC-TPDAAELKRNLPDALENECSPCSEKQKKI
>AcCSP9
DKYTTKYDNIDLDTILASDRLLKNYINCLLEKG--SC-TPDGKELKETLPDALETECTKCSEKQKKG
>AvCSP6
DKYTTKYDNIDLDTILASDRLLKNYVNCLLEKG--SC-TPDGKELKETLPDALETECTKCSEKQKKG
>NvitCSP4
EKYTTKFDNVDVDQILQNERLFKPYVNCLLKDT--QC-TPDGRELKRVLPDALVTNCEKCSEKQKAG
>AmelCSP3
ESYTSKFDNINVDEILHSDRLLNNYFKCLMDEG--RC-TAEGNELKRVLPDALATDCKKCTDKQREV
>AvCSP7
EKYTTKYDNINYKEILENKPLLHNYIKCTLDKG--RC-TAEGNELKSKIKDALQTGCIKC-------
>AcCSP8
EKYTRKYDDVNVDKILQNNRVLTNYIRCLMDEG--PC-TAEGRELRKTLPDALSSNCSKCNDKQKVM
>AmelCSP6
EDYTTKYDDMDIDRILQNGRILTNYIKCMLDEG--PC-TNEGRELKKILPDALSTGCNKCNEKQKHT
>NvitCSP5
AEYTSRYDGVDVDRILQNGRVLGNYIKCMLDEG--SC-TAEGRELKKTLPDALATGCQKCNQKQKET
>AcCSP3
EEYTNKFDNINIDEIIQNERLLKRYIDCLLDKPDVRC-PPEAIELKKHINEALENDCAKCTKKQTEM
>AvCSP12
EEYTNKFDNINIDEIIQNERLLKRYIDCLLDKPDIRC-PPEAIELKKHINEALENDCAKCTKKQTEM
>AvCSP3
IFYGSEYDDFDVQPLLENDRILLSYTKCFLDEG--PC-TPDAKDFKKVIPEALETSCGKCTPKQKKL
>NvitCSP6
NTYITRWDKVNLDEILDSKRLLQHYFNCLMSKG--PC-PPDGLELKRNLPEALANACAKCSKSQIEG
>AcCSP12
ERYTDEFDSVDVDAILRNDTLRDEYHKCYMNTG--LCNTIAQKKVTEMFGEAVLTNCEKCNETQKEM
>AvCSP2
EKYTEENDDLDIEGVIKDADTMKAFTGCFMDTA--DC-DHVSGDFKKDLPEAIQTACAKCTDKQKHI
>AcCSP4
QSGRSRVSDEQLNVALSDKRYLNRQLKCALGEA--PC-DPVGRRLKSLVPLVLRGSCPQCSPEETRQ
>AvCSP4
------------------------------GEA--PC-DPVGRRLKSLVPLVLRGSCPQCSSEETRQ
>AmelCSP2
QSGRSRVSDEQLNMALSDQRYLRRQLKCALGEA--PC-DPVGRRLKSLAPLVLRGACPQCSPEETRQ
>AmelCSP5
D---------DISKFLKDRPYVQKQLHCILDRG--HC-DVIGKKIKELLPEVLNNHCNRCTSRQIGI
>NvitCSP7
----------DISLLLQNRELVNREIGCVLQRN--PC-DIIGKQIKALLPEALYNGCGRCTAQQANN
>NvitCSP8
DPFA------RVNDILSNETTLQFYAKCFLDQG--PC-SGDGRAIKRLLPDFISSSCARCSSRQKQM
>NvitCSP9
DHYPKAWLEIDFKPIVDNDRLFKKYKECLLADKLSGC-PRDVTQFKKLIPEIIETECAKCLPEHIAK
