# Supplementary material for: Caste-Specific Expression Patterns of Immune Response and Chemosensory Related Genes in the Leaf-Cutting Ant, Atta vollenweideri
Source: PLoS One. 2013 Nov 15;8(11):e81518. doi: 10.1371/journal.pone.0081518 (PMC3829964; doi:10.1371/journal.pone.0081518)
Supplement: Dataset S3 — Alignment file of predicted protein sequences of SNMP-genes. For graphical representation of the phylogeny see Figure S4. (AFA) [file pone.0081518.s017.afa]

>AaegSNMP1
KIPFPLDFKLYLFHVTNPDVVMKGGKPRVREIGPYFFEEWKEKYDTVDNEEDDT--LTFTLKNTWIFRPD
LSK-PLTGDEMITIPH----PLILGALLMVQR--------------------DREAMMPLVSK-------
--------------------GMDI----IMNPLT-TGFLTTRVMDLLFDGILIDCSSHEFSAKALCSGLE
S-EGAV---------MPFNETHFKFSMFGLKNGT-DAGRWVVYRGVKNIMDLGRVVSF-NDETEMDIYD-
-----GDECNRYIGTDSTIFPPFLTTK--DKLWAWSPEICRSIGAEYGG-KSKYAGLPMSFFKL---DFG
DARNE--P--EHHCFCRD-------PPDICPPKGTIDLAPCLGAPIIGSKPHFYDSDPKLLAAV-DGLTP
NEKDHDVYIHFQLLSGTPVSAAKR
>AgamSNMP1
KIPFPLDFKLHIFNVTNPDEIMRGGKPRVNDIGPLYFEEWKEKYDTVDNVEEDT--LTFTLRNTWIFRPD
LSA-L-TGEEIVTIPH----PLIMGVLLMVQR--------------------DREAMMPLVKK-------
--------------------GVNI----LFDPLE-SAFLKVRIMDLLFDGIYVDCSSQDFAAKALCSGMD
S-EGAV---------MPHNETHYKFSFFGMRNHT-EAGRWVVYRGVKNIRDLGRVVSY-NEETEMDIWD-
-----GDECNQYIGTDSTIFPPFLTAQ--DRLWAWSPEICRSLGAHYVH-KSKYAGLPMSYFEL---DFG
DLKNE--P--HNHCFCRD-------APDDCPPKGTMDLSPCLGGPIIGSKPHFYGADPKLVEAV-DGLAP
NKAAHDVYIHFELASVSPVSAAKR
>CpipSNMP1b
KMPFPLDFKIHLFNVSNPEEIMKGGKPKIKDVGPYYFEEWKEKFDTEDDLEEDT--LSFTLRNTWKFRPD
LSS-PLTGDEMITLPN----MLLMGVFLMVQR--------------------EREAMMPLIRK-------
--------------------GAKI----IFDPLE-SAFMTVRVMDFLFDGLPVDCSSQDFASKALCSGME
S-EKVV---------LPLNDTHYQFSIFGGRNAT-DAGRWVVYRGVKNIKDLGRIVSF-NGETEMDTYD-
-----GDECNQFVGTDSTIFPPFLTKE--DRLWAWSPEICRSMGATYGG-KSKYAGMPMSYFEL---DFG
DLKNE--P--ENHCFCRD-------PPEDCPPKGTMDLAPCLGAPLLGSKPHFIDADPKLLEEV-QGLEP
NREDHDMFINFELISGTPVSAAKR
>CpipSNMP1c
KIPFPLDFKIHLFNVTNPDEVMKGGKPKIRDVGPYYFEEWKEKFDTEDDLEEDT--LSFTLRNTWIFRPD
ISA-PLTGDEMITVPH----LLVLGVFLSVQR--------------------DREEMMPLISS-------
--------------------GMKI----IFDPLE-SAFMTVRVMDLLFDGIPVDCGSEEFAAKAVCSGME
S-EGAV---------APLNETHVKFSMFGMRNAT-DAGRWVVYRGVKNIRDLGRIVSY-NGEPEMDIYD-
-----GDECNQYIGTDSTIFPPFLTKQ--DRLWAWAPEICRSLGAHYIG-KSKYAGMPMSLFKL---DFG
DLKNE--P--ENHCFCRD-------PPEDCPPKGTMDLSMCIGVPILGSKPHLLDADPKLLEGV-DGLEP
NEAEHDVFIHFELLSGTPVSGAKK
>CpipSNMP1a
KVPFGLDFKVHIFNITNPQEIMQGGRPRVKDIGPFYFEEWKEKYDIEDNDGEDT--MTFDMKNTWIFRPD
LTA-PLTGNEMITVPY----LLVIGVLLAIQR--------------------DKEAMLPLISK-------
--------------------GLDI----IFEPLE-SAFVTVRVMDLLFDGIPVDCSSEEFAAKALCSGLD
S-EGAV---------APLNDTHVKFSMFGLRNGT-SIGRFKVYRGIKNVADLGRVITY-NDETEMDFYD-
-----GDECNKYVGTDSTIFPPFLTKK--DRLWAWSPEICQSLGAVYAG-KSSYQGFPTSFFTI---DFG
DLRDD--P--VHQCYCRD-------PPDGCPPKGTIDLGPCVGAPILGSKPHFIGGDPKLLRDV-DGLEP
DPKEHDIFIHYDLQTGTPFSAAKR
>DmelSNMP1
NTPFPLHFYIYVFNVTNPDEVSEGAKPRLQEVGPFVFDEWKDKYDLEDDVVEDT--VSFTMRNTFIFNPK
ESL-PLTGEEEIILPH----PIMLPGGISVQR--------------------EKAAMMELVSK-------
--------------------GLSI----VF--PDAKAFLKAKFMDLFFRGINVDCSSEEFSAKALCTVFY
TGEI--------KQAKQVNQTHFLFSFMGQANHS-DSGRFTVCRGVKNNKKLGKVVKF-ADEPEQDIWP-
-----DGECNTFVGTDSTVFAPGLKKE--DGLWAFTPDLCRSLGAYYQH-KSSYHGMPSMRYTL---DLG
DIRAD----EKLHCFCED-----PEDLDTCPPKGTMNLAACVGGPLMASMPHFYLGDPKLVADV-DGLNP
NEKDHAVYIDFELMSGTPFQAAKR
>DpseSNMP1
NTPFPLHFYFYVFNVTNPEDVSQGGRPRLQEVGPFVFDEWKDKIDLVDDVVEDS--VTFTMRNTFIFNAE
ASY-PLTGEETITLPH----PIMQPGGITVQR--------------------ERAAMMELIAK-------
--------------------AMSL----VF--PGAKAFLSAPFMDLFFRGIDVDCSPDDFAAKALCTVFY
TGEV--------KQAKQVNQTHFLFSFMGQANHS-DAGRFTVCRGVKNNKKLGKVIRF-AEETEMDVWP-
-----GDECNQFEGTDSTVFPPGLKKE--EGLWAFTPDLCRSLGATYVR-KSSYHGMPSTRYTL---DLG
DMRSE----EKLHCFCDD-----PEDLDTCPPRGTMNLAPCVGGPLLASMPHFYNGDPKLVAAV-DGLHP
NEKDHAVYIDFELMSGTPFQAAKR
>ApolSNMP1
KVPFALDFKVYIFNYTNVDEIQKGAKPIVKEIGPYYFEEWKEKVEVEDHEENDT--ITYKRLDVFHFRPD
LSGPGLTGEEVIIMPH----LFILAMVATINR--------------------EKPSMLNVVEK-------
--------------------SING----IFDNPK-DVFLRVKAMDIMFRGIIINCDRTEFAPKAACTKMK
K-DAVT-------GVIYEPNNQFRFSLFGTRNNTVNPDVVTVKRGIKNIMDVGQVVAL-NGKPQIDIWR-
------DHCNEFQGTDGTVFPPFLTYK--DRLQSFSFDLCRSFKAWFQK-KTSYKGIKTNRYIA---NVG
DFAND--P--ELQCFCDT--------PDECLPKGIMDIRKCLKVPMYVSLPHFLETDTSVTNQV-KGLTP
DPNEHGIIADFEPLSGTLMDAKQR
>BmorSNMP1
KIPFALDFKIYLFNYTNAEDVQKGAVPIVKEVGPFYFEEWKEKVEVEENEGNDT--INYKKIDVFLFKPE
LSGPGLTGEEVIVMPN----IFMMAMALTVYR--------------------EKPAMLNVAAK-------
--------------------AING----IFDSPS-DVFMRVKALDILFRGIIINCDRTEFAPKAACTTIK
K-EAPN-------GIVFEPNNQLRFSLFGVRNNSVDPHVVTVKRGVQNVMDVGRVVAI-DGKTKMNVWR-
------DSCNEYQGTDGTVFPPFLTHK--DRLQSFSGDLCRSFKPWFQK-KTSYNGIKTNRYVA---NIG
DFAND--P--ELQCYCDS--------PDKCPPKGLMDLYKCIKAPMFVSMPHYLEGDPELLKNV-KGLNP
NAKEHGIEIDFEPISGTPMVAKQR
>MsexSNMP1
KIPFALDFKIYLFNYTNPEEVQKGAAPIVKEVGPYYFEEWKEKVEIEDHEEDDT--ITYRKMDTFYFRPE
LSGPGLTGEETIIMPH----VFMMSMAITVYR--------------------DKPSMMNMLGK-------
--------------------AING----IFDNPS-DVFMRVNAMDILFRGVIINCDRTEFAPKAACTAIK
K-EGAK-------SLIIEPNNQLRFSLFGLKNHTVDSRVVTVKRGIKNVMDVGQVVAM-DGAPQLEIWN-
------DHCNEYQGTDGTIFPPFLTQK--DRLQSYSADLCRSFKPWFQK-TTYYRGIKTNHYIA---NMG
DFAND--P--ELNCFCET--------PEKCPPKGLMDLTKCVKAPMYASMPHFLDADPQMLENV-KGLNP
DMNEHGIQIDFEPISGTPMMAKQR
>HarmSNMP1
KIPFALDFKVYIFNFTNAEEVQKGATPILKEIGPYHFDEWKEKVEVEDHEEDDT--ITYKKRDVFYFNPE
MSAPGLTGEEIVVIPH----IFMLGMALTVAR--------------------DKPAMLNMVGK-------
--------------------AMNG----IFDDPP-DIFLRVKALDILFRGMIINCARTEFAPKATCTALK
K-EGVS-------GLVLEPNNQFRFSIFGTRNNTIDPHVITVKRGITSVMDVGQVVAV-DGKTEQTIWR-
------DTCNEFQGTDGTVFPPFVPET--ERIESFSTDLCRTFKPWYQK-KTSYRGIKTNRYIA---NIG
DFAND--P--ELNCYCAK--------PDTCPPKGLMDLAPCMKAPMYASMPHFLDSDPALLSKV-KGLNP
DVTQHGIEIDYEPITGTPMVAKQR
>HvirSNMP1
KIPFALDFKVYIFNFTNAEEVQKGATPILKEIGPYHFDEWKEKVEVEDHEEDDT--ITYKKRDVFYFNPE
MSGPGLTGEEIVVIPH----IFMLGMALTVAR--------------------DKPAMLNMVGK-------
--------------------AMNG----IFDDPP-DIFLRVKALDILFRGMIINCARTEFAPKATCTALK
K-EAVS-------GLVLEPNNQFRFSIFGTRNNTIDPHVITVKRGIKNVMDVGQVVAV-DGKLEQTIWR-
------DTCNEYQGTDGTVFPPFVPET--ERIQSFSTDLCRTFKPWYQK-KTSYRGIKTNRYVA---NIG
DFAND--P--ELNCFCPK--------PDSCPPKGLMDLAPCMKAPMYASMPHFLDSDPELLTKV-KGLNP
DVTQHGIEIDYEPITGTPMVAKQR
>HassSNMP1
KIPFALDFKVYIFYFTNAEEVQKGATPILKEIGPYHFDEWKEKVEVEDHEEDDT--ITYKKRDVFYFNPE
MSAPGLTGEEIVVIPH----IFMLGMALTVAR--------------------DKPAMLNMIGK-------
--------------------AMNG----IFDDPP-DIFLRVKVLDILFRGMIINCARTEFAPKATCTALK
K-EGVS-------GLVLEPNNQFRFSIFGTRNNTIDPHVITVKRGITNVMDVGQVVAV-DGKTEQTIWR-
------DTCNEFQGTDGTVFPPFVPET--ERIESFSTDLCRTFKPWYQK-KTSYRGIKTNRYIA---NIG
DFAND--P--ELNCYCSK--------PDTCPPKGLMDLAPCMKAPMYVSLPHFLDSDPALLTKV-KGLNP
DVTQHGIEIDYEPITGTPMVAKQR
>MbraSNMP1
QIPFALEFKVYLFNYTNAEEVQKGAKPILKEIGPYHFDEWKEKVEIEDHEEDDT--ITYKRRDAFYFNPE
MSAPGLTGEEIVVIPH----IFMLGMALTVHR--------------------DKPAMLNMVGK-------
--------------------AMNG----IFDSPP-DIFMRVKALDILFRGIIINCARTEFAPKATCTALK
K-EGVS-------GLVLEPNNQFRFSVFGTRNNTIDPHVITVKRGIKNVMDVGQVVAV-DGKTEQTIWR-
------DACNEYQGTDGTVFPPFLTEN--DRIQSFSTDLCRSFKPWYQK-KTSYRGIKTNRYIA---NIG
NFSED--P--ELHCFCPD--------PDKCPPKGLMDLAPCIKAPMYASMPHFLDSDPALLNNV-KGLNP
DINQHGIEIDFEPISGTPMVAKQR
>AcepSNMP1a
VVPFPLDFKVYMFNITNPDEIKEGKKPRVQEVGPFFYDEYKVKFDLVDREDEDS--VEYSMKTTWFFNPK
KSN-GLTGEEIMVFPH----LMILGMVGATLL--------------------DKPAAIGVVGK-------
--------------------AVDS----IFHKPD-SIFVTAKAKDILFDGLPIDCDVKDFAGS-------
-----------------------------AKNGTAVSERMKVLRGVRNYKEVGQVLEF-NGKPALDIWP-
-----EDHCNAFNGTDSTIFAPLFGPD--DDVVSFGYEICRSLS------------VKTLRYTA---NLG
DMSTN--P--MEKCFCRT--------PETCLTRNFYDMTKCLGVPIIGSLPHFYDTDGKYLEMV-DGLRP
NQDEHEIDMDFEPMTATPIRAHKR
>AvolSNMP1a
VVPFPLDFKVYMFNITNPDEIKEGKKPKVQEVGPFFYDEYKVKFDLVDRENEDS--VEYSMKTTWFFNPK
KSN-GLTGEEIMVFPH----LMILGMVGATLL--------------------DKPAAIGVVGK-------
--------------------AVDS----IFHKPD-SIFVTAKAKDILFDGLPVDCDVKDFAGSAVCNLLK
T-EA--------KDLVPDGENRYKFSLFGGKNGTAVSERMKVLRGVRNYKEVGQVLEF-NGKPALDIWP-
-----EDHCNAFNGTDSTIFAPLFGPD--DDVVSFGYEICRSLSAHFER-HTKVKGVKTLRYTA---NLG
DMSTN--P--MEKCFCRT--------PETCLTRNFYDMTKCLGVPIIGSLPHFYDTDGKYLEMV-DGLRP
NQDEHEIDMDFEPMTATPIRAHKR
>AmelSNMP1
NFPVPLDFKIYLFNVTNPMEITAGEKPILEEVGPFFYDEYKQKVDLVDREEDDS--LEYNLKATWFFNPS
RSE-GLTGEEELIVPH----VLILSMIKLTLE--------------------QQPAAMGILNK-------
--------------------AVDN----IFKKPE-SVFVRAKAREILFDGLPVDCTGKDFASSAICSVLK
--E-------KDDALIADGPGRYLFSLFGPKNGTVLPERIRVLRGIKNYKDVGKVTEV-NGKTKLDIWG-
-----EGDCNEFNGTDSTIFAPLLTEQ--DDIVSFAPDICRSMGARFDS-YTKVKGINTYHYKA---DLG
DMSSH--P--EEKCFCPS--------PDSCLTKNLMDLTKCVGAPLIASLPHLLGAEEKYLKMV-DGLHP
NEEEHGIAMDFEPMTATPLSAHKR
>AcepSNMP1b
KLPQPLDFNIYVFNITNPNDIASGAKPIVQELGPFHYDLYRDKEDVVDREEDDT--VEYSLRQLWYFNQE
KSI---MSENVIYAFH----PLMIAITLIIQR--------------------DKPSTMGVINF-------
------------------------------------------------------------AGSAVCSALQ
EKEILI----------REEGLRFRFGYLAKTNGSRLPERIRVYRGIKNYKDVGRVLTI-ANSTKLKMWF-
-----GSPCNDIRGTDGTIFPPFLNKE--KEVWVHSPDICRSIGAYYFE-PGKVQGFKTLHYTA---DLG
DPSED---E-DVRCLCQE--------SEGCMPKNIFNADPCKNVPLRISLPHFYNSDPRYLEMI-DGVNP
IPEKHRMTFNFDPMTGTPIKAYKK
>AvolSNMP1b
KLPQPLDFNIYVFNITNPNDIASGAKPIVQELGPFHYDLYRDKEDVVDREEDDT--VEYSLRQLWYFNQE
KSI---MSENVIYAFH----PLMIAITLIIQR--------------------DKPSTMGVISK-------
--------------------AFDS----IFKKPE-SIFIKTTIKDLFFTGILLDCGITDFAGSAVCSALQ
EKEILI----------REEGLRFRFGYLAKTNGSRLPERIRVYRGIKNYKDVGRVLTI-ANSTKLKMWF-
-----GSPCNDIRGTDGTIFPPFLNKE--KEVWVHSPDICRSIGAYYFE-PGKVQGFKTLHYTA---DLG
DPSED---E-DVRCLCQE--------SEGCMPKNIFNADPCKNVPLRISLPHFYNSDPRYLEMI-EGVNP
IPEKHRMTFNFDPLTGTPIKAYKK
>TcasSNMP384
KVPFALDFKIYMFNVTNPMDVQKGALPVLKEVGPFCFEEWKEKVDLDDNDDEDV--MFYNPKDTF-YKAN
GPG-CLDGSQMITMAH----PLILGMVNTVVR--------------------TKPGAISLISK-------
--------------------AINS----IYGNPD-SIFMTASAMDILFDGVVIKCGVKDFAGKAVCSQLK
--EAPD--------LRHVDENDLAFSFIGPKNAT-PGKRFKVLRGVKESHDVGRILEY-DNKKEMEVWP-
-----TKECNQYKGTDGTVFPPYLTKE--EGLASYAPDLCRSLVAVYSG-DTKYDGIPVRIYTA---TLG
DMSKN--A--DEKCYCPT--------PDTCLKKGMMDLFKCAGVPVYVSLPHFYESDESYVKGV-VGLNP
NKKDHGIQILFESTTGGPVKAAKR
>TcasSNMP388
KLPIPLDFRVYFFNISNPEEVKQGEKPILKQIGPYCYDAYKEKINVEDDKDNDT--LTYNPYDTYFFNQM
RTG-DLSQDDYVTILH----PLTVGIVNAVAT--------------------QKPQYLSAVNK-------
--------------------ALPV----IFKENS-SIYLTAKVREILFDGVLINCNVKDFSANAVCSQFK
G-Q-PAM--------VEVEKNIYSFSLLGSRNGS-IPTRITIHRGVKNAADIGRVVTI-DNKTDLDVWP-
-----EPECNAFRGTDGWVFPSFLEKE--DGIWTVASDLCRSFKAQYVE-DLKFHGVVVRKYFA---DLG
DMSSN--P--AEKCFCPA--------PEKCLPKGVMDLTKCMKVPLYCTLPHFLRADEKLLQQV-EGLSP
ELERHIIKIYFEPLTGTPMLGQRR
>TcasSNMP391
KIPMPLDFRVYFFNITNPSEVQNGELPVVKEVGPYCYDAFKEKIDVLENEGEDS--LTYTPYETYFFNQD
KSG-RLTADDYVTVLH----PLIVGIVNTVSR--------------------DSPPLLPIVDR-------
--------------------AIKS----IFKDPQ-NIYITTKVRDFLFDGMTINCKVQDFSATAVCTQLK
A-QIPGL--------IEIEKNVYKFSILGPRNGT-LPNRYKVFRGMKKWHELGRLVEV-NHEKESTVWS-
-----TKKCNRFRGTDGWIFPPFIDKE--VGFWTYSSDLCRNMHLVFVE-ETSFHGVPAEKYYA---DLG
DMSSN--P--DEKCYC----------PKTCLPKGMMDLTRCMGVPIYATLPHFLRVDKEVRRTV-RGLKP
ITDEHIVRVIIQPLLGTPLEAQKR
>TcasSNMP389
KYPIPLDFRVNFFNVSNPDEVENGGVPVLSEVGPYCYDLYKERIDVEDNEAEDS--LTYTPYDIYLFNQE
RSG-NLSQDDYVTIIH----PLVVSLVNYVSV--------------------KTPHYLQFLND-------
--------------------ALG------FLFPEKSIFLTAKVRDILFDGMLINCTSRDFTAMAVCTQIR
T-KIPG---------IQFESDYLKYALLGQQNGT-LPTRITVLRGIKESENLGKLVAV-DNVTKSDFWS-
-----NEECNEYKGTDGWIFPPFSGRL--KTIWMHATTLCQNIHADFVG-PATSNGFAVNKYYS---DFQ
NICTN--------CSLQ----------EPCLPEGLIDVTKCLTAPIYISLPHFLRSDESLIRGV-KGLNP
DTESHITRILLEGTLSLPMEAQIR
>ApolSNMP2
KLPMPIDFKVYVFNVTNPDDVNNGAKPILKELGPYVYRQYRERTV-LGYGANDT--IRYMLKKNFVFDPE
ASN-GVTEDDEIVVIN----FAYMGAILTIHD--------------------IMPGATGMLNR-------
--------------------ALEQ----FFPNLT-DPFHRVKVRDLFFDGTFLNCDGDNAALTLVCAKIK
M-DSPQTMRP-----AEDGVNGFYFSMFSHMNRT-ESGPYEMVRGRENVYELGNIISY-MGKNSTGVWG-
-----DRYCDAINGSDSTIYPPIDVNNVPERLYSFEAEVCRSLYVSFVGKRTLFN-ITTYYYEIPESALA
AKSAN--P--NNKCFCKK---NWSANHDGCLLMGIFSLMACQGAPAIASLPHFYLGSEELLEFFDGGIMP
DKEKHQSFVHIDPVSGAVIKGLKR
>MsexSNMP2
KLPIPLIFKVYFFNVTNAEGINEGERPILQEIGPYVYKQYRERTV-LGYGPNDT--IKYMLKKNFVFDPE
ASN-GLTEDDDVTVIN----FPYMAALLTIQQ--------------------MMPSAVAMVNR-------
--------------------ALEQ----FFSNLT-DPFMRVKVKDLLFDGVFLNCDGDSPALSLVCAKLK
A-DSPPTMRP-----AEDGVNGYYFSMFSHLNRT-ETGPYEMVRGTEDVFALGNIVSY-KEKKSVSAWG-
-----DEYCNRINGSDASIFPPIDENNVPERLYTFEPEICRSLYASLAGKATLFN-ISTYYYEISSSALA
SKSAN--P--DNKCYCKK---DWSASHDGCLLMGVFNLMPCQGAPAIASLPHFYLASEELLEYFEDGVKP
DKEKHNTYVYIDPVTGVVLKGVKR
>HvirSNMP2
KLPMPLDFKVYVFNVTNVEEVNQGGKPILQEIGPYVYKQYREKTI-LGYGDNDT--IKYMLKKHFEFDPE
ASG-SLTEDDELTVVH----FSYLAALLTVHD--------------------MMPSLVTVVNK-------
--------------------ALEQ----LFPSLE-DAFLRVKVRDLFFDGIYLSCDGDNSALGLVCGKIR
A-EMPPTMRK------AEGSNGFYFSMFSHMNRS-ESGPYEMIRGRDNVYELGNIVSY-KGQENMPMWG-
-----DKYCGQINGSDSSIFPPIKEDDVPKKIYTFEPDICRSVYADLVDKRELFN-ISTYYYEISETAFA
AKSAN--P--NNRCFCKK---NWSANHDGCLLMGLLNLTPCQGAPAIASLPHFYLGSEELLDYFQSGVQP
DKEKHNTYVYIDPVTGVVLSGVKR
>BmorSNMP2
KLPMPLDFKIYVFNVTNRDAINQGEKPNLKEIGPYVYKQYREKII-LGYGDNDT--IKYNLKKTFVFDPV
ASG-DLREDDELTVIN----FSYMAAIISVQE--------------------MMPAAVGMINR-------
--------------------ALEQ----FFTNLT-DPFQTVKVKDLFFDGLFLNCEGDNTALGLICGKIR
A-EKPPTMRI------SKSANGFYFSMFSHMNRT-VSGPYEMVRGTENLSDLGHVISY-QGKRIMSAWD-
-----DQYCGQLNGTDSTIFPPLEDGNIPEKLYTFEPDICRSLFASLVGKDTLFN-ISTYYYEISDMTLG
SKSAN--P--DNKCFCKK---NWSANHDGCLLMGLLNLTPCQGAPAIASLPHFYLGSDELADFFGDGIKP
DKEKHNTYVHLDPITGVVIKGVKR
>AmelSNMP2
ILPVNLIFKCYFFNVTNPDEVMEGNNPNLVEYGPFTYREVFEKQIVDVDEELDE--IIYDVKSTFTFDKY
ASL-NISKRDTVTILN----PAYIGTISMLTT--------------------LPPSYI---EK-------
--------------------FVKL----TCNFPE---------LS---T----ICTLKAL--R--SPVLK
--E---------GEK----EGVYYLSIFQRVNGT-IRGRFSVNRGVNNISELGNIGSY-NGRRVQTIWR-
-----TEKCNTVRGSDTITWAPLINPM--PSVLSFIPDLCRSIEADYDK-EVSIYGLIGSRFVMRER---
TWFLN-----QSQCYCLE----RNKVPN-CLPQGLIDVSDCLKVPIIMSEPHFLHGDPQLLMYA-LGLNP
SEDLHETFIVIEPYTGTPLSGQKK
>AaegSNMP2
AVPQPLDFKVYIFNVTNPYEVQMGRRPRVVEVGPYVYFQYRHKDN--IRFSRDRSKVHFSQQQMYVFDAE
SSY-PLTENDQLTVLNMHMNSIL-------QIIDTQAKETITNFRSDVNNTLEKIPVVRVIKRIIEKTTP
IQSILQLAEDETYDSLR---LINAELNRIFGRPD-SMFLRTTPREFLFEGVPFCVNVIGI-AKAIC---K
--E---IEKRNTKTIRVQPDGSMKFSFFNHKNMT-NDGTYTINTGIKEPAL-TQMIEYWNGRNTLDRWIN
QSAGSSSKCNKIVGTDGSGYPPFREGV--ERMTIFSSDICRTVDIKYVG-PSSYEGIPALRFET---D-S
HFLNEIGPEYGNDCYCVNRIPKAIVKNNGCLYKGALDLSTCFDAPVVLTHPHMMGAAQEYTSLI-DGLYP
DPEKHQIFVDVEPLTGTPLNGGKR
>CpipSNMP2
ALPQPLDFKVFIFNVTNPYEVQMGKRPRVVEVGPYIYFQYRQKDN--IRFSRDRSKVHFSQQQLYVFDAE
SSY-PLTENDPLMVLNMHMNSIL-------QIIDNQAKETITNFRSDVNNTLEKIPIVRVIKRIIEKTTP
IQSILQIAEDETYDSLR---LINVELNRIFGRPD-SMFLRTTPKEFLFDGVPFCVNVIGI-AKAIC---K
--E---IEKRNTKTIRVLPDGSMKFSFFNHKNMT-EDGIYTINTGVKNALE-TQMIEFWNGKNMLDKWSN
SSRGSSMTCNKIEGTDGSGYPPFREGV--QRMTIFSSDICRTVDIKYVG-SSSYEGIPAARYVT---D-D
NFLNKIGPEHNNDCYCVNRIPKAIVKANGCLYEGALDLSTCFDAPVVLTLPHMMGAAEEYTSLI-DGMHP
DPEKHQIFVDVEPLTGTPLNGGKR
>AgamSNMP2
ALPQPLDFKVYIFNVTNPYEVMQGRRPKVVEVGPYVYFQYRQKDN--VRFSRDRSKVHFSQQQMYVFDAE
SSY-PLTENDELTVLNMHMNSIL-------QIIDNQAKETITNFRSDVNNTLEKIPVVRVIKRIIERTTP
IQSILQIAEDETYDSLR---LINVELNRIFGRPD-TMFLRTTPKQFLFDGVPFCVNVIGI-AKAIC---K
--E---IEKRNTKTIRTMPDGSLRFSFFSHKNMT-DDGMFTINTGIKDPSR-TQMIELWNGRTTLDVWNN
RSSGLSSSCNKIHGTDGSGYPPFRTGV--ERMTIFSTDICRTVDIKLTG-SSSYEGIPALRYEI---D-N
NFLHEIGPEYGNDCYCVNKIPKSIVKSNGCLYKGALDLSNCFDAPVVLTLPHMLGVAEEYTALI-DGMDP
EPERHQIFVDVEPYTGTPLNGGKR
>DmelSNMP2
NLPQPLNFKVYIFNVTNSDRIQQGAIPIVEEIGPYVYKQFRQKKV--KHFSRDGSKISYVQNVHFDFDAA
ASA-PYTQDDRIVALNMHMNAFL-------QVFEREITDIFQGFANRLNSRLNQTPGVRVLKRLMERIGK
RKSVLQISENDPGLALLLVH-LNANLKAVFNDPR-SMSVSTSVREYLFDGVRFCINPQGI-AKAICNQIK
--ESGS------KTIREKSDGSLAFSFFGHKNGS-GHEVYEVHTGKGDVLEIQKL----DDSHNLQVWLN
SSEGETSVCNQINGTDASAYPPFRQRG--DSMYIFSADICRSVQLFYQT-DIQYQGIPGYRYSI---G-E
NFINDIGPEHDNECFCVDKLANVIKRKNGCLYAGALDLTTCLDAPVILTLPHMLGASNEYRKMI-RGLKP
DAKKHQTFVDVQSLTGTPLQGGKR
>DpseSNMP2
NLPQPLNFKVYIFNVTNPDMIQHGAIPIVEEIGPYVYKQYRHKKV--KHFSRDGSKITYVQNVHFDFDAD
ASA-PYTQDDRIVALNMHMNAFL-------QVFEREITDIFQGFANRLNSRLNRTPGVRILKRLMERIGK
RKSVLQISENDPGLALLLVH-LNANLKAVFNDPR-SMFVHTSVREYLFDGVRFCINPQGI-AKAICNQIK
--ESGS------KTIREQSDGSLAFSFFGHKNGS-GHDVYEVHTGKGDVLEIQKL----DDSHNLQVWLN
STEGETSVCNQINGTDASSYPPFRQRG--DSMYIFSADICRSVQLFYQA-DIQYEGIPGYRYSI---G-E
NFINDIGPEHDNECFCVDKLANVIKRKNGCLYAGALDLTTCLDAPVILTLPHMLGASNEYRKMI-RGLNP
DAKKHQTFVDVQSLTGTPLRGGKR
>TcasSNMP915
ELPFPVDFKVYLFNVSNPQQVLDGEKPKLEEIGPFVYKQYRKKTILGKNEEEDT--ISYTQKETFEFDAE
ASK-PLTEESVVTVLN----PALMSIYQLAEDL--------------------HLAGA------------
-----------------ADTCIKQ----TFENQG-KVFIEANVRKLLFDGFSF-C--KNTSPG-ICGLV-
--D---------LVLP---DYSLIFSYLNYKRKP-DDGKYTVKRGLTNIEKLGHIVAW-NDSLYTKFWG-
----EGTTCSEVKGTDSTLYPPRVTTD--SAFYIYSTDICRFVKINYKG-EESYKGIDGYLFE----TSE
DTLRSSAP--EEDCYCSK-LSRDMEGKKSCFLDGVIDMQTCFGVPVLFSFPHFLWADNKYLSAV-EGLNP
VEEKHKTYLVVEPNTGTPLKGMKR
