# Supplementary material for: Caste-Specific Expression Patterns of Immune Response and Chemosensory Related Genes in the Leaf-Cutting Ant, Atta vollenweideri
Source: PLoS One. 2013 Nov 15;8(11):e81518. doi: 10.1371/journal.pone.0081518 (PMC3829964; doi:10.1371/journal.pone.0081518)
Supplement: Dataset S4 — Alignment file of predicted protein sequences of IR-genes. For graphical representation of the phylogeny see Figure 4 and Figure S5. (AFA) [file pone.0081518.s018.afa]

>AcIR76b
YP--V-----N-----------------DIFNALEKN----------------K---------LF--LGE
THYLKTLIFE-N----YI-NKTRQHLNHRDRCTYVI-MPNT-----------------IYLINKAFAFPI
---NS-TL-K------------KLF-N----KELIT----L---------------------MA---S-G
----IMT------REK---------------L------RKLPIAQVCP-LDL-----------RSTER--
--------QLSIADLS----------------L
>CfIR76b
YP--V-----K-----------------SIFNAVEKN----------------K---------LF--LGD
THYLQSLIFA-D----YI-NKTREGVLHQKRCTYVI-MPGT-----------------IFVTSRAFAFPV
---NS-TL-E------------KPF-N----KELRA----L---------------------VE---S-G
----III------REK---------------L------KNLPLAQTCP-LDL-----------RSTER--
--------QLSFSDLS----------------L
>HsIR76b
HP--V-----E-----------------AILKAVDKN----------------Q---------LF--LAE
AHYLQTLIFE-D----YI-NKTRLHLEHQKKCTYVI-MPST-----------------ILVTSRAFAFPL
---GS-SL-E------------KPI-N----KELMA----L---------------------VE---S-G
----IIK------RAK---------------L------RDLPLAEVCP-VDL-----------RSTER--
--------QLTNSDLS----------------L
>AmelIR76b
-P--S-----R-----------------PILELVSTK----------------R---------LF--LEE
THYLESLIFK-D----YV-NKTRDHLEHNLRCTYVI-MPGN-----------------ILVTSRAFGFSH
---GS-TI-E------------KHI-N----KMLLR----L---------------------RE---T-G
----ITQ------FKK---------------K------EDLPLAEICP-VDL-----------RSTER--
--------QLRNTDLL----------------L
>NvitIR76b
YN--MSY---N-----------------SILKKVKDG----------------R---------VF--ILE
RTLAQMAIFE-D----YR-NKTRDAMDEERKCTYVI-SESN-----------------VLARPRGFAFPV
---GS-TI-K------------QHV-N----SEMIP----A---------------------VE---G-G
----LVK------HFK---------------L------EKLPQAQICP-LNL-----------KSKER--
--------RLKVSDLM----------------M
>DmelIR76b
TN--DTY---N------------------LQNYVEKN--G-------------Y---------VF--VRD
RPAINIMLYR-D----YLYRKTVSFSDEKVHCPFAM-AKEP-----------------FLKKKRTFAYPI
---GS-NL-S------------QLF-D----PELLH----L---------------------VE---S-G
----IVK------HLS---------------K------RNLPSAEICP-QDL-----------GGTER--
--------QLRNGDLM----------------M
>DmelCG9935
----------D-----------------GIKRVNQGN------------------Y-------AF--LME
STM------L-D----Y---------IVQRDCNLTQ-IGGL-----------------LDTKGYGIATPK
---GS-PW-R------------DKI-S----LAILE----L---------------------QE---R-G
---DIQM------LYD---------------K------WWKNTDETCTRKNTSKQ---------SKAN--
--------SLGLESIG----------------G
>DmelCG11155
----------D-----------------GIKRVMEGS------------------Y-------AF--LME
STM------L-D----Y---------AVQRDCNLTQ-IGGL-----------------LDSKGYGIATPK
---GS-PW-R------------DKI-S----LAILE----L---------------------QE---K-G
---IIQI------LYD---------------K------WWKNTGDVCNRDDKSKE---------SKAN--
--------ALGVENIG----------------G
>DmelCG3822
----------E-----------------GVERVAKGK--G-------------S-Y-------AF--LME
STS------I-E----Y---------VTERNCELTQ-VGGM-----------------LDTKSYGIATPP
---NS-PY-R------------TAI-N----SVILK----L---------------------QE---E-G
---KLHI------LKT---------------K------WWKEKRGGGKCR--SKS--------SSAAN--
--------ELGLANVG----------------G
>DmelClumsy
----------E-----------------GVERVQKGK--N-------------L-Y-------AF--LME
STT------L-E----Y---------NVERKCDLVQ-IGGW-----------------LDYKSYGIAMPF
---NS-PY-R------------KQI-S----AAVLK----L---------------------GE---L-G
---QLAE------LKR---------------K------WWKEMHGGGNCE---KS-----DEDGGDTP--
--------ELGLENVG----------------G
>DmelCG5621
----------E-----------------GVDRV-E-N--S-------------N-Y-------AF--LME
STT------I-E----Y---------ITERRCTLTQ-VGAL-----------------LDEKGYGIAMRK
---NW-PY-R------------DTL-S----QAVLE----M---------------------QE---Q-G
---LLTK------MKT---------------K------WWQEKRGGGACSDAVKESDENQEAPDSDAS--
--------SLGFANLG----------------G
>DmelGluRIID
----------Q-----------------GVDKV-KSG--T-------------K-Y-------AF--LME
STS------I-E----F---------NTVRECNLTK-VGDP-----------------LDEKGYGIAMVK
---NW-PY-R------------DKF-N----KALLE----L---------------------QE---Q-G
---VLAR------LKN---------------K------WWNE-VGAGVCS--AKS-----D--DDGPS--
--------ELGVDNLS----------------G
>DmelGluRIIE
----------E-----------------GVNRV-KTN--T-------------H-Y-------AF--LME
STS------I-E----Y---------NTKRECNLKK-IGDA-----------------LDEKGYGIAMRK
---DW-PH-R------------GKF-N----NALLE----L---------------------QE---Q-G
---VLEK------MKN---------------K------WWNE-VGTGICA--TKE-----DAPDATPL--
--------DM--NNLE----------------G
>DmelGluRIIA
----------E-----------------GVARVRKEK--G-------------G-Y-------AF--LME
TTS------L-T----Y---------NIERNCDLTQ-IGEQ-----------------IGEKHYGLAVPL
---GS-DY-R------------TNL-S----VSILQ----L---------------------SE---R-G
---ELQK------MKN---------------K------WWKN----------HNVC-DSYH--EVDGD--
--------ELSIIELG----------------G
>DmelGluRIIB
----------E-----------------GVDRVKLSK--G-------------T-Y-------AF--LME
TTN------L-Q----Y---------YVQRNCELTQ-IGES-----------------FGEKHYGIAVPL
---NA-DF-R------------SNL-S----VGILR----L---------------------SE---R-G
---ELFK------LRN---------------K------WFNS----------NESC-DS-NVPTIDDG--
--------QFDMDSVG----------------G
>DmelGluRIIC
----------E-----------------GVDRVRKNR--G-------------D-Y-------MF--LME
TTT------L-E----Y---------HREQNCDLRS-VGEK-----------------FGEKHYAIAVPF
---GA-EY-R------------SNL-S----VAILK----L---------------------SE---R-G
---ELYD------LKQ---------------K------WWKN----------PNACFE-----EPDPDAT
-------PDMTFEELR----------------G
>AcIR56e
----------G-----------------SVSRGQLCR---------------------------------
----------------Y--------------------------------------------R--------
--------------------------------------------------------------RH-----G
-------------ISS------------------------------------------------------
--------------------------------G
>AvIR56e
----------G-----------------SVSRGQLCR---------------------------------
----------------Y--------------------------------------------R--------
--------------------------------------------------------------RH-----G
-------------ISS------------------------------------------------------
--------------------------------R
>AcGluR1
----------E-----------------GIEKVRTSK--G-------------K-Y-------AF--LLE
SPM------N-D----YI--------NEREPCDTMK-VGRN-----------------LDAKGFGVATPL
---GS-PL-R------------DPI-N----LAVLS----L---------------------KE---N-G
---ELAK------LVE---------------R------WWYERTECRHGDKP-----------DPTRN--
--------ELSLSNVA----------------G
>DmelGlu-R1
----------E-----------------GIRRVRQSK--G-------------K-Y-------AL--LVE
SPK------N-E----YV--------NARPPCDTMK-VGRN-----------------IDTKGFGVATPI
---GS-PL-R------------KRL-N----EAVLT----L---------------------KE---N-G
---ELLR------IRN---------------K------WWFDKTECNLDQET-----------STPN---
--------ELSLSNVA----------------G
>DmelGlu-R1B
----------E-----------------GIKRVRNSK--G-------------K-Y-------AL--LVE
SPK------N-E----YV--------NAREPCDTMK-VGRN-----------------LDTKGFGIATPL
---GS-AL-K------------DPI-N----LAVLT----L---------------------KE---N-G
---ELIK------LRN---------------K------WWYEKAECSTHKDG-----------ETSHS--
--------ELSLSNVA----------------G
>AcIR8a
----------D-----------------GFRKVIES---E-----------EAE-F-------AF--IHD
SSE------I-K----Y---------EVTKNCNLTE-VGEV-----------------FAEQPYAIAVQQ
---GS-HL-Q------------EEI-S----RKILD----L---------------------QK---D-R
---YFET------LAA---------------K------YWNQT-LKSQCPNS-----------DDN-E--
--------GITLESLG----------------G
>CfIR8a
----------E-----------------GFRKVIES---E-----------NAE-F-------AF--IHD
SSE------I-K----Y---------EVTKNCNLTE-VGEV-----------------FAEQPYAIAVQQ
---GS-HL-Q------------EEI-S----RKILD----L---------------------QK---D-R
---YFEM------LAA---------------K------YWNQT-LKTQCPNS-----------DEN-E--
--------GITLESLG----------------G
>HsIR8a
----------E-----------------GFKKVIES---E-----------NAE-F-------AF--IHD
SSE------I-K----Y---------AVTKNCNLTE-VGEI-----------------FAEQPYAIAVQQ
---GS-HL-Q------------EEI-S----RKILD----L---------------------QK---D-R
---YFET------LAS---------------K------YWNQT-LKAQCPNS-----------DDN-E--
--------GITLESLG----------------G
>AvIR8a
----------D-----------------GFRKVIES---E-----------EAE-F-------AF--IHD
SSE------I-K----Y---------EVTKNCNLTE-VGEV-----------------FAEQPYAIAVQQ
---GS-QF------------------T-----------------------------------RR---N--
-------------------------------K------QKN-----------------------------
---------------------------------
>AmelIR8a
----------E-----------------GFRKVIES---E-----------NAE-F-------AF--IHD
SSE------I-R----Y---------EVTKNCNLTE-VGEV-----------------FAEQPYAIAVQQ
---GS-HL-Q------------EEI-S----RKILD----L---------------------QK---D-R
---YFEM------LAS---------------K------YWNQT-QKAQCLNS-----------DDN-E--
--------GITLESLG----------------G
>NvitIR8a
----------E-----------------GFQKVIDS---E-----------NAE-F-------AF--IHD
SSE------I-K----Y---------KVTQNCNLTE-VGEV-----------------FAEQPYAIAVQQ
---GS-HL-Q------------EEI-S----RRILD----L---------------------QK---D-R
---YFES------LSS---------------K------YWNQS-LKGSCPNS-----------DDN-E--
--------GITLESLG----------------G
>DmelIR8a
----------E-----------------GFAN-VDAH--E-----------NAD-Y-------AF--IHD
SAE------I-K----Y---------EITRNCNLTE-VGEV-----------------FAEQPYAVAVQQ
---GS-HL-G------------DEL-S----YAILE----L---------------------QK---D-R
---FFEE------LKA---------------K------YWNQS-NLPNCPLS-----------EDQ-E--
--------GITLESLG----------------G
>AcIR25a
----------E-----------------ALRRIRQED--E---------YENNE-F-------AF--IED
AST------I-K----Y---------LVMTNCDLTQ-IGEE-----------------FSRKPYAIAVQQ
---GS-PL-K------------DQF-N----NAILI----L---------------------LN---K-R
---RLEK------LKD---------------K------WWKHNPIKKNCDLK-----------NDQSD--
--------GISIYNIG----------------G
>AvIR25a
----------E-----------------ALRRIRQED--E---------YENNE-F-------AF--IED
AST------I-K----Y---------LVMTNCDLTQ-IGEE-----------------FSRKPYAIAVQQ
---GS-PL-K------------DQF-N----NAILI----L---------------------LN---K-R
---RLEK------LKD---------------K------WWKHNPIKKNCDLK-----------NDQSD--
--------GISIYNIG----------------G
>HsIR25a.2
----------E-----------------ALKRIRRQG--S---------YANNE-F-------AY--IGD
AST------I-K----Y---------LAMTNCDLAQ-VGEE-----------------FSRKPYAIAVQQ
---GS-PL-K------------DQF-N----NAILI----L---------------------LN---K-R
---RLEK------LKD---------------K------WWKYNPARKNCDLE-----------NDQSD--
--------GISIHNIG----------------G
>CfIR25a
----------E-----------------ALKRIRRKG--Q---------YENNE-F-------AF--IGD
AST------V-K----Y---------LVLTNCDLTQ-VGEE-----------------FSRKPYAIAVQQ
---GS-PL-K------------DQF-N----NAILI----L---------------------LN---K-R
---RLEK------LKD---------------K------WWKNNPMRKNCDLE-----------NDQSD--
--------GISIHNIG----------------G
>AmelIR25a
----------E-----------------ALRRVRRLD--S-----------NNE-F-------AY--IED
STT------I-K----Y---------LTMTNCDLIQ-VGED-----------------FSRKPYAIAVQR
---GS-PL-K------------DQF-N----NAILI----L---------------------LN---K-R
---KLEK------LKD---------------K------WWKKNPNKKDCDAE-----------NSQSD--
--------GISIHNIG----------------G
>NvitIR25a
----------E-----------------ALRRVREGK--P------------TE-F-------AF--IGD
ATD------I-K----Y---------LTMTDCTFMQ-IGEE-----------------FSRKPYAIAVQQ
---GS-PL-K------------DQF-N----NAILM----M---------------------LN---R-R
---KLEK------LKD---------------T------WWNKNPKRKRCNKA-----------EDQSD--
--------GISIQNIG----------------G
>DmelIR25a
----------E-----------------AVARVRNST--A-----------ATG-F-------AF--LGD
ATD------I-R----Y---------LQLTNCDL-QVVGEE-----------------FSRKPYAIAVQQ
---GS-HL-K------------DQF-N----NAILT----L---------------------LN---K-R
---QLEK------LKE---------------K------WWKNDEALAKCDKP-----------EDQSD--
--------GISIQNIG----------------G
>NvitIR25b
----------D-----------------GLDKFNSTD--S-------------R-F-------AL--ITE
ASD------V-Q----Y---------QAMIDCSVKE-IGPE-----------------FSKKPYAIVLQK
---NS-PL-T------------KQF-N----RIIYN----M---------------------KN---D-N
---WLEA------LTD---------------K------WWKYNPLRQRCHDK-----------DEMTN--
--------GIIFENIG----------------G
>HsIR25a.1
----------E-----------------AVNSVRRIN--R-----------TRE-F-------AY--IGE
ATQ------I-R----Y---------LALTNCDLKQ-VGEE-----------------FGMRPFAFAVKK
---GS-PL-K------------SKL-D----DSITQ----V---------------------AL---R-G
IPLELEK------------------------K------WWDENPARAQCPTN-----------DGIDA--
--------GFTFNDTR----------------A
>AmelNmdar
----------E-----------------AIRDIKIGK--L---------------M-------AF--IWD
SSR------L-E----F---------EAAQDCELVT-AGEL-----------------FGRSGYGIGLQK
---GS-LW-A------------DAV-T----LAILD----F---------------------HE---S-G
---FMES------LDN---------------H------WILRSNVQQ-CEQL-----------EKAPN--
--------TLGLKNMA----------------G
>DmelNmdar1
----------Q-----------------AIQDVKKGK--L---------------M-------AF--IWD
SSR------L-E----Y---------EASKDCELVT-AGEL-----------------FGRSGYGIGLQK
---GS-PW-T------------DAV-T----LAILE----F---------------------HE---S-G
---FMEK------LDK---------------Q------WIFHGHVQQNCELF-----------EKTPN--
--------TLGLKNMA----------------G
>NvitNMDAR1
----------E-----------------AIRDVKIGK--L---------------M-------AF--IWD
SSR------L-E----F---------EAAQDCELVT-AGEL-----------------FGRSGYGIGMQK
---RS-PW-V------------DAV-T----LAVLD----F---------------------HE---STG
---FLV------------------------------------SNLHLSIIHL-----------SK-----
----------RFK--------------------
>AcIR68b
----------QAI---------------------------------------------------------
----------------------------------------------------------------------
--------------------------------------------------------------VEVIHLLG
--------------------------------------WKY-----------------------------
---------------------------------
>DmelNmdar2
KT--SVA---D-----------------GVAAVLNGN--L---------------D-------SF--IYD
GTV------L-D----YLV-------AQDEDCRLMT-VGSW-----------------YAMTGYGLAFSR
---NS-KY-V------------QMF-N----KRLLE----F---------------------RA---N-G
---DLER------LRR---------------Y------WMTGTCRPGKQE-------------HKSSD--
--------PLALEQFL----------------S
>AcNmdar2.2
KS--SVA---D-----------------GIEAVITGD--M---------------D-------AF--IYD
GTV------L-D----YLV-------AQDEDCRLLT-VGSW-----------------YAMTGYGLAFSR
---NS-KY-L------------QMF-N----KQLLD----Y---------------------RD---N-G
---DLER------LRR---------------Y------WMTGTCKPGKEV-------------QKSSD--
--------PLALEQFL----------------S
>AmelIR93a
----------R-----------------LVERVKEGK--H---------ALID---------------WR
SSL-RFLMRK-D----FL--------LT-GSCHFSL-SMDE-----------------FLDEPIAMIIPY
---GS-PY-L------------SVI-N----AELHR----M---------------------LE---S-G
-------------LMN---------------K------WITEKM-PMKDK-----CWEAPGSNQMVNKRK
-------V-----NVT-------------DMQG
>CfIR93a
----------E-----------------VIEKVKAGK--Y---------ALID---------------WR
STL-RFLMRT-D----ML--------TT-GRCSFSL-STDE-----------------FMDEPIAMIINQ
---DN-PY-I------------KII-N----AELHR----M---------------------HE---S-G
-------------LMN---------------K------WVTEQI-PMKDK-----CSDILA-NQAVNERK
-------V-----NVA-------------DMQG
>HsIR93a
----------E-----------------VIEKVKTGK--H---------VLID---------------WR
STLSRFLMRN-D----LL--------ST-GGCSFSL-STDE-----------------FMDEPIAMIISQ
---DS-PY-T------------KII-N----AELHR----M---------------------HE---S-G
-------------LMT---------------K------WITEQI-PMKDK-----CSDSSG-KQGVDERK
-------V-----NVL-------------DMQG
>AvIR93a
----------------------------------------------------------------------
----------------------------------------------------------------------
-----------------------TS-S----FRLHR----M---------------------HE---S-G
-------------LMN---------------K------WIAEQI-PVKDK-----CSDSFA-NQVVEERK
-------V-----NVT-------------DMQG
>NvitIR93a
----------Q-----------------ILDRVKAGN--Q---------VLID---------------WR
ISL-AFLMRE-D----LI--------DT-GGCHFHV-SAED-----------------FMHENMAMIISG
---DS-PY-L------------PLI-N----DAIER----M---------------------HE---S-G
-------------LMK---------------K------WITEKM-PMKDK-----CWEIAKTNQEATNHK
-------V-----DMG-------------DMQG
>DmelIR93a
----------D-----------------I-EAVKRGE--R---------INID---------------WR
INL-QLIVQR-H----FE--------RE-KECHFAL-GRES-----------------FVDEQIAMIVPA
---QS-AY-L------------HLV-N----RHIKS----M---------------------FR---M-G
-------------FIE---------------R------WHQMNL-PSAGK-----CNGKSA-QRQVTNHK
-------V-----NMD-------------DMQG
>DmelIR7c
----------E-----------------SLYRLRDED---------------------------------
----------------DPGITVALLQPTVNQFDF------------------------------------
---RSGP-------------------N--------KRHLTVLPDPLMTAPLTFYMRPHSYFKRR------
-------------IDRLIMAMMSSGIVARYRKMYMD--RIKRVSKRRN----------------------
------------------------------PKR
>DmelIR7b
HFTIQLAEVNE------------ARILASLPELRPEQLV----------------Y-----------LEG
SE-------------------LQSFPALAQQSGSSA--------------------------RVAILTPY
---EYFGYFRKVHPMSRRLVRERIYTQ--------QLAFYV---------------------RRHSHLVG
VLNKQIQHAHTHGFLE---------------H------WTRQYVSAVD--------------EKDESSYS
DGIDGDPSLSESEEDQQVAPVRQNVLSMRE--L
>AcIR47b
----------E------------TSLLYDAVHLFAKA------------------------------LHD
L-------------------------DTSQQIDIKPLSCEST----------------------------
---DTWPHG-------------YSLINYM------KII------------------------KD---N-D
-------------------------------K------------SDLR----------------------
---------------------------------
>CfIR309
EN--AVP---N------AAYYRNGS---GLAK--------------------------------------
-----------E----KYFPYVDARHVDEDGGPLLHLIKEC-----------------PGAFFLSYLLPK
---NS-IL-Q------------DGI-N----TWIGR----M---------------------NQ---A-G
-------------LTL---------------L------WEKQTIHTYVVQ------DQK---KRKAQKKT
-------IDFVPFNLS-------------DVQS
>HsIR309
YN--VVK---N------AAYYRNVT---GLVR--------------------------------------
-----------K----HHFPILNEELVDTGGAPLLHLIKEC-----------------PGTYYLSYLLPR
---DS-IL-R------------DRV-N----ALIAR----L---------------------NQ---A-G
-------------LPT---------------L------WTSRTIR----R------KRKLVVKRQSESEA
-------KGFVAFSLS-------------DLQT
>DmelIR56b
LRIVIHDSLLE-----------------ELRWLPVEY-------QALLASPSRS-Y-------AYVVTQD
AWL---------------------FFNRQQKVLI----------------------------QPYFHLSK
---NALPMASNASFA-------DSL-N--------KFILNV---------------------WQ---A-G
-------------LWN---------------Y------WEELAFRYAE----------------------
--QAGYAKVFLDTYPVEP-------LNLEF--F
>AcIR75u.1
----------E-----------------GVHRIRNEP--F---AFHG--IRSPM-Y-------QL--MQH
TYQ--------E----E------------EKCGL--TEIDY-----------------LNEIYPVIAIVK
---KS-PY-L------------EII-K----NGALK----L---------------------RE---Y-G
-------------LMY---------------R-------------DEYRIY-----IKKPTC---SSQT-
-------GFITIG--------------FTECYF
>AcIR75u.2
----------E-----------------GVRRVRNEL--F---AFHG--EIGTV-Y-------QL--MQD
TYL--------E----E------------EKCGL--TEIDF-----------------LNVLYPLLVIQE
---QS-PY-S------------EII-K----TGALK----L---------------------RE---Y-G
-------------LKY---------------R-------------EEYRLY-----TRKPVC---ASQT-
-------SFITIG--------------FTECYF
>AcIR75u.3
----------E-----------------GVTRIRNEL--F---AFHG--EIGTV-Y-------QL--MQD
TYL--------E----E------------EKCGL--TEIDF-----------------LNHLYPLLAIQK
---QS-PY-S------------EIF-K----TGGLK----L---------------------RE---Y-G
-------------LKY---------------R-------------EEYRLY-----TRKPVC---SSQT-
-------RFITIG--------------FTECYF
>CfIR75u.1
----------E-----------------GVSRIKNEL--F---AFHG--EIGSM-Y-------QL--MEA
TYQ--------E----E------------EKCGL--TEIDF-----------------LKVTEPLLVIQM
---QS-PY-S------------EII-K----NGALK----L---------------------RE---Y-G
-------------LKY---------------R-------------TEYRLY-----TRKPIC---SSKT-
-------NFITIG--------------FTECSF
>CfIR75u.2
----------E-----------------GVRRIKNEL--F---AFHG--EIGSI-Y-------EL--MED
TYQ--------E----E------------EKCGL--TEIDF-----------------LKVLYPLLVIQI
---QS-PY-L------------EII-K----NGALK----L---------------------GE---Y-G
-------------LKY---------------R-------------EEYRLY-----TRKPVC---SSQTI
-------SFITIS--------------ITECYF
>HsIR75u.1
----------E-----------------GVRRVRNEL--F---AFHG--EIGAV-Y-------QL--MQD
TYL--------E----E------------EKCGL--TQIDY-----------------LNVLDPLLVVQM
---QS-PY-L------------EII-K----NGALK----L---------------------RE---Y-G
-------------LKY---------------R-------------EEYRLY-----TEKPAC---TSET-
-------SFITIG--------------LTECYF
>AmelIR75u
----------E-----------------GARRVRNEL--F---AFHA--ERGAL-Y-------KI--MQE
TYY--------E----E------------EKCGI--MEIDV-----------------MNMLDPLLVIQT
---RS-PY-L------------EIV-K----NAALL----L---------------------RE---T-G
-------------LKV---------------R-------------EDIRLY-----TNKPKC---HERK-
-------SFVRIG--------------FTECYF
>HsIR75u.2
----------E-----------------GVRRVRSEP--F---AFHG--GRGPI-Y-------QL--IEE
TFH--------E----E------------EKCGL--SDMDY-----------------LNWIYPFFVTQK
---QS-PY-L------------EII-K----VGALK----L---------------------QE---Y-G
-------------LKQ---------------R-------------DEHRLY-----TDKPVC---SSQT-
-------GFITIG--------------FTECHF
>CfIR75u.3
----------E-----------------AVRRIKNEP--F---AFHG--FTSRM-Y-------RT--MQN
IYQ--------E----D------------EKCGL--TEIDF-----------------LNTIMPHLTLPK
---QS-PY-L------------EII-R----NGALK----L---------------------LE---Y-G
-------------LKQ---------------R-------------DEHLFF-----TKKPEC---SNQA-
-------SYISIG--------------FTECHF
>NvitIR75u.1
----------D-----------------GIKNIRQGF--F---AFFM--ETGPG-Y-------KI--IQE
TFE--------E----D------------EKCGF--REMYF-----------------IEHFDPMFTIVK
---QS-PY-V------------EIM-R----VNSLK----I---------------------EE---S-G
-------------LKS---------------R-------------EMSKFY-----TKRPPC---NGLS-
-------KFISVG--------------LNECYF
>NvitIR75u.2
----------D-----------------GIEKLRGGY--F---AFHV--ELGPA-Y-------KL--IQE
RYE--------E----D------------EKCGF--QEIDY-----------------LNVFYAHLVVRR
---RS-PY-L------------ELL-R----VGAMR----L---------------------YE---T-G
-------------MRT---------------K-------------DINRLY-----TRKPECGGSSSR--
-------RFLSVG--------------LAECYG
>DmelIR75d
----------E------NIYMRPLL---GMEKMRTGL--F---AYQV--ELQAG-Y-------QI--VSD
TFS--------E----P------------EKCGL--MELEP-----------------FQLPMLAIPTRK
---NF-PY-K------------ELI-R----RQLRW----Q---------------------RE---V-S
-------------LVN---------------R-------------EERKWI-----PQKPKCEGGVG---
-------GFVSIG--------------ITECRY
>DmelIR64a
----------T-----------------GLLRVKHER--F---AFHV--DVAAA-Y-------KI--IAE
TFS--------E----Q------------DICDL--TEVSM-----------------FPPQKTVSIMQK
---NS-PM-R------------KVI-S----YGLRR----V---------------------TE---T-G
-------------ILT---------------Y-------------HFNVWH-----SRKPPCV-------
-------KKIETSDLH---------VDMDTVSS
>NvitIR64a
----------E-----------------GLKKVQKGG--F---AFQV--DIATA-Y-------KI--IED
TFT--------Q----A------------QICDL--TEIEL-----------------LPPRYVTIVTAK
---HS-PF-K------------KMV-I----YGLRQ----I---------------------VE---R-G
-------------LTN---------------R-------------LFRIWH-----HRRPSCPE-SFRS-
-------QPVAVE--------------LQEFSP
>DmelIR75a
----------Q-----------------GVLRVRDNP------GYVYVFETSSG-Y-------AY--VER
YFT--------A----Q------------EICDL--NEVLF-----------------RPEQLFYTHLHR
---NS-TY-K------------ELF-R----LRFLR----I---------------------LE---T-G
-------------VYR---------------K---------------QRSYW---VHMKLHCVAQN----
-------FVITVG--------------MEYVAP
>DmelIR75b
----------A-----------------GVLSVRDQE------GFVYITGVATG-Y-------EF--VRK
HFL--------A----H------------QICEL--NEIPL-----------------RDASHTHTVLAK
---RS-PY-A------------ELI-K----LSELR----M---------------------LE---T-G
-------------VHF---------------K---------------HERSW---METKLHCYQHN----
-------HTVAVG--------------LEYAAP
>DmelIR75c
----------E-----------------GVIRVRDQP------GFVYTSEASFM-Y-------HF--VEK
HYL--------P----R------------EISDL--NEIIL-----------------RPESAVYGMVHL
---NS-TY-R------------QLLTQ----LQ-VR----M---------------------LE---T-G
-------------ITS---------------K---------------QSRFF---SKTKLHTFSNS----
-------FVIQVG--------------MEYAAP
>DmelIR21a
----------E-----------------GIGNVTQSF--FWNYAFLG--SKAQL-E-------YL--VQS
NFS--------D----E---------NISRRSALHLSE-EC-----------------FALFQIGFLFPR
---ES-VYKI------------K-I-D----SMILL----A---------------------QQ---S-G
-------------LIA---------------K------INNEVSWVMQRSS-----SGRLLQASSSNSL-
-------REIIQEERQ---------LTTADTEG
>NvitIR21a
----------E-----------------GVHNASRAY--FWPYAFLA--SKTSL-E-------YI--IQT
DFA--------P----T---------WTTKRTLMHVSD-EC-----------------FVRYNVVQLFPA
---KS-LY-T------------KSM-N----GFVAR----V---------------------TE---T-G
-------------LLD---------------K------IINDIEWEMQRVAM---MTKKQITKSISKKI-
-------KV---EDRE---------LTVEDTQG
>DmelIR84a
----------E------HNIMSLQQ---GAERIIQGR--F-----AFHTAIDRM-Y-------RL--LLE
LQM-----------------------DEAEFCDLQEVMFNL-----------------P--YDSGSVMPK
---GS-PW-R------------EHL-A----HALLH----F---------------------RA---T-G
---LLQY------NDK---------------K------WMVRRPDCSLFKTS-----------------Q
-------AEVDLEHFA----------------P
>CfIR316
----------E----------------SNIERTLRKN----------FIVFKQHDY----TDLFLDIING
SNTTLALLVVLNLTDVHRMSNLKKAHIMKENVGSYPALATW-----------------------------
---QGFPYLS----------------DFNY-----KIQILV---------------------QN-----G
-------------LIE---------------Y------WSDMALLNKS-------FASDNETEEDD----
-------------------------IGVDD--L
>HsIR316
----------D--------------DSENVRRIIQEN----------FIIFDQRTY----IRRVQDIITG
RNNSLALLVMLNLTNIYNVEDVGHGHIVKETMGTYPALATW-----------------------------
---RSFPYLK----------------DINL-----KILLFL----------------------E---T-G
-------------FVR---------------F------WAKLVSFDVD-------YEEDNEMDDNSN---
-------------------------LDIKD--I
>CfIR312
----------E-----------------GLEKVCRED--K---------------Y-------AFVTLDS
MAE-----------------------ILQQRVNCKLEPLDV-----------------ITPATIAMAVQR
---NS-PY--------------RGIIN----THILL----L---------------------RD---S-G
---VLQRL-----LET---------------Q------WSVQLGTSASSWKS------------------
-------------------------VEIGDIMP
>HsIR312
----------D-----------------GLKRVCKED--K---------------Y-------AFMTLDN
MAA-----------------------ILQQRVDCKLEPLDA-----------------ITQTTIAMALRP
---NS-PY--------------RGIIN----ANLLL----L---------------------RD---S-G
---ILQRM-----LQT---------------Q------WSVQPVAVSMSR--------------------
-----------------------------NLNP
>DmelIR10a internal deletion
TSPXWNR---D------LR----AD---VIDEVARFR--N----K----AGVSR-Y-------TSLILES
SHF-----------------------TLLRKIWVVPECPKY--------------------YTISYVMPR
---DS-P-WE------------DAV-N----ALLLR----F---------------------LN---A-G
-------------LIV---------------K------WIQDEKSWVD-------IKMRSNILE--ADAE
-------SE-----LVRV-------LTIGDLQL
>DmelIR100a
VY--RRL---D------AKMMLVAE---GEERLIEMV--S----KRGGFAGVTR-S-------ASLQLSD
IRY-----------------------VMTKKVHKIPECPKN--------------------YHIAYVLPR
---PS-PYLE------------E-V-N----RIVLR----L---------------------VA---G-G
-------------IVG---------------L------WTGEAKERAK-------WSIQ-RFPEYLAELD
-------VG-----RWKV-------LTLSDVQL
>DmelIR54a
----------DFPTWMKLRVPMLVVNVSEYNHLRNGR------------NTSNA-Y--------------
-----------------FASRLYWNLFSEQQKRFTR----------------------------------
---ELFIYST----------------D--------DCLWSLALLSFQWPQNSLFTEPVSQLILEVNAN-G
-------------LYDFWVGM----------HYYDMTAQLKEREHPTS----------------------
-------------------------LRIVD---
>AmelIR68a
SSMEVGGLNEESKNFFLKSSDLSSQEIGNKFIIIKHEDEAIEKVANGSFCYYENSYFLQYARVKRQIFEK
EK----SSKHNLHIMEECIINMPIALGMEKNSPLKP----------------------------------
-----------------------------------KVDILI---------------------RRMIEI-G
-------------LVK---------------K------WLNDVMEWPK----------------------
---------IME--IRQEAESEKALVNLHK--L
>CfIR68a
SSLAVGGWNDESKEFFLASSDPYSQEIGNKFELIENEKDAIDGVANGTFGYYENSYFLRHIRGK-RIFEE
ENDTGSAVKYNLHIMEECVVYMPIALGLEKNSPLKS----------------------------------
-----------------------------------YVNLWV---------------------RRMTEI-G
-------------LVR---------------K------WLSDVMEWSK----------------------
-----------INESRQQSKSETALVNLRK--L
>HsIR68a
ASLPVGGWSEESKDFFLVSTDPNSQEIGSKFELTNNEQEAVERVANGTFCYYENSYLLRHLRAK-QILEK
GKNIGLTIKYNLHIMKECVVHMPIALGLEKNSPLKP----------------------------------
-----------------------------------RVNILV---------------------RRMMEI-G
-------------LVQ---------------K------WLNDVIEWSK----------------------
-----------ITESQQESESETALVDLSK--L
>NvitIR68a
SNVAVGSWNDETREFFINSSDPYLQKLSRRYVVTKDEQSALAAVANGTLCYYENVYVLQRERVKRQILED
ELD------HNLHIMEECVVNMPISLGMDKHSPLKH----------------------------------
-----------------------------------HVDKLV---------------------KRIIEA-G
-------------FVE---------------K------WLSDITQQSK----------------------
-----------ILELRGEGIADKALIDLDK--L
>DmelIR68a
SHIPPSTGATENRQFFLEANDEVARKVGEKMEVFGSDDLTSRIAKGQCAYYDNEFY------LRYLRVAD
ES------GSALHIMKECVLYMPVVLAMEKNSALKP----------------------------------
-----------------------------------RVDASI---------------------QHLAEG-G
-------------LIA---------------K------WLKDAIEHLP----------------------
----------AEALAQQE-----ALMNIQK--F
>DmelIR51a internal deletion
XQQKVLVKYYEVSTFLRHVEPDLVDGVAQLLVGVNSE------QVSALLGFNRS-Y-------AYPFTLE
RW---------------------EFFSLQQQYAFKP----------------------------------
IFRFSSACLGSPIIGYPMDCHLQSSLN--------MFIMRI---------------------QA---A-G
-------------LLR---------------H------WVVSDFNDAM----------------------
---------RAGYVRLLENFLGFHSLDVDS--L
>DmelIR51b
QQQRVLVKEYEINTFLRHVEPRLVEKVSRLLVPVNSE------QVSALLSFNRS-F-------AYPFTEE
RW---------------------QFFAMQQQYAFKP----------------------------------
IFRFSSACLGSPHIGYPMDSHLETSLN--------HFILKI---------------------QD---T-G
-------------LLN---------------H------WVVSDFNDAM----------------------
---------RAGYVRFVDNVLGYQSIDVDT--L
>DmelIR56c
LPVMIIDYEME---FLLNLNKELPQEFLELLRPVD----------SAVFSEHQTSF---NSSFAYFVTED
HW----------------------EFLDEQQKHLKQ----------------------------------
LFKLSSICFGSYHLAFPLDSSLWRDIE--------YFTFRIHSSGLLNFYARSSFGSAL---HA-----G
-------------LVQ----------------------RMPDTQEYTS----------------------
-------------------------AGLQH--L
>CfIR308
----------D-----------------DLSKYFDAD---GNELLHRVEECPTT-YLLSYVMSLHS----
----------------------------------------------------------------------
------PY--------------RDRVN--------VLLLRM---------------------QQ---T-G
-------------LINLWYENMTYPIYIIKQK--------------------------------------
-------RKVDKKERKIQ-------LNMEH--Y
>HsIR308
----------D-----------------NLSNYFDED---GNELLHIVEECPTT-YLLSYIVQLYS----
----------------------------------------------------------------------
------PY--------------RERIN--------GLLLRM---------------------QE---A-G
-------------LIGLWYSNMTYPMYADEQR--------------------------------------
-------RKMAKSDRRIK-------LTLEH--Y
>DmelIR60e internal stop codon
YYRSQMK---AKTFLPERLRRNSLSLNATLLKAYRDG-------------LNQS-Y-------IYILYED
RLEL----------------------ILMQQYLLKTPRFNMIRQAVGFTLESYCVS--------------
---NSLPY----------LAMTSEFMR--------R----L---------------------QE---H-G
-------------ISI---------------K------MKADTFRELI----------------------
-HQGIYTLMRDDEPPAKA-------FDLDY--Y
>DmelIR67b
I-KTMEKLIPD------------------RTKLLKK------IVPTLEADVDTY-RRNLNTSCIHSGFFD
RIDF----------------------ALYQQKFLRFPIFRKFPHLLY-QQPLQISAA-------------
---FGRPYLQLFNWFV------RKIFESGIY----K----M---------------------KDDAYRHG
-------------IQSGLLNLAFRD-RHLEVKSNDVEYWFGGLT--------------------------
---------------------------------
>DmelIR67c
VLHNMTK---EKIIQKEFESIILITSIEEVFKHRK--------------SLNTS-Y-------AYEAYED
RI----------------------AFELSQQRYLRVPIFKILKEVYDQRPVFVALR--------------
---HGLPYVELFNNYL------RRIFESGIW----KL-------------------------QEDSFLEG
------IASGEISFRK---------SKSREIKIFDKDFWC------------------------------
---------------------------------
>CfIR311
----------D-LLMYRNATCFMQDNWAQMLEVNNQDDVSLLQTTKLCYLSPPVGYIFQ-----------
----------------------------------------------------------------------
---EGSPYIKRVS----------------------DLFLTL---------------------AE---G-G
-------------LCH---------------K------WFHEFLWNET----------------------
-----------RESIIQT--------NRDQ---
>HsIR311
----------ETLLMHRNVACFMEQGWAELAAVNNRDGESMLRTTKLCYRSSPTGYIFS-----------
----------------------------------------------------------------------
---KGSPYVRRVS----------------------ELLLML---------------------TQ---G-G
-------------IRE---------------K------WQRDYLHNET----------------------
----------------RE-MSKDKVVNRDR---
>DmelIR41a
AWVSAIRASDE-ALVKDILYNFHIYSDDELLRLAQQHMRIG--------------FTVERLPFGHFAIGN
YL----------------------GPQAIDQLVIMK---DD-----------------------------
---IYFQYTVAFVPRL------WPLLD--------KLNTLI---------------------YSWHSS-G
-------------FDK---------------Y------WEYRVVADNL----------------------
---NLKIQQQVQETMTGTKDIGPVPLGMSN--F
>DmelIR76a
TSQAWITTIDE------------RSADPVLLGLMEHYRVYDANLISAFSHTEQMGFVVERLQFGHLGNTE
LI---------------------------ENDALKR----------------------------------
---------------------LKLMVD--------DIYFAFTVAFVPRLWPHLNAYNDFILAWH---SSG
-------------FDKF---------------------WEWKIAAEYM----------------------
---NAHRQNRIVASEKTNLDIGPVKLGIDN--F
>DmelIR92a
QILARNF---E--------------------------VHDYSYLSNVSFMPNYG-FGIERLSSGSLSVGD
Y-------------------------VSTEALENRIVLHDD-----------------------------
---LYFDYTRAVSIRGWIPEL-----N--------KHIRTC---------------------QE---T-G
LYFHWELEFIDKYMDK----------------------KKQEVLMDLA----------------------
-------NGHKVKGAPQA-------LDVRN--I
>DmelIR67a internal stop codon
AERFYLKHAWD-----------------RPIRYIKDQ----------------------------LNFRE
TIEYNALRMGLNRSNAFSALTSEWMIVAKRQELFKQPIFTV---------------------QPELRVIQ
VMQSNSIYEDHI----------NDLIH--------R--------------------------VQ---SAG
-------------IVE---------------Y------WKHQTLREMI----------------------
TMGMISQKDPFPYVAFRE-------FKVGD--L
>DmelIR47b fragment
----------D------------NSPXXXVLQAXS--------------------Y--------------
----------------SALWXLTGTAXQXHNRDFQS----------------------------------
--------------------------H--------KL-------------------------HDYXTTDG
SXHSIEVPGLLK--ARNXXIXLFHIFSSLGTKFDLRIGRYYELLDRXSTIL-------------------
----------------KLPYSRFRVLKLED--C
>DmelIR94a
----------E------INANFFRDEVPN-----VR-TTTIQELINHVYSYDRK-FAFVANSIPWRTFRE
EMKSINQKILCDSKNLTILENVPLTFSIRRNAIF------------------------------------
----------------------SHHLR--------NFIINA---------------------AD---S-G
-------------MIT---------------C------WFKMAGKVIR-------------------KHI
TTL----RESEQQPSHLP-------LSFDH--F
>DmelIR94b
----------D----------FFNQYMP------RKVTLTFTERAKLLFSLKGN-HAFTLFSESFAIIES
YQRSKGLRAHCTSEDLIVAERVPRIYILENNSIL------------------------------------
----------------------DRPLR--------RFIRQM---------------------QE---S-G
-------------ITN---------------H------WLKNIPSSLE----------------------
-------KNLMQITIPYD-RERVHPLSIEH--L
>DmelIR94c
----------E----------FFDHVLPHYLILQKK------EALRMIWNFNDS-YSYVMYTTTWKSLNT
VQKSFDERVFCESESLTIAWNLPRMYVLGNNSVL------------------------------------
----------------------KWMLS--------RYITYM---------------------PQ---T-G
-------------IPD---------------S------WTEQLPKVL-----------------------
-------KLLYNVTSPRRIKEGAVPLSIQH--L
>DmelIR7a
YLDYYPR---ELTVLTRNGSKDRFDYIQGLGK-------EGKFTTTSLIATMEY-Y--------------
----------------NMMHWSTSRLTHIKEHIFLY--------------------------QMVIYLRR
----------------------HSLLKFAFD----K----I---------------------KQLLSA-G
IIGYFVREFDACQYRK------------------------------------------------------
--------PFEEDYEVTP-------IPLDS--F
>DmelIR11a
YHDFYPL---E------LTCRQPLDFSARFERVQRAAPDERLTTIALISNLA---Y--------------
--------------------------WNHKHPNISRLTFVR---------------------HLVIYFPR
----------------------RFFLRPAID----K----I---------------------KQLLSA-G
-------------VMA---------------H------IERRYMQYEN-------------------KRK
SNDPVLLRRITKSIMNGA-------YRIHG---
>AcIR52d
----------------------------------------------------------------------
----------------------------------------------------------------------
---------------------------------------------------------------E---R--
----------------------------------------------------FQP---------AIGH--
--------AI-----------------------
>AcIR1
----------------------------------------------------------------------
----------------------------------------------------------------------
---------------------------------------------------------------E---R--
----------------------------------------------------YQP---------S-GN--
--------TI-----------------------
>AcIR60a
----------E---------------------LSEEDADA---------------Y--------------
----------------------------------------------------------------------
------------------------IIR--------RYNLYV---------------------TE------
----------------------------------------------------------------------
---------------------------------
>CfIR310
----------E---EGDLQAVWKGLVNNDCPDMKDGT-----TLASKLCQSGFV-Y--------------
--------------LEAPAIFLPIYHKVEHNCHMIQLPNTYWSFRLVFIHA-------------------
---RISQY--------------RRLIDIYLM----R--------------------------MR---SAG
---------ILSYLEK---------------K------WIPKETYSRS----------------------
--------NYLLSSDFQP-------IEYMH--I
>HsIR310
----------DESLEGEIEDDWKELVNHDCPDLTGNT-----NPAAELCDPSFV-Y--------------
--------------LEAPNIFRSKFYEVLRNCSFVQLPETYWSRRLAFLHA-------------------
---RSSQY--------------RHLINMYIL----R--------------------------MR---TAG
---------ILNYLEK---------------K------WMSADIYSQS----------------------
--------TYIRQSTFRP-------VEYEH--I
>DmelIR48c
----------E-----------------ESQHLEKRN------------GLDPS-Y-------AYVDSED
RMDFYLY----------------------QQKFLRRRRMKK-----------------------------
---LSNPVGYTWAVQVIKWVLEKHYND--------H--------------------------VQRFFETG
-------------LQN----------------------KLVDDVHELA----------------------
VKAGFLHFFPTQTQTIEP-------LRLED--I
>DmelIR87a
SNKMTVMGTSE--------HVRHLNKDGEIFKYIREKFQMCYNLVDCLNDAAQNEHIAVAVSRQHSFYNP
RI------------------------QRDRLYCFDR----------------------------------
---RESLYVYLVTMLLPK----YHLLH--------QINPVI---------------------QHIIES-G
------------HMQK----------------------WARDLDMRRM----------------------
----------IHEEITRVREDPFKALTFDQ---
>DmelIR56d
----------EANLRIKMLAIEYERMAKSPLQYPESYLNQVDLVDKHMLDLHRDPF---NTSFGYTVSSD
RW----------------------RFLNLQQLHLRK------------------------------PIFR
PFYHVFPLHKDSHM--------RSVMT--------EYIMIA---------------------QQ---A-G
-------------LMN---------------H------WERETFWEAV----------------------
---------HLHRIHVHLFDDEPMALSLDF--F
>DmelIR40a
AGIKLIAEGGE----DKAVLGGRETLFFNVQQYGSNN-------FQLSQKLYTR-YSAVAVQIGCPFLGS
LNNVLMQLFESGILDKMTAAEYAKQYQEVEATRIYKGSVQAK----------------------------
---NSEAYSRTESYDSTVPLNLRML-Q--------GAFIALGVGSLAAAALNNTINVRSLNSRDKFICGG
-------------PVKIWYYLVLLLWYYFN-RGLVGIYWHKTSIRNTG----------------------
---------------------------------
>DmelIR68b
LPLGIATSYYQ-----------------PVVRRRDRRAAFIMRDFHARDFLAIT-YDSQAERPAYHIARE
YLRSMICTYILP----------------------------------------------------------
---RGSPFLH-------------------------R--------------------------LESLYS-G
-------FLEHGFFEH----------------------WRQMDLITRV---------------GASPDLG
TDTDSGSNELAIRNKKVV-------LTLDI--L
>AmelIR218
----------E---------------SLKNYRLMRES-------------LGHF-Y--------------
----------------------------------------------------------------------
----ASFAIQPRLLK---------PIN--------KMILWL---------------------KE-----S
GIVIWHLRDVIR-------------------R------RGNYNFREVF----------------------
-IERDRYDGSVQVLGLTP-------LGAG----
>CfIR319
----------E---------------DLKGYRIMKQMISKY--------------Y--------------
----------------------------------------------------------------------
----ASFAVQPWLLQ---------PID--------MIILWL---------------------RQ-----S
GLTYFHLDDVIR-------------------R------RANFNLREVF----------------------
-KEYDNLDKSARVLGLMP--------------L
>HsIR319
----------E---------------DLKGYRVMKQTVGKF--------------Y--------------
----------------------------------------------------------------------
----SSFAVQPWLLR---------PVN--------MIILWL---------------------KE-----T
GITNFHLVDVIR-------------------R------RASYNLREVH----------------------
-KEYDGHDGTARVLGLMP--------------L
>CfIR313
-----VT---D--------------------GSYKLIVMKNSA------ELDTV-Y--------------
----------------------------------------------------------------------
----------------------------------------------------------------------
----------------------------------------------------------------------
---------------------------------
>HsIR313
-----VD---D--------------------GSYKLIVIKNSA------DYDMF-Y--------------
----------------------------------------------------------------------
----------------------------------------------------------------------
----------------------------------------------------------------------
---------------------------------
>CfIR314
LMGLMKK---E--------SELPETIIDGFVQICNDE--------------KLA-Y--------------
----------------MILDVLKKSVEMKIPCKLSSVSTERVDNLAMILS--------------------
---KHNPYTDVINYH------LQKLLD----NGIMRDRTFL---------------------VQSVEN--
-------------------------------K--------------------------------------
--------------AFIP-------VCMAN--V
>HsIR314
LLRLMKK---E--------SELPVTLIDGFTQICNDR--------------KLA-Y--------------
----------------LVLNALKKSVEMRIPCKLSSVRTERIDNLGMVLS--------------------
---KGNPYTGVINYHYDICFSLQKFLD----NGILRDTRFL---------------------TESVES--
-------------------------------K--------------------------------------
--------------AYQP-------VSAVN--I
>CfIR315.1
----------D-------------PRIVQARKIKRFIISTIGKMEKMACSLQKNKY--------------
-----------------------AIYESEDDHRMRETMCHL----------------------IPTGRPL
GIVKNFKY--------------KRTVDLGIL----KL-------------------------KEV----G
---------LLNILRD---------------R------WLKQKDKQNY----------------------
-----------DDNTPQP-------IEIYQ--V
>CfIR315.2
----------EGSIADIAFKVSTTKDFVKIREAKRIIASTLEEMFDMVCSSINSKY--------------
-----------------------VAFQAEDEYKARN--------------------------LTPIGQSY
GIVKNFKY--------------KRTIDLGIL----KL-------------------------MEV----G
---------LWDMLKH---------------R------WMERKYKDNN----------------------
------------------NVKTTKMIQFDQ--V
>AcIR75f.1
SKRYLPL---T-----------------EGLNRVAKG------GLAYHTSIESA-Y--------------
----------------------------------------------------------------------
------PYIE------------RHFHP--------RMICELTEVHLFR-AVLALWGRHRSPFTPLFRI-G
LTKMYDMGIRRRQLKF----------------------WSARKPFCPK----------------------
-----------NMLIAEP-------LSIYE--A
>CfIR75f.1
SKRYLPL---A-----------------EGLNRVAEG------SLAYHTSIDSA-Y--------------
----------------------------------------------------------------------
------PYIE------------RHFYP--------RMICELTEVHLFR-AVLAFWGRHRSPFTPLLRI-G
LTKIYDMGIRKRQLKL----------------------WLARKPFCPK----------------------
-----------NILIAEP-------LSIHE--A
>HsIR75f.1
SKRYMSL---T-----------------EGLSNVAKG------GIAFHTNIDSA-Y--------------
----------------------------------------------------------------------
------PYIE------------RNFEP--------RMICELTEVHLFR-AMLALWSSHRSPFTPLFKV-G
LIKIYEIGIRKRQLKR----------------------WVPRKPFCPK----------------------
-----------NMLIAEP-------LSIHE--A
>AmelIR75f.1
LYKYLPL---E-----------------EGLNRVAEG------SLAYHTMTDSA-Y--------------
----------------------------------------------------------------------
------PYIE------------HTFNY--------RSICELTEVHLFR-AVLAFYARHHSPFTELMKV-G
LTKIHNVGIQKRELIR----------------------WTARKPFCPN----------------------
-----------NLLIAEP-------LSIHE--A
>AcIR75f.2
SKRYLPI---E-----------------EGMKQVSEG------ILAYHTDPNTA-Y--------------
----------------------------------------------------------------------
------PYIE------------KMFDP--------NKICALTEIHLFKQSVMGMYASRNGQFTEMAKI-G
LSKMFNTGLRDRQIKY----------------------WSSRKPQCTL----------------------
-----------DTLSTRS-------ISIYE--T
>AvIR75f.2
SKRYLPI---E-----------------EGMKQVSEG------ILAYHTDPNTA-Y--------------
----------------------------------------------------------------------
------PYIE------------KMFDP--------NKICALTEIHLFKQSVMGIYASRNGQFTEMAKI-G
LSKMFNTGLRDRQIKY----------------------WSSRKPQCTL----------------------
-----------DTLSTRS-------ISIYE--T
>HsIR75f.2
SKRYLPL---E-----------------EGMKQVSEG------TLAYHTDPNTA-Y--------------
----------------------------------------------------------------------
------PYIE------------KMFDA--------NKICALTEIHLFKQSVMGMYASRNGQFTEIAKI-G
LSKMFNTGLRDRQIKF----------------------WSSRKPQCQL----------------------
-----------DTLSTRS-------ISIYE--T
>CfIR75f.2
SKRYLPL---E-----------------EGMKQVSQG------ILAYHTDPNTA-Y--------------
----------------------------------------------------------------------
------PYIE------------KMFEQ--------SKICELTEIHLFKQSVMGMYASHNGQFTEVAKI-G
LYKMFNTGLRDRQIKY----------------------WSSRKPQCQL----------------------
-----------DTLSTRS-------ISIQE--T
>AmelIR75f.2
SKRYLPI---E-----------------EGIRQVGQG------ILAYHTDPNTA-Y--------------
----------------------------------------------------------------------
------PYVE------------RMFDS--------NKICELTEIHLFKQSLMGMYASHNGQFIEIAKI-G
LTKMFNTGLRNRQIKY----------------------WSSRKPECQL----------------------
-----------DTLSTRS-------ITIYE--I
>AcIR75f.3
SERFISL---E-----------------EGVEGIKRG------GFAYHADPDDI-Y--------------
----------------------------------------------------------------------
------PSIE------------LAFDK--------QMICQLTEVHLLK-SELGLWSNLKSHFHEISKI-A
LLRINTSGLRRREIRR----------------------RSARKPYCPS----------------------
-----------DEIFVSS-------VTIYE--A
>CfIR75f.3
SKRFITI---E-----------------DGVERIKKG------GFAYHADPDDI-Y--------------
----------------------------------------------------------------------
------PSIE------------QAFDK--------QMICQLTEVHLLQPSELGLWSNLKSHFHEISKI-A
LLKISTSGLRRREIRR----------------------RSARRPYCPN----------------------
-----------DEVFVSS-------VTIYE--V
>HsIR75f.3
SKKFIPI---E-----------------EGVQKMMKG------GFAYHADPDDI-Y--------------
----------------------------------------------------------------------
------PSID------------VEFDK--------QMICQLTEVHLLQPSELGIWSNLHSHLHEISKL-A
LIRMSTSGIQRREVRR----------------------RQARKPYCPS----------------------
-----------EEIFVSS-------VTIYE--V
>AmelIR75f.3
KKRYLSI---Q-----------------DGLKKMTTA------KFAYHADPMNV-Y--------------
----------------------------------------------------------------------
------PFIE------------RVFDK--------QMICQLTEVHLLRPSSLGLWSTRHSQFQEITKI-G
LIRISTSGIRKREVIR----------------------WTYRKPYCDK----------------------
-----------DKHYVSS-------ITIHE--T
>DmelIR31a
LPIFSHI---E-----------------DAVPYLKAG------GFAFHCEVVDA-Y--------------
----------------------------------------------------------------------
------PVISEYFDA-------NEICDL-------REVSGLMEVEILNWIL-----HKNSQYTEIFKT-A
MCNAQEKGFVERILRR----------------------RQIKKPACQS----------------------
--------------------------------L
>CfIR317.1
FMVK----YED--CIEHVKNSSTAACLGDCSILYYKTKDKDLIISKIRHQFFRS-Y--------------
--------------------------ITRENWPLNN----------------------------------
-----------------------------------RVNDII---------------------HRMIQA-G
-------------LIK---------------KIEDDIFWKIKRKEERR----------------------
-------NALTKATNIQFLLNNFKIISLKQ--L
>CfIR317.2
SRYK-ITTHKD--CMEHVKNSSTAVCIGDCYHLYCGIKNQGLIKSKMLRPIMXS-Y--------------
--------------------------ATRENWPLYN----------------------------------
-----------------------------------RANDII---------------------HWMMQA-G
-------------LIE---------------KAQDEFLFEIKRQKEKC----------------------
-------ISLSR--------KSFSVMSLKQ--L
>CfIR317.3
LHFK-IPEYKD--CIEHVKNSSTAVCVSDCYHLDYTNKDNDLVRSKMLHRMLRSXY--------------
--------------------------ITRENWPLYN----------------------------------
-----------------------------------RVNDIM---------------------HRMMQA-G
-------------LIK---------------KAEDEIVWKMKYEEERR----------------------
-------DALTK--------KKFNTISLKQ--L
>CfIR317.4
SRYKAVAHYKD--CIEHVENSSTAVCVGDCYHLYYRIKGKDLIKSKMLHPILQS-Y--------------
--------------------------VTRENWPLYN----------------------------------
-----------------------------------RVNNII---------------------QQMMQV-G
-------------LIQ---------------KVRDEIFWEMQREKQIR----------------------
-------AALTK--------KGFNVMLLKQ--L
>CfIR317.5
SRYK-IATYKD--CKEHVENSSTAVCVGDCYHLYYRIKDQDLIKSKMLRPMIQS-Y--------------
--------------------------VIRENWPLYN----------------------------------
-----------------------------------RVNDII---------------------QRMIQA-G
-------------LIK---------------KARNDIGWEIKREKERS----------------------
-------IAITK--------KGFNVMLLKQ--L
>CfIR317.6
SRYK-IVTYKD--CKEHVENSSTAICVGDCHHLYYRIKDQDLIKSKMLFPLLRS-Y--------------
--------------------------VTRENWPLYN----------------------------------
-----------------------------------RVNDII---------------------DWMVQA-G
-------------LIK---------------KAQDEILWEIQHEEERR----------------------
-------IALTK--------KNFNIMSLKQ--L
>CfIR317.7
SRYK-TANYKD--CIEHVENSSTAVCIGDCHYLLYKIKDKNLIKSRMLFPMLHS-Y--------------
--------------------------ITRENWPLYK----------------------------------
-----------------------------------RMNDII---------------------HRMMQA-G
-------------LIK---------------KIQDEIVWEIKRERQIR----------------------
-------ASLTK--------KDFNVMLLKQ--L
>HsIR317
SRYITVPTSDE--CKRFVKNSTENVCTGDCYHMYHKIRNEDLAKSRNLRDTTLT-Y--------------
--------------------------VTREDWPLYR----------------------------------
-----------------------------------RVNNAI---------------------QQMVES-G
-------------LVN---------------KFRADSLGKLRRRRLMR----------------------
-------SA-RK--------KNFKVMLLSQ--L
>DmelIR20a
GDQKILGMRNE----FYNFDGAFRARYAGVFYLID--DPNELYDLRNHFNTTWA-Y--------------
-----------------TMPYIKWLVIKTQQRHFSKPLFRWSKDLCFFDFMPTSVIVA------------
---PDSIY--------------WESIK--------DFTFRI---------------------HQ---A-G
-------------LMK---------------H------WIRKSFYDMI----------------------
KAGKMSIKDYSDLETLKP-------LNIGD--L
>DmelIR94h
SGLKIFGIRSE----LYFLDGGFRAKYASAFHLTE--NPNELYDNRNYFNTSWA-Y--------------
-----------------TITSVKWNVIEAQQRHFAHPVFRYSTDLCFSSETPWGLLIA------------
---PESFY--------------REPLQ--------HFTLKI---------------------NQ---A-G
-------------LIT---------------Q------WMTQSFHEMV----------------------
RAGRMTIKDYSRTNLMKP-------LRIQD--L
>DmelIR94g
SPVRIISIRSE----YSAIEFTQRTKYSAAFHLAL--HASILIGLRNAFNTSYG-Y--------------
-----------------TITSEKWKIYEEQQKRSSKPVFRYSKDLCFYEMIPFGLVIP------------
---ENSPH--------------RAPLH--------SYTLLL---------------------RQ---A-G
-------------LHDF---------------------WVNRGFSYMV----------------------
KAGKINFTAVGERYEAKT-------LTITD--L
>HsIR307
----------DPATLDTDQAYFMPETSGKLAELTKLD--GRGERLFKVYDLCVM-Y--------------
----------------------------------------------------------------------
TLPVRSPY--------------KSVVD--------GVLLAL---------------------AE---H-G
--------FTSKHLRDF---------------------WERRGARRTR----------------------
--------------DRGG-------ITIRD--K
>CfIR307
NMVYDELVAND-----------------DLPSGLMGRFTSVEKEERTSMNTSRA-Y--------------
------------------------FKTEMEGKLLEMATLDHKGERLFKVSDLCIMSQS------------
---HTMPL--------------KSLFK-----------------------------------NE------
-------------INQALLKLVDYGFVKKHKKDFF---WKNITKNENK----------------------
------------------------------III
>DmelIR7d
----------D-----------------HLVRHRKHRNQLVILAEKIVDNMLCM-Y--------------
----------------------------------------------------------------------
-----FPHGSYFAWE----------IN--------KLLFNMRSFGIFQHHSQILAWDNLPTTTDTDTP-G
-------------------------------K------RIHSSTESVA----------------------
------------------------------FAV
>DmelIR7e
HMRFRLL---E------ANSELDPLYFLEANHQLRQH--VTASALDIFIHFN------------------
----------------------------------------------------------------------
----------------------RLSAD--------K----V---------------------HQRGEQ-G
SGAHFEIVPEDIISMQLTMYLAKHSFLIDQLNEEIMWMWSRWELSESY----------------------
---------LRNEQSFQV-------LGTME--L
>DmelIR7g
----------E-----------------EVLRTLDRC---------------------------------
----------------------------------------------------------------------
------TLREGAGSH---PLFFGLISQ----DALLH----L---------------------TQRGHRAG
---AYHIIPQDVLEQQLAIYLQKHSHLASHLDHLVMSIWAGQMASERY----------------------
----FRSRFLYREKRIRQ-------PDLWA---
>DmelIR7f
RLLLEMP---QLARDPDSIQSVDTPFDWDVLNVLTRN---------------------------------
-----------------------------RNRKIFAVANQDVT---------------------------
---LSFLHSSAHPNA---FHVVKQPVN-----------------------------------VE---YAG
------------------MYMPKHSFLYEKMDDDIRRLWRRASFASVH-------------RKEQVH---
---------MTSRRYINH-------AKLSG---
>DmelIR48a internal deletion
AVRTVSS---E-----------------TLLNHRSHG---------------------------------
----------------------------------------------------------------------
-------YVRLCPAI---LTASKIPSHTHRHRFSHE--------------------------QEVVPK-G
-----SSXXSLVPCIR---------------K------RNREXNH-------------------------
---------------------------------
>DmelIR48b
IMELVSF---E-----------------TLLKHRNRF--------------DQD-Y-------AYILFSD
RM--------------------------------------------------------------------
---ALYDYAQQFLKH---PKLLRIPID--------RAWYWA---------------------FE---S-G
-------------LTR---------------K------LALDADFEAV----------------------
-RVGYLSFLITEHVEAQP-------LNVDY--F
>AcIR318
----------DDTYIRNANDSNLRQLYIKAFNNRESRLETRTGLMK---AVKER-YGFFVSA--------
----------------TLARRALKTTFIQERCTLKE-----------------------------LMLPQ
PMAKSCPY--------------RKIINLNIL----R----I---------------------YE---R-G
-------------VLD----------------------KIQERMLPTM----------------------
-------PRCAASADFHS-------ARLAD--V
>CfIR318
----------DDTYIRNANDSNLRQLYIKAFNSRESRLETRTGLMK---AVKGR-YGFFVSA--------
----------------TLARRALRTTFIQERCILKE-----------------------------LLLPQ
PMAKSCPY--------------RKIINLNIL----R----I---------------------YE---R-G
-------------VLD----------------------KIQERMLPTM----------------------
-------PRCAASAAFHS-------ARLTD--V
>HsIR318
----------DDEYIRNVNDSHLRQLYIKAFNSRESRLETTTGLMK---AVHSR-YGFFVSA--------
----------------TLARRALETTLIQERCTLKE-----------------------------LSLPQ
PMANSCPY--------------KKIINLNIL----R----I---------------------YE---H-G
-------------VLD----------------------RIAQQMLPPM----------------------
-------PHCAVLTTFNS-------ARLAD--V
>DmelIR60a
----------E-----VVAAGIPFGGHEESRDWFEND-------------------------------DD
MWIFNGYNISPEF---IPQSKNLEAVKWGQRCILSNRMYTM-----------------------------
---QS-PLADVIYAFPNNSSPVQMIMKAGFPNSIIRLM------------------------RD---V-G
-------------IFQ----------------------KIDADFRYNN----------------------
----TYLNRINKMRPQFP--ETAIVLTTEH--L
>DmelIR47a
----------E--------------------------------QMKMIFDLNTS-Y-------AYQTFSY
KK-----------------DPFTLLQMHTTRKAFCRPGLDLVSGLAYTAVLE------------------
---KNSIY--------------ALALQ--------DYTLKA-------------------------FSAG
-------------LVY---------------Y------WAEESIRDLI----------------------
------STVGRTQFEKLPIVIGYQSLKLQD--Y
>DmelIR52a
----------D-----------HLLIFD---------DLSEYLVLRDSFNTS---F-------IFPVSVD
RWNGY----------------------EEQQKLFAEPAFYLATNLCF---NQFMLFSP------------
---RYLPH--------------RHLFE--------DHMMRQ---------------------HE---F-G
-------------LVT---------------F------WKSQSFIEMV----------------------
---R-LGLASMEDLSRKR--NEEVSLLLDD--I
>DmelIR52b
----------D-----------DLEIFD---------NMPECYELRDAFNLS---Y-------NYVVTGD
RWRSY----------------------AEQQTLFKEPVFYFARDLCF---SRLIFLSV------------
---RHLPY--------------RHLFD--------EHMMQQ---------------------HE---F-G
-------------FVN---------------Y------WMSHSFFDMV----------------------
---R-LGLTSLKDLSRPL--AYTPSLLMDD--I
>DmelIR52c
----------E-----------DVEIYD----------YGKFSKLRSTFNTN---Y-------LFPVTAL
QWFTI----------------------NEEQKLFKYKIFYYCDAFCL---NQFDILSI------------
---RHLPY--------------RDIFE--------EHMLLQ---------------------KE---F-G
-------------LTK---------------Y------WIDQSYRDMI----------------------
---R-ANLTTFKDFSPL---LENDYIEVHN--L
>DmelIR52d
----------D-----------HVVVFD---------ESSQLEYLRDSFDDN---Y-------MYPMSAL
SWSAF----------------------KEQQKLFAFPLFYYSEKLCL---KPISFFSF------------
---RHLPY--------------RDLFE--------EHMLQQ---------------------NE---F-G
-------------LST---------------Y------WIDRSFSDMV----------------------
---R-LKLATMNDFSPPR--LE-DYIEVSD--L
>DmelIR60b
----------Q-----------FTESNSDLFELSKSGNFQDK---RLAMDQS---Y-------AYPVTCT
LWPLL----------------------EHAQIRLPKPEFRRSREMVL---IPLLIMAM------------
---KNSMF--------------HKSLN--------RYRALT---------------------HQ---S-G
-------------LYE---------------F------WFKRSFNELV----------------------
---A-LRKIHYKVNGDH---QIYRDFEWQD--F
>DmelIR60d
----------D-----------FMTAYGSIFQLTNSTDFQRR---RISMDPS---Y-------AYPVTTS
LWPFL----------------------ELSQVRLRRPLFRRSYDMVL---QPFQVMSL------------
---RNSIF--------------HKSLL--------RYAALT---------------------RE---T-G
-------------LYY---------------Y------WFRRSYYELV----------------------
---A-LGKISYKEEEG----NPYCDLKWND--F
>DmelIR60c internal deletion
----------E-----------YVDAHSDVFQTADSTDFQTQ---RMSMELH---F-------AFSVTGT
LWPLL----------------------RQAQVKLHRPIFRRSKEMVF---LPFVIMGM------------
---NNSIF--------------LSSLK--------QYRLRT---------------------SE---A-G
-------------LYL---------------L------WFKKSFSELV----------------------
---A-IHKISYKEDWVH---DSYSDLKWED--F
>DmelIR94d
----------E-----------NMEKYSSIFQLQE--DYKEFLHLRDSFDTR---Y-------GYMMPME
KWSLM----------------------KEQQRVFSSPLFSLQDDLCVFHTVPI---VF------------
---KNSIF--------------KEPFD--------RLILDV---------------------TA---T-G
-------------LLS---------------R------WRDMSFTEMI----------------------
---K-AGQLGLEDRG-HP--KEFRAMKVGD--L
>DmelIR94e
----------E------------FRKYETMFLVEP--DFNRYLALRDTLDTR---Y-------GYMITTN
RWVLI----------------------NEQQKVFSRPLFQKRDDFCFFNNIPF---GF------------
---ENSVF--------------MEPVQ--------KLIMEL---------------------AE---T-G
-------------LYY---------------H------WITTGFSELI----------------------
---D-AGEMHFVDLSPH---REFRAMQIQD--L
>DmelIR56a
----------DPTILQAFKENILPSSLADLVILVDED-----TYFHHVTTLNNS-Y-------VYVVQAH
NWQIF----------------------RLYQQQMTNPFEIASEELCSKWRILGIPLN-------------
---PKSPL--------------RFMFK--------DYFYRI---------------------LE---S-G
-------------LRE---------------Q------WVHSGFKKFC----------------------
-----EFNNLKKLPVDSV--DSWQPLSIEF--Y
>DmelIR56e fragment
----------G--------------------------------------------Y--------------
----------------------------------------------------------------------
-----------------------------------AYCIIA----------------------------G
-------------------------------H------W-------------------------------
---------------------------------
>DmelIR62a
FSTKFSCTDAE--------------------NFSQKR---------ISMHPEYI-YPISTIRWRFFDMQQ
RF------------------------LRKKRFYFSKICH-------------------------------
---GSFPYQYQLRVDSHL----KDALH--------RFLLHV---------------------QQ---A-G
-------------LHDL---------------------WLDTCYRKAH--------------------RM
LKDFSTLAELEEKLRLRP-------LALNL--L
>DmelIR85a
----------E-----------------QMLEVSDQM------------------Y--------------
----------------EMMRNNDIRFAYLEKYHIARQV--------------------------------
---NSRVHMHLG----------RPLFHLMNSHAVYRSS------------------------HEF----G
-------------FERYWDRIMNSAFIKSGVKVVN---RRRGSGNDEP----------------------
-----------------------VVLKLQH--F
>DmelIR94f
----------EYPIDMRSRYASSFLLHDLFFDLAQYR---------NSLNTSYG-Y--------------
-----------------TVTSVKWELYKEAQRHFRRPLFRYSEEICV-----------------------
-----------------------------------QKLSLFSLIQQSNCIYCYRSRIFILRMHE---A-G
-------------LIRL---------------------WYRRSYYVMV----------------------
TAGRFPIGDLSTVHRAQP-------IRWTE--W
>AcIR307
----------------------------RARSTCRKD---------------------------------
----------------------------------------------------------------------
---RRFPY--------------RAYFHPDIHR---KPEINLGKLPSRGAPPRTPASAFADA-EEAVRYRG
KSTHIELFLRGSFIES---------------RTTFSSSRADLAVGSMT----------------------
-------------------------INYAR---
>DmelIR60f internal deletion
----------E-------------NASSGLPGFCXGDXQTELHRGSRAIALPRSPY--------------
----------------------------------------------------------------------
--------------------------------------------------------------HDLYYV--
--------------------------------------W-------------------------------
---------------------------------
