# Supplementary material for: Caste-Specific Expression Patterns of Immune Response and Chemosensory Related Genes in the Leaf-Cutting Ant, Atta vollenweideri
Source: PLoS One. 2013 Nov 15;8(11):e81518. doi: 10.1371/journal.pone.0081518 (PMC3829964; doi:10.1371/journal.pone.0081518)
Supplement: Dataset S5 — Alignment file of predicted protein sequences of GR-genes. For graphical representation of the phylogeny see Figure S6. (AFA) [file pone.0081518.s019.afa]

>AaegGr1
--KE---VEMFLVAIDKNPPTMNLDGYANINRGLITSNISFMATYLVVLMQFKLTLL-------------
---R-Q---SA
>AgamGr22
--KE---VEMFLVAIDKNPPTMNLDGYANINRGLITSNISFMATYLVVLMQFKLTLL-------------
---R-Q---SA
>CpipGr1
--KE---VEMFLVAIDKNPPTMNLDGYANINRGLITSNVSFMATYLVVLMQFKLTLL-------------
---R-Q---SA
>DanaGr21a
--KE---VEMLLVAINKNPPIMNLDGYANINRELITTNISFMATYLVVLLQFKIT---------------
---E-Q-----
>DereGr21a
--KE---VEMLLVAINKNPPIMNLDGYANINRELITTNISFMATYLVVLLQFKIT---------------
---E-Q-----
>DmelGr21a
--KE---VEMLLVAINKNPPIMNLDGYANINRELITTNISFMATYLVVLLQFKIT---------------
---E-Q-----
>DsecGr21a
--KE---VEMLLVAINKNPPIMNLDGYANINRELITTNISFMATYLVVLLQFKIT---------------
---E-Q-----
>DsimGr21a
--KE---VEMLLVAINKNPPIMNLDGYANINRELITTNISFMATYLVVLLQFKIT---------------
---E-Q-----
>DyakGr21a
--KE---VEMLLVAINKNPPIMNLDGYANINRELITTNISFMATYLVVLLQFKIT---------------
---E-Q-----
>DperGr21a
--KE---VEMLLVAINKNPPIMNLDGYANINRELITTNISFMATYLVVLLQFKIT---------------
---E-Q-----
>DpseGr21a
--KE---VEMLLVAINKNPPIMNLDGYANINRELITTNISFMATYLVVLLQFKIT---------------
---E-Q-----
>DwilGr21a
--KE---VEMLLVAINKNPPIMNLDGYANINRELITTNISFMATYLVVLLQFKIT---------------
---E-Q-----
>DmojGr21aC
--KE---VDMLLVAINKNPPIMNLDGYANINRELITTNISFMATYLVVLLQFKIT---------------
---E-Q-----
>DgriGr21a
--KE---VDMLLVAINKNPPIMNLDGYANINRELITTNISFMATYLVVLLQFKIT---------------
---E-Q-----
>DvirGr21a
--KE---VDMLLVAISKNPPTMNLDGFANINRELITTNISFMATYLVVLLQFKIT---------------
---E-Q-----
>BmorGr1N
--RE---VEMFLVAIAKNPPIMNLDGFTNINRELFTANISFMSTYLIVLMQFKLTLLRQ-----------
---------GA
>TcasGr1
--QE---VHMFLMAIEKNPPIMNLNGYANVNRKLISSTVTSIATYLVMLMQFRLTLM-------------
---R-NAQLAA
>AaegGr2
--KE---IDLFIQAIEMNPAIVSLKGYAEVNRELLTASIATIAIYLVVLLQFKLSLISQQMPIELMEI--
---K-HSHKG-
>CpipGr2
--KE---IDLFIQAIEMNPAIVSLKGYAEVNRELLTSSIATIAIYLVVLLQFKLSLISQQMPVDLLEN--
-LQKAHAH---
>AgamGr23
--KE---IDLFIQAIEMNPAIVSLKGYAEVNRELLTSSIATIAIYLIVLLQFKLSLISQQIPVEIIENVK
LLQK-Q-----
>BmorGr2N
--KE---IDHFIQAIEMNPAFVSLKGYAHVNRELLTSAISMITIYLIVLLQFKISLPKEPHGTGQ-----
-----------
>TcasGr2
--KE---IDIFLVAIQMNPPKVSLKGYTVVNRELVTASVATIAIYLIVLLQFKISLLNMRG---------
-----------
>AaegGr3
--TE---INMFLRATEMNPSSINLGGFFDVNRTLFKSLLATMVTYLVVLLQFQISIP-D----DSSMLVM
-----------
>CpipGr3
--TE---INMFLRATEMNPSSINLGGFFDVNRTLFKSLLATMVTYLVVLLQFQISIP-D----DPTAMLK
-----------
>AgamGr24
--TE---INMFLRATEMNPSSINLGGFFDVNRTLFKSLLATMVTYLVVLLQFQISIP-D----EPSAMLM
-----------
>BmorGr3
--TE---VNMFLRATEMNPSQISLGGFFDVNRTLFKSLLATMVTYLVVLLQFQISIP-DA--TQPEIPTN
ID------DHV
>DanaGr63a
--TE---INMFLRATEMNPSTINCGGFFDVNRSLFKGLITTMVTYLVVLLQFQISIPTDK--GDSEGSTN
ITVADLLMDSL
>DereGr63a
--TE---INMFLRATEMNPSTINCGGFFDVNRTLFKGLLTTMVTYLVVLLQFQISIPTDK--GDSEGATN
ITVVDFVMDSL
>DsecGr63a
--TE---INMFLRATEMNPSTINCGGFFDVNRTLFKGLLTTMVTYLVVLLQFQISIPTDK--GDSEGANN
ITVVDFVMDSL
>DsimGr63a
--TE---INMFLRATEMNPSTINCGGFFDVNRTLFKGLLTTMVTYLVVLLQFQISIPTDK--GDSEGANN
ITVVDFVMDSL
>DyakGr63a
--TE---INMFLRATEMNPSTINCGGFFDVNRSLFKGLLTTMVTYLVVLLQFQISIPTDK--GDSEGATN
ITVVDFVMDSL
>DmelGr63a
--TE---INMFLRATEMNPSTINCGGFFDVNRTLFKGLLTTMVTYLVVLLQFQISIPTDK--GDSEGANN
ITVVDFVMDSL
>DwilGr63a
--TE---INMFLRATEMNPSNINCGGFFDVNRSLFKGLLTTMVTYLVVLLQFQISIPTDK--GDGEASTN
VTVVDMLMDSL
>DperGr63a
--TE---INMFLRATEMNPSTINCGGFFDVNRSLFKGLLTTMVTYLVVLLQFQISIPTDK--GDSDGGTN
ITVVDMLMDSL
>DpseGr63a
--TE---INMFLRATEMNPSTINCGGFFDVNRSLFKGLLTTMVTYLVVLLQFQISIPTDK--GDSDGGTN
ITVVDMLMDSL
>DmojGr63a
--TE---INMFLRATEMNPSNINCGGFFDVNRTLFKGLLTTMVTYLVVLLQFQISIPTDK--GDGDGNSN
MTVVDLLMDSL
>DvirGr63a
--TE---INMFLRATEMNPSNINCGGFFDVNRTLFKGLITTMVTYLVVLLQFQISIPTDK--GDGAGNSN
VTVADMLMDSL
>DgriGr63a
--TE---INMFLRATEMNPSNINCGGFFDVDRSLFKGLLTTMVTYLVVLLQFQISIPTDKGDGDGDGNAN
MTVIDLLMDSM
>TcasGr3
--QE---INMFLKATEMSPTDISLVGFFDVNRNLFKSLLATMVTYLVVLLQFQISIPEEASPTNSTTITT
-----------
>AcGR3
--EE---IHQFTQQIILRSLNFTAFGFFSINNSLTGKFFATVTTYVFCLLQC------------------
-----------
>AcGR9
--AE--A---------------------NTRHSTID--TESVDIHGVWLLQ-----SGSYVHSWDKSSWK
RTQ--YAE---
>CfGr10
--AE--IRD-FTLQLIQNPLIFTACGFFNLDHTFIHGVIGSVTTYLVILIQ-----VGDLPQS--NPT-K
NSSIILDETSL
>HsGr7
--TE--ARD-FTLQLIQNPLIFTACGFFTLDHTFIHGVIGSITTYLVILIQ-----VGDI--TPDEST--
NSTALFNATNF
>AmelGr7
--AE--IRD-FTLQLIQNPVVFTAYGFFNLDHSFIQGVIGTITTYLVVMIQ-----VGDLSNS-DKSILS
-----------
>NvitGR51
--AE--IRY-FNIELVQNKLEFSAYGVVNIDLTLLQVMASTIATYIIIIVQ-----FQKLHFVPNALVGN
QTNTYRI----
>NvitGR52
--SE--IRD-FENELISNKLTLTAYGFFHLDFTLVHAMICTVATYLMIIIQ-----VK------------
--STCR-----
>NvitGR53
--TE--IRQ-FGDQIVQNSLTFKAHGFVTLDFTLIQNVVGFVTTYLMILIQ-----FGSSTSI--EI-SR
-----------
>NvitGR58
--LK--IRQ-FNMQLIQKPCKFTAWGFVDLNCHLIQVMIGTITTYLMILIQ-----LGTTTYVADDSYSK
YLKSFSSLTY-
>NvitGR48
--DE--IHQ-FSLQVTQHPLEITAASLFTLNFAFMRGFIGSMTTYLIILIQYQPNIAAAAKSMIDEIMAN
MQNVSAFYHFA
>NvitGR49
--DE--IHQ-LSLQIMQHPLFFTASGLLVLDFGYVRGFVGSVTTYLMILIQNQSDM---LKAAT--TLAN
PNN--------
>NvitGR50
--NE--IHQ-FCMQLKQHPLSFTVCGFVELNFSYVTGFVGAVTTYLMILIQNQTDMIEAAKTMVDPIKSN
STS--------
>AcGR4
---E-EIVQ-FVLQISLRPLKFSGLGLFNFGYNFVHKTAILPLSVVLCLCGFGVFEYPQNQPRFCFTIFY
ILISWLFYTYI
>CfGr33
---D-EIYQ-FSLQIMYHPLKFTGLGLFYFGNDFLRKVLILIVVVIFI----------------------
-----------
>CfGr38
---L-SIYQ-FTLYMIYHPLKFTGLGCFYFGSDLLRKFIMMLITVMVIIIQM------------------
-----------
>CfGr36
---K-EMYQ-FTFQIMHHPLRYTGMGLFYLGNNFLRKFCMKIVTFMIIILQMS-----------------
-----------
>CfGr37
---K-EISQ-FTLQIMLHSLKFNGMSVFYFGNDFFFQFCLTII---------------------------
-----------
>CfGr34
---E-D----FIFQISLQPLKFNAMGLFCFGYEFIRKFIIGIVSVMIFMMQMD-----------------
-----------
>CfGr62
---E-DICQ-FIFQLLLQPLKFDGMGLFCFGYKFTFKVSF------------------------------
-----------
>CfGr39
---E-DICQ-FIFQILLRPLKFDGMGLFCFGYKFIFKFIMGIVSIMLFMVGMGTSSLSRNLISDESNVTC
FE---------
>CfGr35
---K-DICQ-FILQISLRSLKFNGMSLFYFGYKFICKFIVGIVGIMIFMMQMDTSPLSRILIFNENN---
-----------
>CfGr40
---K-DICQ-FILQISLRPLKFNGMGFFYFGYKFIYKFIIGIVGILIFMVQMKASPL-------------
-----------
>CfGr16
---E-NIMQ-FLLQILQRPLRISAFGFFYFGYKFVYK---------------------------------
-----------
>HsGr15
---E-NITQ-FLLQLLKKPLTVSAFGLFNFGYKFICT---------------------------------
-----------
>AcGR5
---E-IVSQ-FLLRIIHAPLRFYGMGLFQFGFKFLYKFITSLTTVLVILIQAQANKHLHLELRKISHEMN
SVFGIQMTIKM
>CfGr14
---E-QILQ-FILQIKRREVKFYGMGLFYFGYDFIRKFYARIATVLVMIMQMHITY--------------
-----------
>CfGr15
---E-QILQ-FILQIKQRELKFSGMGFFNFGYNFVRK---------------------------------
-----------
>CfGr17
---E-NILQ-LLLQLSQSTLRFYGLGLFQFGFKFLQGFTTSVTTVVVILLQSQIDQ--------------
-----------
>CfGr18
---E-NISQ-FLLKITKAPVRFHGIGLFQFSYTFLYGFSSSITTVVVLLIQAYINK--------------
-----------
>CfGr41
---E-NMSQ-FLLQITQAPVRFHGIGLFQYGYKFFYGFITSIIT--------------------------
-----------
>CfGr46
---E-NISQ-FLLQITQAPTRFYGIGLFQYGYKFLYGLTSSITTVVVLLIQACINK--------------
-----------
>CfGr43
---E-NMSQ-FLLQITQAPVRFHGIGLFQYGYKFLYGFTSSVTTIVVLLIQACINK--------------
-----------
>CfGr42
---E-NISQ-FLLQITQAPVRFYGIGLFQYGYKFLYEFTSSITTVVVLLIQ-------------------
-----------
>CfGr47
---E-NISQ-FLLQITQAPVRFYGIGLFQYGYKFLYGFTSSITTVVVLLIQ-------------------
-----------
>CfGr45
---Q-NLS--FNINFIHSPVKFYGIGFFQYGYKFLY----------------------------------
-----------
>CfGr44
---KINISQ-LLMQIIQAPVKFYGIGLFQYGYKFLYGLISSITTIVVLLTQACINK--------------
-----------
>CfGr63
---E-NISQ-LLLQITQAPVRFYGIGPFQYGYKFLYGFISSITTIVVLITQGY-----------------
-----------
>CfGr21
---E-NILQ-FILQIMQAPLKFYGLRLFQFGYKFLYGYFETILTFVIILIQANRFKKILKD---------
-----------
>CfGr59
---E-NILQ-ILLQVTQLPLRFYGIGLFQFGFKFLYGVCYNII---------------------------
-----------
>CfGr20
---E-NILQ-FLL-TTQSPFKLCGLGFFQFGFQFLQKFTTSVATLLVILLQTYTN---------------
-----------
>CfGr48
------ILQ-FSL-MIQSPIKFCGLGLFQFGFKFLQSFTTSAVTVLVILLQAYID---------------
-----------
>CfGr52
---G-NILQ-FLL-MIQSRIKFCGLGLFQFGFKFL-----------------------------------
-----------
>CfGr50
---K-NILQ-FLF-MTQLSFRFCGLGLFQFGFKFLQKVTMSVVTVLVILLQSYTN---------------
-----------
>CfGr51
---E-NILQ-FLL-MIQSPIRFCGLGFFEFGFKFLQRVIISGITVLVILLQSYTN---------------
-----------
>CfGr55
---E-NILQ-FLL-MIQSPIRFCGLGFFEFGFKFLQSFTISVATLLVILLQAYIN---------------
-----------
>CfGr56
------------X-LTIFGIRFCGLGFFQFGFKFLQNIATSVVTVLVILLQTYTN---------------
-----------
>CfGr57
---E-NILQ-FLL-MNQSPIRFYGLGLFQFGFKFLQNVATSVVTVLVILLQTYTNN--------------
-----------
>CfGr58
------------L-XIQSPIKFCGLGLFQFGFKFLQSIATSIVTILVIFLQTYTN---------------
-----------
>CfGr53
---E-NILQ-FLL-MTQSPFRFCGLRFFQFGFKFLQTFITSVATVLVILLQAY-----------------
-----------
>CfGr60
---E-NILQ-FLL-MTQSPFRFYQLGLFQLGFKFL-----------------------------------
-----------
>HsGr17
---E-NISQ-FLLQMNLTPLKFYGLGLFQFGLKFFYGFSSSLSTVIVILVQSHT----------------
-----------
>AcGR7
--NE---VNDFSIQLQQHRIAFTACDFFEMNNALLSNFVGVITTYLIILVQFYRPENPD-----------
-----------
>CfGr26
--NE---INDFSIQLQQHRVAITACNFFEMNNVLLTNFVGVITTYLIILVQFYRPEHLD-----------
-----------
>HsGr11
--NE---VNDFSIQLQQHRVAFTACGFFEMNNALLSGFVGVITTYLIILVQFYRPEN-------------
-----------
>CfGr8
--SE---LKQFSLQILHRKIRFTANGYFTLDNSFLYSLIGTVVTYLVILVQFQMG--S--------SRSQ
RN---------
>AcGR22
--AE---LKKFSLQLLHRKIQFTANGYFTLDNTFLYSLTGTVVTYLVILVQFQMA--NR-------FVHL
SDNNVTIQGEI
>AvGR4
--AE---LKKFSLQLLHRKIQFTVNGYFTLDNTFLYSLTGTVMTYLVILVQFQMA--NR-------FVHL
SDSNVTIQGEI
>HsGr4
--FE---LQQISLQLLHRRVYFTANGYFALDNTLFHSMMSAVTTYLVILAQFQMG--SM-------SKSS
RNC--------
>HsGr5
--SE---LKQFSLQLLHRKIHFTASGYFTLDNTLFHSMMGAVTTYLVILVQFQLG--NS-------PNSS
CNCTQE-----
>AmelGr4
--KE---LKQFSFQLLHQKIIFSTNGYFTLDNKFFQSMMSTMITYLVILLQFQTQTLNE-------NVNS
CNCMECL----
>AmelGr5
--IE---LEQFSLQLLHQKVKFTANGYFTLDNTLFQSMINTVTTYMVILFQFQMEISNE-------NDKF
CNCTQCR----
>AcGR16
--KQ---LEIFSLQLLHRPLEFSACGLFTLDRTLVTSVRNNIS-FFCILPGGNVF--DDINFYIESCKEY
CGMPISIRGEI
>AcGR17
-------LK----------TKF---RSLKID------------RYFLF-SERKII---------------
-----------
>AmelGr3
--RE---LEIFSLQLLHRPLEFSACGLFSLDRNLITSIAGVVTTYLVILIQFQNA--DD-------TKDD
FD-IIRNATQI
>CfGr3
--KQ---LEIFSLQLLHRPLEFSACGLFVLDRTLVTSLAGAVTTYLVIIMQFQKE--ND-------TKGN
YDNILKNATQL
>CfGr5
--KQ---LEIFSLQLLHRPLEFSACGLFTLDRTLVTSIAGAVTTYLVILIQFQKD--DD-------TKGS
FDNILKNATQI
>CfGr6
--KQ---LEIFSLQLLHRPLEFTACGLFTLDRTLITSLAGAVTTYLVIIIQFQKE--DN-------TKGN
FDIILKNATQM
>HsGr3
--TQ---LEIFSLQLLHRPLEFSACGLFTLDRGLVTSIAGAVTTYLVILIQFQKD--DD-------SKGN
FDNILKNATLI
>NvitGR3
--KQ---LEIFSIQLLQRPIEFTACGLFYLDRGLVTSIVGSVTTYLVILVQFQNA--DD-------TKGT
-KHLLQNATEL
>NvitGR15
--KQ---LNNFSLHLLHKNIQFTAMDMFSLDCTLLHSIVGSITTYLVILIQFQE----NSSEKHKP----
-----------
>NvitGR18
--RQ---LNVFSNYLLHKDVHFSVFNLFPLNESLLISIVGSITTYLVILLEF-E----VDSTKK------
-----------
>NvitGR22
--SR---LKEFADYLLHKELKFCVFNLFALNEELVMSIAGSISTYLVILVQFNE----TSSIEN------
-----------
>NvitGR24
--KQ---LKEFSIYLLHKSVGFCVFHLFPLNETLVVSIISSITTYLVILIQFKE----SN--QQ------
-----------
>NvitGR23
--RQ---LEVLSIYFLHKNVKFCVFNLYSLDESLLMSIVGVITTYLMILLQLDG----SSNCK-------
-----------
>NvitGR21
--GQ---LRDFLHYLQQKNAKFTVFDLFPINESLLMSIASSISTYLVILLQFKE----SNSTQQTAPSSA
T----------
>NvitGR41
--KQ---LNGFFCHLLLVQVDFNVYNLYQINEPLLTSFTSYITTYIVILLQFKGISCPSDSTDHTENVST
PPSVN------
>NvitGR42
--KQ---LNGFFSYLLQVQVDFSVFNLYQINESLLTSITSYITTYMVILLQFKETSCRSGSTEHTENMST
PPSVD------
>NvitGR20
--NE---LNLFSNYLLHKNVSFTAYGLFSLDESLLMSITGSITTYLVILLQFQ-----------------
-----------
>NvitGR39
--NE---LNLFSNYLLHKNVSFTVYGLFSLNETLLMSITGSITTYLVIILQFQSGVQK------------
-----------
>NvitGR37
--NE---LNFFSNYLLHKNVSFTVYGLFSLDESLLMSITGSITTYIVILLQFQSSVQ-------------
-----------
>NvitGR38
--NE---LNMFSNYLLHKDMKFTVYGLFELNESILMTFAGSITTYLVIILQFHSRD--------------
-----------
>NvitGR34
--PK---LYLFSNYLLHHSLQFSVFQLFSLDGSLLMSITASITTYLVIFLQFQNHQTTDS----------
-----------
>NvitGR35
--PK---IYHFSNYLLHHNLHFSVLELFSLDGSLLMSITASITTYLVIFLQLQE----------------
-----------
>NvitGR25
--IK---LNQFSNYLLHQKLSFRAAGLFSLDGTLMMSIAASITTYIMILLQFQDSTKR------------
-----------
>NvitGR28
--M----FNQFPNYLDQPNLEFTAGELLALDGSLLISIAASITTYLMILLQVQD-TSPN-----------
-----------
>NvitGR29
--VR---MSHFPNYFAQKKLKFTAAGLFPLDGSLILSIAGSITTYLMILLQFEG-IKPYSS---------
-----------
>NvitGR26
--NE---VTKFLLYLKEHELQFSVFGIFSLDTSMLLSITSSITTYLVILLQFQQN---------------
-----------
>NvitGR32
--KK---LTKFSIYLMHQKVKFSVFGIFSLDNSILLSIIGTITTYLII-LQ-QENLSSNSNNSNCH----
-----------
>NvitGR30
--KK---LEKFSCYLMHKKITFSVFNLFSLDESLLMSVIGSITTYLVIILQFQN--------NNAE----
-----------
>NvitGR33
-------LNQFSNYLLHKKIKFTVFNLFVLDESLLLLFAGSMATYLVIMMDF------------------
-----------
>NvitGR43
--KK---LNQFSSYLLHTDVKFKVSKLFSLDDSLLTSMASSIATYLVIVLQFLQ--------K-------
-----------
>NvitGR45
--NK---LNQFSLYLLHRDVKFTVWGLFTLDESLLTSMAGSITTYMVIVLQFQQ--------KD------
-----------
>NvitGR46
--NK---LNKFSTYLLHRDIKFTVLGLFSLDESLLTTMVGSITTYMVIVLQFQQ--------NLKR----
-----------
>NvitGR47
--SK---LNQFSNYLLHRDIKFTVFGLFSLDQSLLTSMAGSIATYMVIVLQFQQ--------NNR-----
-----------
>NvitGR40
--KE---LSQFSTFLLQADVTFTVYGFFSLNQSLLTSMTASMTTYLVIILQFQQ--------NN------
-----------
>DmelGR66a
---E--IVNHLSLKLLNHSVDFSACGFFTLDMETLYGVSGGITSYLIILIQFNLAAQQAKEAIQTFNSLN
DTAGLVGAATD
>NvitGR4
--NQ---IHNFSMQILHHNLTFSAWGLFPIDSTLLQSLAEAVTTYLVILIQFDPLVT-------------
-----------
>NvitGR5
SLSE---VRTFSMQILHHNFSFTAAGFFQIDSTLIQSFAGAVTTYLVILIQFDPKIA-------------
-----------
>DmelGR33a
--NK---MKSFTLQFLHWEFQFNGVGLFALDYTFIFSTVSAATSYLIVLLQFDMTAILRNEGLMS-----
-----------
>AcGR1
YSNE---------------------------------VAGTIVTYELVLVQFN-S-----------VQ--
-QADQTNVT-A
>AmelGr1
FSTE---VMRFLSQVTTDNICLTGMKFFSVTRSLVLTVAGTIVTYELVLVQFN-T-----------TQ--
-QTDASNATIV
>AvGR1
YSNE---VSRFLTQVTTDNISLTGMKFFSITRGLVLTVAGTIVTYELVLVQFN-S-----------VQ--
-QADQTNVT-A
>CfGr1
YSNE---VSRFLMQVTTDNISLTGMKFFSVTRSLVLTVAGTIVTYELVLVQFN-S-----------VQ--
-QVDQSNITNS
>HsGr1
YGNE---VSRFLSQVTTDNISLTGMKFFSVTRSLVLTVAGTIVTYELVLVQFN-S-----------VQ--
-QVDQSNITNA
>NvitGr1
YSTE---VRRFLTQVTTDNISLTGMKFFSITRSLILTVAGTIVTYELVLVQFN-A-----------VQAE
HQQSESNITKV
>NvitGR64f
YSTE---VRRFLTQVTTDNISLTGMKFFSITRSLILTVAGTIVTYELVLVQFN-A-----------VQAE
HQQSESNITKV
>AcGR2
YDKE---VNH---------------------SNFI-EVAGAIVTYEVVLLQFNVA-----------MN--
-K---------
>CfGr2
FNEE---TERLTYQLTTDDIALTGMRFFSITRNFMLAVAGAIVTYEVVLLQFN-----------------
-----------
>HsGr2
YNIE---TERLMMQITTDDVALTGMRFFSVTRNFMLAVAGAIVTYEVVLLQFNVS-----------MK--
-K---------
>AmelGr2
YSVE---VQRLQCQLATDDIALTGLRFFSITRNFMLAVAGAIITYEVVLLQFN--------------G--
-K---------
>NvitGR2
YCRE---AQRLQQQIATDDVALTGHRFFSITRNFMLAVAGAIVTYEVVLLQFNIA-----------LQ--
-RDEELNNMAA
>AcGR18
--QEE--IQQFSIQILQSPVTFFVFGI-TLDRILSSI-LKTISTYIVIMIQMGHSLESNNDIQLV-----
-----------
>AcGR19
--QEEIWIQQFGIQILQSPVKFSIFGL-ILDRLLTMI-LKSVTIYMVIMVQVSIILESDNSVQDMQF---
-----------
>AcGR20
--QEE--IQQFGIQILQSPVKFSVFGL-TLDRILTMI-LKSVTIYVVIMVQVSIILESDNSVQDMQF---
-----------
>AcGR21
--QEE--IQQFGIQILQSPVKFSVFGL-TLDHILTMI-LKSVTIYVVIMVQVSIILESDNSVQDMQF---
-----------
>CfGr11
--QEE--IHQFGIQILQSPVRFFAYGI-SLDHVLTMI-LKTVTTYLVIMIQMSNSLESNEAIQ-------
-----------
>CfGr12
--QEE--IQQFSIQILQSPVIFFAYGI-SLDHVLTTV---------------------------------
-----------
>CfGr13
--QEE--IQQFGIQILQSPVRFFAYGI-SLDHVLTMV---------------------------------
-----------
>CfGr31
--QEE--IQQFSIQILQRPLKFFAFGI-SLDHVLIMV---------------------------------
-----------
>CfGr32
--QEE--IQQFSIQILQRPLKFFAFGI-SLDHVLIMVSYSMYNKYIIIKLNISNKLANNNNI--------
-----------
>HsGr8
--REE--ILQFGLQISQSPLEFISFGI-SLNQIISAC-LKTVTTYMVIMVQMSNSLEASKNI--------
-----------
>AcGR8
--YE--L---FAMQLMHRKNIFSAKVL-IVDATLLTTMMGSVVTYLLILLQFLSMS-NICNRA------F
ALNMTTI----
>CfGr30
--DE--L-QLFSLQILHRENAFSAKGL-NVDASLLTAIVGSITTYLLILIQFLYTTHTCSE---------
-----------
>HsGr13
--DE--L-QLFSLQILHRENTFSAKGL-TVDASLLTAIVGSITTYLLILIQFLVTSSTNCD---------
-----------
>AcGR25
--NK--L-QLFSLQILHCKNTFSTKGL-TVDATLVATMVGGITTYMLILIQFLITTSHSCDGN------L
TIDCMDLRSSK
>NvitGR9
--EE--I-YLFSLQLLHTDNKFIAKGV-QLDATLLTGMAKGIFTYLLILIQFLITN--------------
-----------
>NvitGR8
--SE--L-SLFSLQLLQCNNEFTSKCI-VMNANLISGVVSGIATYLLILIQFLNTKKSTSK---------
-----------
>AmelGr9
--RE--V-HLFSLQIMHRNNKFTAKTF-DMNSVLLGQITKGVLIYILILFQFLLNYRLCS----------
-----------
>AcGR24
--NE---LQSFSLQILHCKNIFSAKGF-NMDAMFLTTMVGTITTYILIFLQFMITSHSCDKKSTINITTY
GVTYTRAQIEV
>AmelGr8
--TE--L-ELFSLEVLQKDNKFIMFGL-EMDLTLVTDMTCKITTFLLMLIQFLFVPPC------------
-----------
>AcGR23
--NE--L-QLFSLQILHRKNTFSIKCL-TIDAKLLAAIMGNITTYLLIMIQFLNMS-HSCDRKTAYIIPL
TQHLLQSIFGD
>AcGR14
--KE---NEEYLLEFLNRKLKFSAGGCFHVNLPLLRS---------------------------------
-----------
>CfGr9
--NN----EDSSMQFLNRRLNFSAGGCFYVNLPLLCSVSN------------------------------
-----------
>HsGr6
--DE-SWIQDSTLQYLNRKFKFSAAGCFHVNLRLLRSIVALLTTYLVILLQFP-----------------
-----------
>AmelGr6
--TK----QRTSLYLLNRRLRFSAGGLFDIKLSLLCSIAHVMSTYLIILLQFPSS---------------
-----------
>NvitGR6
---Q---SKSSTLHYLNRRLNFTAAGCFNVNLPLLTSIFGHLTTYLVILLQIPDSSNS------------
-----------
>DmelGR93a
---ERD-VETFLGQLQTQRLEIKVLGFFHLNNEFILLILSAIISYLFILIQFGITGGFEASEDIKNRFD-
-----------
>NvitGR11
--SH---KNMFIFNLHEHKIQISLYGLFNVDYSLLKNLCSSTIMYVIFMFQLDGIIK-------------
-----------
>NvitGR12
---------KLMLQFKQKK-NYSLYGLFSLDYYLFKNIMSTSVMFLVFMFQLDDLVT-------------
-----------
>NvitGR14
--NK---IKNLMFQLYQKRLQVSIFGFFNLDYSLFRNVWIVIIMYLIFVLQLDPSSFIFAILK-------
-----------
>NvitGR13
--NN----KRLLTILYQTNLEISVYGVFILDFKCFQSILTTSTMYIVFMIQLEHLK--------------
-----------
>AcGR15
NFMQDC-VE-AVTYFQLQQVHFASYGIIRIDLPLLLSIASGITTYLVI-LHTANV---------------
-----------
>CfGr25
NFMQDN-VE-AVTYFQLQQVHYAFFGIIRIDLPLLLSIASGITTYLVI-LHSANI---------------
-----------
>HsGr16
NLAQDS-VD-AATYFQLHQLHFAAAGLIRIDLPLLLSIASGITTYLVI-LHTAN----------------
-----------
>NvitGR10
SLLEH--LE-VGVYFSLRQLHFAAGGFIQVDLPLLLSIAGAMTTYLVV-LHNNS----------------
-----------
>AmelGr10
VHLQE--IE-AAAYFQLRKVHLTVAGLIRVDLPLLLSIFSALTTYLVIT---------------------
-----------
>NvitGR7
VVDHQ--KEYIGQYFALHPLHFAASGFFQINLSLLLKIAGAMTTYLVI-LKSPSNC--------------
-----------
>CfGr22
--IE------ILTYFWNTRVSFDAAGYFTINLPLFQSIIATITTYFILL---------------------
-----------
>HsGr10
--ID------VFTYFLHNQVSFEAAGFFTIDLPLFQSIVAAITTYFIIL---------------------
-----------
>CfGr23
--IE------MMLYFYHRRYTFTAADFFILNLSIIFSV--------------------------------
-----------
>CfGr24
--IE------MMLYFYHRRYTFTAAHFFILNLNLIFQIILVAVTYVTIL---------------------
-----------
>HsGr9
--TE------MMLYFYHARFCFTAAQFFILDLTLFLSIFSTVTTFITII---------------------
-----------
>CfGr27
FSSE---ID-LGIRIRIYPLRIRVCGLFNLDNSFAF----------------------------------
-----------
>CfGr28
FSSE---ID-LGIRIRIYPLRIRVCGLFNLDNSLAF----------------------------------
-----------
>CfGr29
FSSE---ID-LGIRIRIYPLRIRICGLFNLDNSLAF----------------------------------
-----------
>HsGr12
FFTE---IE-LGVYLRAQPLRIRVFGLFNVDNRFPFL------------VN-------------------
-----------
>AcGR6
--EE---AKQIVCQQCQKAMSISGAKFFTVSLDLFASVLDILSQYILESIQFLYNEIKKIPFMIYYNRI-
-----------
