# Supplementary material for: Caste-Specific Expression Patterns of Immune Response and Chemosensory Related Genes in the Leaf-Cutting Ant, Atta vollenweideri
Source: PLoS One. 2013 Nov 15;8(11):e81518. doi: 10.1371/journal.pone.0081518 (PMC3829964; doi:10.1371/journal.pone.0081518)
Supplement: Dataset S6 — Alignment file of predicted protein sequences of OR-genes. For graphical representation of the phylogeny see Figure 5. (AFA) [file pone.0081518.s020.afa]

>AmOr1
-------T-------------S--------------------------------------------Y---
-------------------------F--------------I---P-----W-----------------YD
FPTEVAKNI----------KT---------------------------------IILRAS-------RPS
SLS---------------------------------------G-AKIL--------SL-------QAF--
-----------KTA---------A----------------------YFNFLRAMTV--------------
-----------------------
>AmOr3
-------T-------------S--------------------------------------------Y---
-------------------------F--------------L---P-----W-----------------YE
FPTEIAKNI----------RI---------------------------------IILRAS-------RPS
SLS---------------------------------------G-AKML--------SL-------RVF--
-----------KTA---------A----------------------YLNFLRTMTV--------------
-----------------------
>CfOr47
-------T-------------S--------------------------------------------Y---
-------------------------F--------------I---N-----W-----------------YA
LP---AKNV----------NGLV-------------M-----------------VMIRSN-------RPS
TLT---------------------------------------A-GKIV--------SL-------QGF--
-----------KTA---------A----------------------YLNFIRMIAA--------------
-----------------------
>HsOr42
-------T-------------S--------------------------------------------Y---
-------------------------F--------------I---D-----W-----------------YT
LP---AKNV----------SNLI-------------M-----------------VMIRSS-------RPS
ALT---------------------------------------A-GKMI--------SL-------QGF--
-----------KTA---------A----------------------YFNFIRMVAA--------------
-----------------------
>AcOR33
-------V-------------S--------------------------------------------Y---
-------------------------S--------------I---D-----W-----------------YT
IP---TKNV----------NSLI-------------M-----------------VMIRSN-------RPS
TLT---------------------------------------A-AKMI--------SL-------QSF--
-----------KTM---------A----------------------YLNFIRMLTK--------------
-----------------------
>CfOr48
-------S-------------S--------------------------------------------Y---
-------------------------F--------------I---E-----W-----------------YN
LP---TKII----------ADLI-------------L-----------------VMVRSG-------RPS
TLT---------------------------------------A-AKIL--------SL-------QGF--
-----------KTA---------A----------------------YFNFIRAMTT--------------
-----------------------
>AvOR35
-------S-------------S--------------------------------------------Y---
-------------------------S--------------I---K-----W-----------------YD
LP---SQIV----------KDLI-------------L-----------------VMLRSN-------RPS
TLT---------------------------------------A-AKIL--------SL-------QGF--
-----------KTA---------A----------------------YFNFIRAMTT--------------
-----------------------
>AcOR211
-------S-------------S--------------------------------------------Y---
-------------------------S--------------I---K-----W-----------------YD
LP---SQIV----------KDLI-------------L-----------------VMLRSN-------RPS
TLT---------------------------------------A-AKIL--------SL-------QGF--
-----------KTA---------A----------------------YFNFIRAMTT--------------
-----------------------
>HsOr43
-------S-------------S--------------------------------------------Y---
-------------------------F--------------I---E-----W-----------------YN
LP---TKIV----------TDLI-------------L-----------------VMIRSS-------RPS
TLS---------------------------------------A-AKIL--------SL-------QGF--
-----------KTA---------A----------------------YFNFIRAMTT--------------
-----------------------
>NvOr2
----F--S-------------A--------------------------------------------Y---
-------------------------S--------------M---Q-----W-----------------VD
LPNEFI--M----------KDLK-------------F-----------------VMARAN-------QPT
RLT---------------------------------------A-GKLL--------SL-------QGF--
-----------KTM---------A----------------------YLNFLRTLEIT-------------
-----------------------
>AmOr4
----L--L------DESNNL---AT-------------C---------------------------I---
-------------------------T--------------L---N-----W-----------------YR
-F------PKKK-----ARYLIL--M--------------------------------IIM-SNYPIKL-
--T---------------------------------------A-AK-VVD--V---SL-------TTF--
-V---------K-----AV----G----------------------Y-----------------------
---------------LNM-LR--
>AmOr6
----L--I------DESNNL---AT-------------C---------------------------I---
-------------------------T--------------L---N-----W-----------------YH
-F------PTRK-----ARCLIL--I--------------------------------IIM-SNYPVKL-
--T---------------------------------------A-AK-VVD--V---SL-------TTF--
-V---------K-----AM----G----------------------Y-----------------------
---------------LNM-LR--
>AmOr7
----L--L------DESNNL---AT-------------C---------------------------I---
-------------------------T--------------L---N-----W-----------------YH
-F------PTRK-----ARCLIL--I--------------------------------IIM-SNYPVKL-
--T---------------------------------------A-AK-VVD--V---SL-------TTF--
-V---------K-----AM----G----------------------Y-----------------------
---------------LNM-LR--
>AmOr5
----L--L------DESNNL---AQ-------------C---------------------------I---
-------------------------T--------------L---S-----W-----------------YH
-F------PTRK-----ARCLIL--M--------------------------------IIM-SNYPVKL-
--T---------------------------------------A-AK-VVD--V---SL-------TTF--
-V---------K-----AM----G----------------------Y-----------------------
---------------LNM-LR--
>AmOr8
----L--V------DESESV---RACK----------TL-------------------------------
--------------------------------------------K-----W-----------------YR
-L------PTKK-----ARSLIL--L--------------------------------IIM-SNYPIKV-
--T---------------------------------------A-GR-LVD--V---SL-------VTF--
-I---------K-----AV----G----------------------Y-----------------------
---------------MNI-LQ--
>AmOr9
----L--V------DESENV---RACN----------TL-------------------------------
--------------------------------------------K-----W-----------------YR
-L------PTKK-----ARSLIL--L--------------------------------IIM-SNYPLKV-
--T---------------------------------------A-GR-IVD--V---SL-------VTF--
-I---------K-----AV----G----------------------Y-----------------------
---------------MNI-LQ--
>AmOr10
----L--I------DESENI---RA-------------F---------------------------I---
-------------------------A--------------L---K-----W-----------------YQ
-L------PVKK-----SRSLIL--L--------------------------------III-SNYPIKV-
--T---------------------------------------A-GK-IID--L---SL-------VTF--
-I---------K-----AV----S----------------------Y-----------------------
---------------MNM-LQ--
>AmOr11
----L--L------DESENI---RA-------------Y---------------------------N---
-------------------------T--------------L---N-----W-----------------YR
-L------PVKK-----ARSLIL--L--------------------------------ILM-SHYPIKV-
--T---------------------------------------A-GR-IMD--L---SL-------VTF--
-I---------K-----AV----G----------------------Y-----------------------
---------------MNM-LR--
>AmOr12
----L--V------DESENV---RA-------------C---------------------------S---
-------------------------T--------------L---N-----W-----------------YR
-L------PVKK-----ARSLIL--L--------------------------------ILM-SNYPIKV-
--T---------------------------------------A-GR-IVD--V---SL-------VTF--
-I---------K-----SV----G----------------------Y-----------------------
---------------MNI-LQ--
>AmOr14
----L--I------DEGNNV---RM-------------S---------------------------I---
-------------------------T--------------L---D-----W-----------------YR
-F------PVKE-----ARNLIL--V--------------------------------IIM-SSYPVKL-
--T---------------------------------------A-GK-VVD--I---SL-------ATF--
-I---------K-----TV----G----------------------Y-----------------------
---------------LNM-LQ--
>AmOr15
----L--I------DEGNNV---RM-------------S---------------------------I---
-------------------------T--------------I---D-----W-----------------YR
-F------PAKE-----ARNLIL--V--------------------------------IIM-SSYPVKL-
--T---------------------------------------A-GK-VVD--I---SL-------STY--
-I---------K-----TV----G----------------------Y-----------------------
---------------LNM-LR--
>AmOr13
----L--I------DESDKV---RI-------------S---------------------------V---
-------------------------T--------------L---D-----W-----------------YR
-L------PVNE-----ARGLIL--V--------------------------------IIM-SNYPIKV-
--T---------------------------------------A-GK-IVD--I---SL-------ITF--
-I---------K-----SV----G----------------------Y-----------------------
---------------LNI-L---
>AmOr16
----L--V------DE--NY-IVSA-------------S---------------------------S---
-------------------------T--------------I---N-----W-----------------YR
-L------SIKN-----MRCLIL--I--------------------------------IAM-SNYPMKL-
--K---------------------------------------A-AK-MME--M---SL-------TTF--
-V---------K-----SM----G----------------------Y-----------------------
---------------LNI-LR--
>AmOr17
----L--V------DE--NY-IVSA-------------S---------------------------S---
-------------------------T--------------I---N-----W-----------------YR
-L------SIKN-----MRCLIL--I--------------------------------IAM-SNYPMKL-
--K---------------------------------------A-AK-MME--M---SL-------ITF--
-I---------K-----SM----G----------------------Y-----------------------
---------------LNI-LR--
>AvOR16
---------------------GLM--------------T---------------------------S---
-------------------------T--------------T---N-----W-----------------YH
-F------QYKR-----ARSLIL--I--------------------------------MAV-SNIPAKI-
--S---------------------------------------A-GR-MID--I---SL-------PTFV-
-S---------M-----AY----L----------------------I-----------------------
---------------LFS-SS--
>CfOr23
----L--T------DQSIKV-GLI--------------T---------------------------S---
-------------------------T--------------I---N-----W-----------------YC
-L------SYRR-----ARSLIL--I--------------------------------MAI-SNIPIKI-
--S---------------------------------------A-GG-MME--M---SL-------PTFI-
-I---------K-----SM----A----------------------Y-----------------------
---------------FNL-LR--
>CfOr24
----L--T------DQSINV-GLI--------------T---------------------------S---
-------------------------T--------------I---N-----W-----------------HR
-L------SYKR-----ARSLIL--I--------------------------------MAI-SNIPAKI-
--S---------------------------------------A-GR-MME--M---SL-------PTFI-
-I---------R-----SM----T----------------------Y-----------------------
---------------FNL-LR--
>CfOr25
----L--T------DQSIKF-GLK--------------T---------------------------S---
-------------------------T--------------I---N-----W-----------------YH
-L------SYQR-----ARSLIL--I--------------------------------IAI-SNIPAKI-
--S---------------------------------------A-GG-MIE--I---SL-------CTFI-
-I---------T-----SM----T----------------------Y-----------------------
---------------FNL-LR--
>CfOr28
----L--T------DQSIKV-GLI--------------T---------------------------S---
-------------------------T--------------I---N-----W-----------------YC
-L------SYRR-----ARSLIL--I--------------------------------MAI-SNIPIKI-
--S---------------------------------------A-GG-MIE--M---SL-------PTFI-
-I---------T-----SI----T----------------------Y-----------------------
---------------FNL-LR--
>HsOr20
----L--T------DQSVKV-GLM--------------T---------------------------S---
-------------------------T--------------T---N-----W-----------------YR
-L------PHKR-----ARALIL--I--------------------------------MAI-SNIPTKI-
--S---------------------------------------A-GR-LIE--M---SL-------PTFI-
-V---------K-----SM----A----------------------Y-----------------------
---------------FNL-LR--
>AcOR164
----L--T------DQSIKV-GSM--------------T---------------------------S---
-------------------------T--------------T---N-----W-----------------HR
-L------PHKR-----ARTLIL--I--------------------------------MAV-SNIPAKI-
--S---------------------------------------A-GK-MIE--M---SL-------PTF--
----------------------------------------------------------------------
----------------NM-LQ--
>AcOR166
----------------SIKV-GLM--------------T---------------------------S---
-------------------------T--------------T---K-----W-----------------YH
-F------QYKR-----ARSLIL--I--------------------------------MAV-SNIPAKI-
--S---------------------------------------A-GR-MID--I---SL-------PTFN-
-V---------W-----NV----N----------------------K-----------------------
---------------SKW-TRLV
>AcOR167
----------------SIKV-GLM--------------T---------------------------S---
-------------------------T--------------T---N-----W-----------------YH
-L------QYKR-----ARSLIL--I--------------------------------MAV-SNIPAKI-
--S---------------------------------------A-GR-MID--I---SL-------PTFD-
-V---------R-----NV----N----------------------K-----------------------
---------------SKW-TRLV
>CfOr31
----L--S------VEGEKL-ALT--------------A---------------------------C---
-------------------------T--------------L---A-----W-----------------YR
-L------PDAK-----ARSLIL--V--------------------------------IAM-SNIPTKL-
--K---------------------------------------A-GK-FID--L---SI-------KTF--
-V---------K-----AV----T----------------------Y-----------------------
---------------LNL-IR--
>HsOr22
----L--S------TKGEKL-SMT--------------V---------------------------C---
-------------------------T--------------L---D-----W-----------------YR
-L------PDEK-----ARALIL--I--------------------------------IAM-SNIPTKL-
--R---------------------------------------A-GK-FVD--L---SI-------RTF--
-V---------K-----AV----T----------------------Y-----------------------
---------------FNL-IR--
>AcOR168
----L--S------IEGEKL-ALT--------------V---------------------------C---
-------------------------T--------------L---A-----W-----------------YR
-L------PNAK-----ARALIL--V--------------------------------IAT-SIVPAKL-
--K---------------------------------------A-GK-FFD--L---SI-------RTF--
-V---------K-----AV----T----------------------Y-----------------------
---------------LNF-IR--
>HsOr38
----L--S------TKGEKV-ALT--------------A---------------------------C---
-------------------------T--------------L---E-----W-----------------YR
-L------PDAQ-----ARSLIL--V--------------------------------IAM-SNIPMKF-
--R---------------------------------------G-GK-FID--L---SF-------RTF--
-V---------K-----AV----T----------------------Y-----------------------
---------------LNL-L---
>HsOr33
----L--S------EKAEQV-AVT--------------A---------------------------C---
-------------------------T--------------L---D-----W-----------------YL
-L------PDTK-----ARALIM--I--------------------------------MLI-SNVPLTL-
--K---------------------------------------A-GN-FVD--L---SL-------RTF--
-V---------R-----AV----G----------------------Y-----------------------
---------------LNL-LR--
>HsOr34
----L--S------EKGEQV-ALT--------------A---------------------------C---
-------------------------T--------------L---D-----W-----------------HL
-L------PNTQ-----ARALIL--I--------------------------------ILV-SNTPLKL-
--K---------------------------------------A-GN-FVE--L---SF-------KTF--
-I---------K-----VL----G----------------------Y-----------------------
---------------LNL-LR--
>CfOr36
----V--V------EQEKKI-ALT--------------V---------------------------C---
-------------------------T--------------L---E-----W-----------------YR
-L------PNEK-----AKALIL--I--------------------------------MGI-SDTSLNL-
--K---------------------------------------A-GK-FID--L---SF-------KTF--
-V---------K-----TV----T----------------------Y-----------------------
---------------LNL-IR--
>CfOr37
----V--V------EEEKKI-ALR--------------L---------------------------C---
-------------------------T--------------L---E-----W-----------------YR
-L------PDEK-----AKTLIL--I--------------------------------MAI-SNTSLSL-
--K---------------------------------------A-GK-FID--L---SL-------KTF--
-V---------K-----AV----T----------------------Y-----------------------
---------------LNL-LR--
>CfOr38
----V--V------EQERKI-TST--------------L---------------------------Y---
-------------------------T--------------L---E-----W-----------------YR
-L------PDKK-----VKALLL--I--------------------------------MAI-SDTSLNL-
--K---------------------------------------A-GK-FID--L---SF-------KTL--
-V---------K-----AV----T----------------------Y-----------------------
---------------LNL-LR--
>CfOr39
----V--I------EQEKKI-VST--------------L---------------------------C---
-------------------------T--------------L---E-----W-----------------YR
-L------PNKK-----AKALIL--I--------------------------------MAI-SDTSLNL-
--K---------------------------------------A-GK-FIE--L---SF-------KTL--
-V---------K-----AV----T----------------------Y-----------------------
---------------LNL-LR--
>AcOR169
----I--I------EQGEKI-ALT--------------A---------------------------C---
-------------------------T--------------L---E-----W-----------------HR
-L------PDIK-----ARALIL--L--------------------------------ISI-SEKPLRL-
--K---------------------------------------A-GN-FID--L---TL-------RTF--
-V---------K-----SV----T----------------------S-----------------------
--------SNQRQVKVNV-RK--
>AcOR170
----I--I------EQGEKV-SLT--------------T---------------------------C---
-------------------------T--------------L---E-----W-----------------YR
-L------EDAT-----ARALIL--L--------------------------------ITI-SENPLKL-
--K---------------------------------------A-GN-FID--I---SL-------RTF--
-V---------K-----SM----T----------------------Y-----------------------
---------------LNL-----
>CfOr32
----L--T-------VAEQV-ATT--------------S---------------------------C---
-------------------------E--------------L---E-----W-----------------YR
-L------PSRK-----ARSVVL--L--------------------------------MIM-SNTPTKI-
--S---------------------------------------A-GK-LID--L---SL-------KTF--
-I---------K-----AG----A----------------------Y-----------------------
---------------FNM-LR--
>HsOr23
----L--T-------EAEKV-ATA--------------S---------------------------C---
-------------------------E--------------L---E-----W-----------------YR
-L------PDKK-----ARYIVL--L--------------------------------MIM-SNAPTKI-
--S---------------------------------------A-GN-LFE--L---SL-------KTF--
-A---------K-----AG----A----------------------Y-----------------------
---------------FNM-LR--
>HsOr24
----L--I------VEAEKV-AIV--------------S---------------------------C---
-------------------------E--------------L---E-----W-----------------FR
-L------PNKK-----ARYIVL--L--------------------------------MIM-SNAPTKM-
--S---------------------------------------A-GN-LFD--L---SL-------RTF--
-T---------K-----AG----A----------------------Y-----------------------
---------------FNM-LR--
>CfOr35
----L--T------TQAEKV-ANT--------------S---------------------------C---
-------------------------E--------------L---E-----W-----------------YR
-L------PDRK-----ARGIVL--V--------------------------------IIM-SNLPTKI-
--T---------------------------------------A-GK-IMD--L---SL-------KTF--
-V---------K-----AV----T----------------------Y-----------------------
---------------FNM-LR--
>CfOr40
----L--T------AQAEKV-AIA--------------S---------------------------C---
-------------------------E--------------L---E-----W-----------------YR
-L------PDKN-----ARGIVL--V--------------------------------MII-SNLPTKI-
--T---------------------------------------A-GK-IMD--L---SF-------KTY--
-V---------K-----SM----T----------------------Y-----------------------
---------------LNV-LR--
>CfOr41
----L--T------TQAEKV-AIA--------------S---------------------------C---
-------------------------E--------------L---E-----W-----------------YR
-L------PDKS-----ARGIVL--L--------------------------------MII-SNLPTKV-
--T---------------------------------------A-GK-VMD--L---SF-------KTY--
-V---------K-----SV----T----------------------Y-----------------------
---------------FNM-LR--
>CfOr42
----L--T------AQAEKV-ASA--------------S---------------------------C---
-------------------------E--------------L---E-----W-----------------YR
-L------PDKN-----ARGIVL--V--------------------------------MII-SNLPTKI-
--T---------------------------------------A-GK-IMD--L---SF-------KTY--
-V---------K-----AV----S----------------------Y-----------------------
---------------FNM-LR--
>CfOr43
----L--T------VQAERV-ANT--------------S---------------------------C---
-------------------------E--------------L---E-----W-----------------YR
-L------PDKK-----ARGIVL--V--------------------------------IIM-SNLPTKV-
--T---------------------------------------A-GK-IMD--L---SF-------KTY--
-V---------K-----AV----T----------------------Y-----------------------
---------------FNM-LL--
>AcOR213
----L--T------VQAERV-AST--------------S---------------------------C---
-------------------------E--------------L---E-----W-----------------YR
-L------PDKK-----ARGIVL--V--------------------------------IIM-SNMPTKI-
--T---------------------------------------A-GK-IMA--L---SF-------KTY--
-V---------K-----AV----T----------------------Y-----------------------
---------------FNM-LL--
>HsOr36
----L--S------VQADKV-AST--------------S---------------------------C---
-------------------------D--------------L---E-----W-----------------YR
-L------PDKK-----AREIVL--V--------------------------------MIM-SNLPTKI-
--T---------------------------------------A-GK-IMD--L---SF-------KTF--
-V---------K-----SV----T----------------------Y-----------------------
---------------FNM-IR--
>HsOr37
----L--T------VQAEKV-AST--------------S---------------------------C---
-------------------------D--------------L---E-----W-----------------YR
-L------PDKK-----ARGIVL--V--------------------------------MII-SNLPTKI-
--T---------------------------------------A-GK-VMD--L---SF-------KTF--
-V---------K-----SL----T----------------------Y-----------------------
---------------FNM-LR--
>HsOr35
----L--T------TQAEKV-ANT--------------S---------------------------C---
-------------------------D--------------L---E-----W-----------------YR
-L------PDKK-----AREIVL--V--------------------------------MIM-SNSPTKI-
--T---------------------------------------A-GK-IID--L---SF-------KTF--
-V---------K-----SI----T----------------------Y-----------------------
---------------FNM-LR--
>HsOr32
----L--I------TQAEKV-AVT--------------S---------------------------C---
-------------------------E--------------L---E-----W-----------------YR
-L------PDNK-----ARGIIL--V--------------------------------MIA-SNMPTKI-
--T---------------------------------------A-GK-LFD--L---SF-------RTF--
-I---------K-----AA----A----------------------Y-----------------------
---------------LNV-LR--
>CfOr33
----L--T------GQAEKV-SIE--------------S---------------------------C---
-------------------------E--------------L---E-----W-----------------YR
-L------PNRT-----ARSVIL--L--------------------------------MIM-SNTPTKL-
--S---------------------------------------A-GK-FAD--L---SL-------KTF--
-V---------K----------------------------------------------------------
-----------------------
>CfOr34
----L--T------GQAEKV-AIE--------------S---------------------------C---
-------------------------E--------------L---E-----W-----------------YR
-L------PNKK-----ARNVIL--L--------------------------------MIM-SNTPTKL-
--S---------------------------------------A-GK-FVD--L---SL-------KTF--
-V---------K----------------------------------------------------------
-----------------------
>AcOR215
----L--T------GQAEKV-AIA--------------S---------------------------C---
-------------------------E--------------L---E-----W-----------------YR
-L------PDKK-----ARSVVL--L--------------------------------IIM-SNAPTKI-
------------------------------------------S-GK-FID--L---SL-------KTFL-
-C---------K----------------------------------------------------------
-----------------------
>HsOr25
----L--N------DQAEKV-AIE--------------T---------------------------R---
-------------------------E--------------L---E-----W-----------------YH
-L------PEKK-----MRSVIL--L--------------------------------MIM-SNYPPKI-
--S---------------------------------------A-CK-IVE--L---SL-------KTF--
-V---------K-----SG----A----------------------Y-----------------------
---------------FNM-LR--
>HsOr26
----L--N------DQAEKV-AVE--------------T---------------------------R---
-------------------------E--------------L---E-----W-----------------YH
-L------PEKK-----MRSVIL--L--------------------------------MIM-SNYPPKI-
--S---------------------------------------A-CK-IVE--L---SL-------KTF--
-V---------K-----SG----A----------------------Y-----------------------
---------------LNM-LR--
>HsOr28
----L--N------NQAEKV-AIE--------------S---------------------------R---
-------------------------V--------------L---E-----W-----------------YH
-L------PEKK-----MRSVIL--L--------------------------------MIM-SNYPPKI-
--C---------------------------------------A-GK-IME--L---SF-------KTF--
-I---------K-----SG----A----------------------Y-----------------------
---------------FNM-LR--
>HsOr27
----L--N------DQAEKV-AIE--------------S---------------------------R---
-------------------------E--------------L---E-----W-----------------YN
-L------PEKK-----MRSIVL--L--------------------------------MIM-SNYPPKI-
--S---------------------------------------A-GK-IMV--L---SL-------KTF--
-I---------K-----SG----A----------------------Y-----------------------
---------------FNV-LR--
>HsOr29
----L--N------DQAEKV-AIE--------------S---------------------------R---
-------------------------E--------------L---E-----W-----------------YN
-L------PEKK-----MRSIVL--L--------------------------------MIM-SNYPPKI-
--S---------------------------------------A-GK-IMV--L---SL-------KTF--
-I---------K-----SG----A----------------------Y-----------------------
---------------FNM-LR--
>AvOR89
----------------AEEV-GLI--------------T---------------------------C---
-------------------------T--------------L---D-----W-----------------YR
-L------P--------TRDMIL--V--------------------------------IIS-SNIPPRI-
--T---------------------------------------A-GK-FIE--L---SF-------KTFV-
-I---------K-----AV----I----------------------Y-----------------------
---------------LNI-L---
>HsOr39
----V--T------TQAEEV-NLT--------------F---------------------------C---
-------------------------T--------------L---E-----W-----------------YR
-L------P--------TRDMIL--V--------------------------------TVA-SNIPPKF-
--T---------------------------------------A-GN-IID--L---SF-------RTFV-
-I---------K-----SL----V----------------------Y-----------------------
---------------LNI-LR--
>AcOR209
----I--T------AQAEEV-GLI--------------T---------------------------C---
-------------------------T--------------L---D-----W-----------------YR
-L------P--------TRDMIL--V--------------------------------IIS-SNIPPRI-
--T---------------------------------------A-GK-FIE--L---SF-------KTFK-
-K---------K-----AV----I----------------------Y-----------------------
---------------LNI-LR--
>HsOr30
----V--T-------ESEEV-AWK--------------T---------------------------H---
-------------------------M--------------L---G-----W-----------------YR
-L------PSRK-----TRDMVL--I--------------------------------III-SHIPLKI-
--T---------------------------------------A-GK-FIV--L---SF-------KTF--
-V---------K-----AV----V----------------------Y-----------------------
---------------FNL-LC--
>HsOr31
----I--T-------ESEEV-AWK--------------T---------------------------H---
-------------------------M--------------L---G-----W-----------------YH
-L------PPRK-----TRDIIL--I--------------------------------III-SHIPLKI-
--T---------------------------------------A-GK-FIV--L---SF-------KTY--
-V---------K-----AV----V----------------------Y-----------------------
---------------FNI-LC--
>AcOR214
----L--T------IQAEEV-ARK--------------S---------------------------C---
-------------------------V--------------L---E-----W-----------------YR
-L------PNKDGGKIVDKDMYR--K--------LIH-----------------I---NCQ-SQKEQKI-
--DAM---SISIVYC------------LRY------------S-DK-CNDIVS---NN-------KSCY-
-D---------KFCIVTKH----D----------------------Y-----------------------
--------F------PDK-QKTS
>CfOr29
----L--T------DQSMKM-YVT--------------S---------------------------C---
-------------------------T--------------L---D-----W-----------------YR
-I------PHK------TRGLTL--M--------------------------------IAV-SSVPIKI-
--T---------------------------------------A-GK-FMD--L---SL-------NSF--
-----------R-----SV----A----------------------Y-----------------------
---------------LNI-LRTT
>CfOr30
----L--T------DQSIKV-YIT--------------S---------------------------S---
-------------------------T--------------L---D-----W-----------------YR
-I------PHK------THGLIL--I--------------------------------IAV-SSIPIKI-
--T---------------------------------------A-GK-FMD--L---SL-------NSF--
-----------R-----SV----A----------------------Y-----------------------
---------------LNL-LRTT
>HsOr21
----L--T------DRNKYM-YIT--------------S---------------------------C---
-------------------------T--------------L---D-----W-----------------YR
-I------PYK------TRSLVL--V--------------------------------IAV-SSTPVKI-
--N---------------------------------------A-GK-FMD--L---SL-------NSF--
-----------R-----SI----T----------------------Y-----------------------
---------------LNV-LRTS
>CfOr22
----L--N------IQANKV-YIT--------------C---------------------------C---
-------------------------T--------------L---D-----W-----------------YW
-L------PSEQ-----ARYLIL--I--------------------------------IAM-ANYPTKL-
--T---------------------------------------A-GK-VID--L---SF-------SSF--
----------------------------------------------------------------------
-----------------------
>CfOr27
----L--N------NQRNKV-YIT--------------C---------------------------C---
-------------------------T--------------L---D-----W-------------------
-------------------YLIN--K--------LVI-----------------L---XSN-CNYPLKL-
--T---------------------------------------A-SK-VID--L---SF-------DSF--
----------------------------------------------------------------------
-----------------------
>HsOr19
----L--S------SQGNKL-STT--------------C---------------------------C---
-------------------------T--------------V---N-----W-----------------YC
-L------PNKK-----ARYFI--------------F-----------------V---IAM-ANCPMKI-
--R---------------------------------------A-NK-FID--L---SF-------SSF--
-----------R-----AM----A----------------------Y-----------------------
---------------FNL-LRTV
>AmOr18
----L--A------EQTVKV-GEK--------------S---------------------------Y---
-------------------------M--------------I---D-----W-----------------HR
-M------P--------W-KKSL--A--------IPL-----------------M---ISM-SHSTTKI-
--T---------------------------------------A-GN-IIE--L---SI-------SSFG-
-D---VI----K-T---YL---------------------------------------------------
----------------NMLR---
>AmOr19
----L--A------EQTVKV-GEK--------------F---------------------------Y---
-------------------------M--------------I---D-----W-----------------YR
-M------P--------W-KKSL--A--------ISL-----------------I---ISI-SRSTTKI-
--T---------------------------------------A-GN-IIE--L---SI-------SSFG-
-A---II----K-T---YL---------------------------------------------------
----------------NILR---
>AvOR168
----I--T------EQIIKV-RES--------------S---------------------------Y---
-------------------------M--------------I---D-----W-----------------YR
-L------P--------E-RKSL--A--------VIL-----------------I---ICM-SNATTRL-
--T---------------------------------------A-GN-MIE--L---SI-------SSFG-
-D---VI----K-S---YL---------------------------------------------------
----------------NMLR---
>HsOr18
----L--A------EQTTKV-REN--------------S---------------------------Y---
-------------------------M--------------I---D-----W-----------------YR
-L------P--------A-KESL--A--------IIL-----------------I---ICM-SNATTRL-
--T---------------------------------------A-GN-IVE--L---SI-------SSFG-
-D---VI----K-S---YL---------------------------------------------------
----------------NMLR---
>AcOR35
----I--T------EQIIKV-RES--------------S---------------------------Y---
-------------------------M--------------I---D-----W-----------------YR
-L------P--------E-RKSL--A--------VIL-----------------I---ICM-SNATTRL-
--T---------------------------------------A-GN-MIE--L---SI-------SSFG-
-D---VI----K-S---YL---------------------------------------------------
----------------NMLR---
>AvOR88
----V--A------EKCKKI-GEV--------------S---------------------------Y---
-------------------------M--------------I---D-----W-----------------HR
-L------S--------E-KKGL--A--------LVL-----------------I---IAM-SNSSIKL-
--T---------------------------------------A-GN-LFE--L---SL-------STFG-
-D---VV----K-T---YL---------------------------------------------------
----------------NMLR---
>CfOr20
----I--A------EQCKKI-SEI--------------S---------------------------Y---
-------------------------M--------------I---D-----W-----------------YR
-L------P--------K-RKGL--A--------LVL-----------------I---IAM-SNSSVKF-
--T---------------------------------------A-GN-FFE--L---SL-------SSFG-
-D---VV----K-T---YL---------------------------------------------------
----------------NMLR---
>HsOr13
----I--A------EQCKKI-GEM--------------S---------------------------Y---
-------------------------M--------------I---E-----W-----------------HR
-L------P--------K-KKGL--A--------LVL-----------------M---IVM-SNSSIKL-
--T---------------------------------------A-GN-VFE--L---SL-------STFG-
-N---VI----K-T---YV---------------------------------------------------
----------------NMLR---
>HsOr14
----I--A------GQCKKI-GEM--------------S---------------------------Y---
-------------------------M--------------I---E-----W-----------------HR
-L------P--------R-KNGL--C--------LVL-----------------M---IVM-SNSSVKL-
--T---------------------------------------A-GN-YVE--L---SL-------NTFG-
-D---VV----K-T---YL---------------------------------------------------
----------------NMLR---
>HsOr16
----I--A------EQCKKI-GEM--------------S---------------------------Y---
-------------------------M--------------I---E-----W-----------------HR
-L------P--------K-KKGL--A--------LVL-----------------I---IVM-SNASIKL-
--S---------------------------------------A-GN-LFE--L---SL-------STFG-
-S---VV----K-T---YL---------------------------------------------------
----------------NMLR---
>HsOr15
----A--A------KQCKKI-GEV--------------S---------------------------Y---
-------------------------M--------------I---E-----W-----------------HR
-L------P--------R-KEGL--A--------IVL-----------------M---III-SNSSAKL-
--T---------------------------------------A-GN-LFE--L---SL-------STFG-
-D---VI----K-T---YL---------------------------------------------------
----------------NMLR---
>CfOr21
----I--A------EQCKKI-GEV--------------S---------------------------Y---
-------------------------M--------------I---E-----W-----------------YR
-L------P--------G-RKSL--A--------LVL-----------------I---IAM-SRSSIKF-
--T---------------------------------------A-GN-YFE--L---SL-------CTFS-
-D---VV----K-T---YL---------------------------------------------------
----------------NMLR---
>HsOr17
----I--V------EQFKKI-GEV--------------S---------------------------Y---
-------------------------M--------------I---E-----W-----------------YR
-L------P--------R-RKGL--A--------LVL-----------------M---III-SNSSIKL-
--T---------------------------------------A-GN-LFE--L---SL-------STFG-
-D---VI----K-T---YL---------------------------------------------------
----------------NMFR---
>AvOR126
--------------------------------------S---------------------------Y---
-------------------------M--------------I---D-----W-----------------HR
-L------P--------G-RKAL--A--------VIL-----------------M---IAM-SNSSVKL-
--T---------------------------------------A-GN-IIE--L---SM-------ISFG-
-D---VI----K-T--------------------------------------------------------
-----------------------
>HsOr10
----L--A------EQCRKV-SEI--------------S---------------------------Y---
-------------------------M--------------I---D-----W-----------------HR
-L------P--------G-KRAL--A--------IVL-----------------L---IAM-SNSSIKL-
--T---------------------------------------A-GN-LVE--L---SL-------SSFG-
-D---VI----K-T---YL---------------------------------------------------
----------------SMLR---
>AcOR161
----V--A------EQCKSV-SET--------------S---------------------------Y---
-------------------------M--------------I---N-----W-----------------HR
-L------P--------G-RKAL--A--------IVL-----------------M---IAM-SNSSIKL-
--T---------------------------------------A-GN-IIE--L---SM-------SSFG-
-D---VM----K-T---YL---------------------------------------------------
----------------NMLR---
>AcOR163
----V--A------EQCKRV-SEV--------------S---------------------------Y---
-------------------------M--------------I---D-----W-----------------YR
-L------S--------E-RKAL--A--------IIL-----------------M---IAM-SNSSVKL-
--T---------------------------------------A-GN-IIE--L---SM-------ISFG-
-D---DF----K-TGENYE----L----------------------L-----------------------
----------------DNSHSL-
>AcOR162
----V--A------EQSKRV-SEI--------------S---------------------------Y---
-------------------------M--------------I---D-----W-----------------HR
-L------P--------G-RKAL--A--------VIL-----------------M---IAM-SNSSVKL-
--T---------------------------------------A-GN-IIE--L---SM-------ISFG-
-D---NL----K-TSENNE----S----------------------L-----------------------
----------------DNSHCDT
>CfOr26
----F--F--------CKKI-GEV--------------S---------------------------Y---
-------------------------M--------------I---E-----W-----------------YR
-L------P--------G-KESL--A--------LVL-----------------I---IAV-XRSSIKF-
--T---------------------------------------A-GN-YFE--L---SL-------SISA-
-D---VV----R-T--------------------------------------------------------
----------------NMLR---
>AvOR81
----------------------------------------------------------------------
----------------------------------------------------------------------
--------------------KRI--A--------MSK-----------------I---------------
---------------------------------------------N-VYD--L---HI-------HS---
----------------------------------------------------------------------
-----------------------
>AmOr20
----V--A------EECRKI-GEI--------------S---------------------------Y---
-------------------------M--------------I---E-----W-----------------YR
-L------M--------G-NKKL--F--------CIL-----------------I---IAM-SNSSIKL-
--T---------------------------------------A-GN-IVN--L---SI-------STFT-
-D---VV----K-T---AV----T----------------------Y-----------------------
----------------NVLQKTT
>AmOr22
----V--A------EQCKKI-GEI--------------S---------------------------Y---
-------------------------M--------------V---D-----W-----------------YR
-L------E--------G-NKKL--C--------FVL-----------------I---IAM-SNSSIKL-
--T---------------------------------------A-GN-MVE--L---CL-------TTFS-
-D---IV----K-T---AV----A----------------------F-----------------------
----------------NVLR--T
>AmOr24
----V--A------EQCKKV-GEI--------------S---------------------------Y---
-------------------------M--------------V---D-----W-----------------YR
-L------E--------G-NKKL--C--------FVL-----------------I---IAM-SNSSIKL-
--T---------------------------------------A-GN-MVE--L---CL-------TTFS-
-D---IV----K-T---AV----A----------------------F-----------------------
----------------NVLR--T
>AmOr25
----V--A------EQCQKV-GEM--------------A---------------------------Y---
-------------------------M--------------I---E-----W-----------------YR
-L------T--------G-KKKL--C--------CIL-----------------I---IAM-SNSSVKF-
--T---------------------------------------A-GN-MVE--L---SI-------YTFS-
-D---VV----K-T---SV----A----------------------F-----------------------
----------------NMFR--A
>AmOr29
----V--A------EQTEKV-GEV--------------A---------------------------Y---
-------------------------M--------------I---E-----W-----------------YR
-I------R--------G-KKKL--C--------CVL-----------------I---IAM-SNSSIKF-
--T---------------------------------------A-GN-MVE--L---SI-------YTFS-
-D---VV----K-T---SV----A----------------------F-----------------------
----------------NMLR--A
>AmOr30
----V--A------EQCQKV-GEM--------------T---------------------------Y---
-------------------------M--------------I---E-----W-----------------YR
-L------T--------G-KKKL--C--------CVL-----------------I---IAM-SNSSIKF-
--T---------------------------------------A-GN-MVE--L---SI-------YTFS-
-D---VV----K-T---SV----A----------------------F-----------------------
----------------NMLR--A
>AmOr21
----L--A------DQSRKI-GEV--------------T---------------------------Y---
-------------------------M--------------I---E-----W-----------------YR
-L------S--------G-KKKL--C--------CVL-----------------I---IAM-SNSSMKL-
--T---------------------------------------A-GN-LIE--L---SM-------STFS-
-D---VV----K-T---SF----A----------------------F-----------------------
----------------NVLR--T
>AmOr23
----L--A------NQSRNI-GEV--------------T---------------------------Y---
-------------------------M--------------I---E-----W-----------------YQ
-L------F--------G-KKKL--C--------CVL-----------------I---IAM-SNSSTKL-
--T---------------------------------------A-GN-LIE--L---SM-------STFS-
-D---VI----K-T---SF----A----------------------F-----------------------
----------------NVLR--T
>AmOr26
----V--T------EQGKKV-GEK--------------F---------------------------Y---
-------------------------M--------------T---E-----W-----------------YQ
-L------P--------H-KTAL--G--------LVL-----------------I---ISR-SSMVIKI-
--T---------------------------------------A-GK-LIQ--I---SI-------ATFA-
-A----F----K-A---SF----A----------------------Y-----------------------
----------------NMIRTIA
>AvOR174
----V--T------EQCKLV-GEM--------------A---------------------------Y---
-------------------------M--------------T---D-----W-----------------YY
-L------H--------H-TTAR--G--------LIL-----------------I---IVR-SNNVVKI-
--T---------------------------------------A-GK-LFH--------------------
----------------------------------------------------------------------
-----------------------
>AcOR154
----V--T------EQCKLV-GEM--------------A---------------------------Y---
-------------------------M--------------T---D-----W-----------------YY
-L------H--------H-TIAR--D--------LIL-----------------I---IVR-SNNVVKI-
--T---------------------------------------A-GK-LFH--L---SI-------ATFG-
-DKIL-N----I-G---AG----A----------------------S-----------------------
----------------Y------
>AcOR157
----V--T------EQCKLV-GEM--------------A---------------------------Y---
-------------------------M--------------T---D-----W-----------------YN
-L------H--------H-TTAR--S--------LIL-----------------I---IAR-SNNVIKI-
--T---------------------------------------A-GK-LFH--L---SI-------ATFG-
-D---------------------V----------------------Y-----------------------
----------------NLLLTIA
>HsOr57
----V--T------EQCKNV-GQM--------------A---------------------------Y---
-------------------------M--------------T---N-----W-----------------YE
-L------D--------Y-KTAR--S--------FIL-----------------I---IVR-SNNAIKI-
--T---------------------------------------A-GK-LFN--L---SI-------ATFG-
-D----I----K-T---SL----A----------------------Y-----------------------
----------------NVLQAMS
>CfOr14
----L--T------EQCKNV-GEK--------------A---------------------------Y---
-------------------------M--------------T---N-----W-----------------YD
-L------P--------H-KTAL--G--------LVL-----------------I---IAR-SSNVIKI-
--T---------------------------------------A-GK-LFQ--L---SI-------ATFG-
-D----I----K-T---SV----V----------------------Y-----------------------
----------------NILRTMT
>HsOr5
----L--T------EQCKNV-GEQ--------------A---------------------------Y---
-------------------------M--------------T---N-----W-----------------YE
-L------S--------H-KTAL--G--------LVL-----------------I---IAR-SNNVIKV-
--T---------------------------------------A-GK-LFQ--L---SI-------ATFG-
-D----I----K-T---SV----V----------------------Y-----------------------
----------------NILRTMT
>HsOr6
----L--T------EQCRSV-GEK--------------A---------------------------Y---
-------------------------M--------------I---N-----W-----------------YE
-L------P--------H-KTAF--G--------LVL-----------------I---ILR-SSNVIKM-
--T---------------------------------------A-GK-LFQ--L---SI-------ATFG-
-D----I----K-T---SM----V----------------------Y-----------------------
----------------NMLRTMT
>CfOr16
----L--T------EQCNNV-GEK--------------V---------------------------Y---
-------------------------M--------------I---N-----W-----------------YE
-L------P--------H-ETAL--G--------LVL-----------------I---IAR-SNNVIRL-
--T---------------------------------------A-GK-FFQ--L---SV-------ATFG-
-D---------------SI----T----------------------Y-----------------------
----------------SHL----
>HsOr3
----L--T------EQCKHV-GEM--------------A---------------------------Y---
-------------------------M--------------T---N-----W-----------------YK
-L------P--------K-KSAL--C--------LIL-----------------I---IAR-SNNIIKI-
--T---------------------------------------A-GK-LFH--L---SI-------ATFG-
-D----M----K-T---SM----I----------------------Y-----------------------
----------------NILRTMT
>HsOr2
----L--T------EQCKNV-GQT--------------A---------------------------Y---
-------------------------M--------------T---N-----W-----------------YN
-L------N--------K-NTAR--G--------VIL-----------------I---IPR-WNKLIRI-
--T---------------------------------------A-GK-LFQ--L---SI-------ATFG-
-N----L----R-T---SI----A----------------------Y-----------------------
----------------NILRTLT
>HsOr59
----L--T------EQCKNV-GQT--------------A---------------------------Y---
-------------------------M--------------T---N-----W-----------------YN
-L------N--------K-TTAR--G--------LVL-----------------I---ILR-SSKLIRI-
--T---------------------------------------A-GK-LFQ--L---SI-------ATFG-
-D----L----R-T---SI----A----------------------Y-----------------------
----------------NILRTMT
>AvOR91
-------T------EQCKNI-GEI--------------A---------------------------Y---
-------------------------M--------------T---N-----W-----------------YK
-L------H--------H-KTAL--K--------LTL-----------------I---FMQ-SNYVIKI-
--T---------------------------------------A-GK-IFR--L---SI-------ATFG-
-D----I----K-T---ST----A----------------------Y-----------------------
----------------NFLRTNM
>HsOr58
----L--T------EKCKHV-GQM--------------A---------------------------Y---
-------------------------M--------------T---N-----W-----------------YN
-L------H--------H-KSAR--D--------LVL-----------------I---IAR-SSNVIKI-
--T---------------------------------------A-GK-LIQ--L---SI-------ATFG-
-D----F----K-T---SL----A----------------------Y-----------------------
----------------NILRT--
>AcOR156
----K--NITTVYNEKCKDV-GEM--------------A---------------------------Y---
-------------------------M--------------T---D-----W-----------------YN
-L------H--------H-KTAR--G--------LIL-----------------I---IAR-SNNVIKI-
--T---------------------------------------A-GK-LFH--L---SI-------ATFG-
-D---IH----E-S---QP----T----------------------K-----------------------
--------I-------NRRKSAK
>CfOr17
----L--T------QQCKKV-GET--------------A---------------------------Y---
-------------------------M--------------T---D-----W-----------------YR
-L------P--------H-KTAL--G--------LIL-----------------I---ISR-SSSVIKI-
--T---------------------------------------A-GK-LIQ--L---SV-------ATFS-
-D----I----K-T---SL----V----------------------Y-----------------------
----------------NILRTVT
>HsOr7
----L--T------QQCKKV-GET--------------A---------------------------Y---
-------------------------M--------------T---D-----W-----------------YR
-L------P--------H-KTAL--G--------LIL-----------------I---ISR-SSTVIKI-
--T---------------------------------------A-GK-LIQ--L---SI-------ATFS-
-D----I----K-T---SL----V----------------------Y-----------------------
----------------NMLRTVT
>CfOr18
----I--T------EQCKKV-GEM--------------A---------------------------Y---
-------------------------F--------------T---D-----W-----------------YR
-L------P--------H-KTAL--G--------MIL-----------------I---ISR-SSAVIKI-
--T---------------------------------------A-GK-LIQ--L---SL-------ITFG-
-D----I----K-T---SA----A----------------------Y-----------------------
----------------NILRTVT
>HsOr8
----L--S------EQCKKV-GET--------------A---------------------------Y---
-------------------------L--------------T---E-----W-----------------YR
-L------P--------Q-KTAL--S--------LVL-----------------I---ISR-SSAVIKM-
--T---------------------------------------A-GK-LIE--L---SL-------ITFG-
-D----I----K-T---SL----A----------------------Y-----------------------
----------------NILRTVS
>HsOr4
----L--T------EQCKQI-GET--------------A---------------------------Y---
-------------------------M--------------T---E-----W-----------------YR
-L------P--------H-KTAL--G--------LIL-----------------I---ISR-SSMVIKL-
--T---------------------------------------A-GK-LVH--L---SI-------ATFG-
-D----M----K-T---SM----I----------------------Y-----------------------
----------------NMLRTMT
>HsOr12
----L--T------DQCQKV-GDV--------------A---------------------------Y---
-------------------------M--------------T---D-----W-----------------YQ
-L------H--------H-KIAI--D--------LIL-----------------I---ISR-SNTVIKI-
--T---------------------------------------A-GK-MIQ--L---SI-------ATFG-
-D----M----K-T---AF----A----------------------Y-----------------------
----------------NILRTVA
>CfOr19
----V--A------NQCKKV-GEA--------------A---------------------------Y---
-------------------------M--------------I---N-----W-----------------YY
-L------P--------H-KTVL--G--------LIL-----------------I---ILR-S----RI-
--V-------------------------------------------------------------------
------I----K----------------------------------------------------------
-----------------------
>HsOr11
----I--T------EQCSKV-GEA--------------A---------------------------Y---
-------------------------M--------------T---N-----W-----------------YH
-L------P--------H-KTAL--G--------IIL-----------------I---ILR-SSIAVKI-
--T---------------------------------------A-GK-IFH--M---SI-------ATFG-
-V----I----K-T---SV----A----------------------Y-----------------------
----------------NMLRTLT
>HsOr9
----V--T------EQCKKV-GEA--------------A---------------------------Y---
-------------------------M--------------T---N-----W-----------------YQ
-L------P--------R-KTVL--G--------LIL-----------------I---ILR-SSIVIKI-
--T---------------------------------------A-GK-IFH--M---SI-------PTFG-
-D----I----K-T---SV----A----------------------Y-----------------------
----------------NMLRTLT
>AcOR160
----V--T------EQCKQV-GET--------------A---------------------------Y---
-------------------------M--------------T---N-----W-----------------YH
-L------P--------H-KTAR--D--------LIL-----------------I---ISR-SSNVIKL-
--T---------------------------------------A-GK-LIH--L---SI-------ETFG-
-D---SK----H-A---SD----R----------------------D-----------------------
--------S-------NNYKSCN
>AvOR108
----------------GEQI-GKS--------------A---------------------------Y---
-------------------------M--------------T---N-----W-----------------YL
-L------P--------G-KTAQ--G--------LIL-----------------I---ILR-SNAVLKI-
--T---------------------------------------A-GK-IVQ--L---SF-------STFG-
-D---SM----K-Y--------------------------------------------------------
-----------------------
>CfOr12
----L--S------EQGEQV-GKS--------------A---------------------------Y---
-------------------------M--------------T---N-----W-----------------YL
-L------P--------G-KTAL--G--------LVL-----------------I---ILR-SNTALKI-
--T---------------------------------------A-GN-IVQ--L---SF-------STFG-
-D--------------------------------------------------------------------
-----------------------
>CfOr13
----L--S------EQCDQI-GET--------------A---------------------------Y---
-------------------------M--------------T---N-----W-----------------YL
-L------P--------G-NSAL--G--------FVL-----------------I---ILR-SSIVVKI-
--T---------------------------------------A-GK-MIE--L---SL-------STFG-
-I----I----K-S---AL----A----------------------Y-----------------------
----------------NILRTLI
>HsOr56
----L--S------EQCGQV-GET--------------A---------------------------Y---
-------------------------M--------------T---D-----W-----------------YV
-L------P--------G-NTAV--G--------LVL-----------------I---ILR-SSIIVKI-
--T---------------------------------------G-GK-MIE--L---SL-------STFG-
-D----I----K-S---AL----A----------------------Y-----------------------
----------------NILRTFI
>HsOr45
----L--S------EQYRQV-GKA--------------T---------------------------Y---
-------------------------M--------------T---E-----W-----------------YR
-L------P--------P-KTTL--G--------LLL-----------------I---NIR-SNYNINL-
--T---------------------------------------A-GK-MID--L---SL-------YTFG-
-N---VL----K-A---SM----T----------------------Y-----------------------
----------------NMLRQM-
>HsOr47
----L--S------EQYRRV-GIA--------------T---------------------------Y---
-------------------------M--------------L---E-----W-----------------YR
-L------P--------P-KTAI--G--------LLL-----------------I---NLR-SNFKINL-
--T---------------------------------------A-GK-MVD--L---SL-------YTFG-
-N---VL----K-A---SM----T----------------------Y-----------------------
----------------NMLRQV-
>HsOr55
----L--S------EQYKRV-GLA--------------T---------------------------Y---
-------------------------M--------------T---E-----W-----------------YR
-L------P--------P-KTAL--G--------LLL-----------------I---NLR-CNFNVNL-
--N---------------------------------------A-GK-MIE--L---SL-------YTFG-
-N---VL----K-A---SV----A----------------------Y-----------------------
----------------NMLRQVI
>AcOR159
----L--T------EQCKNV-GNV--------------V---------------------------Y---
-------------------------M--------------I---N-----W-----------------YQ
-L------P--------H-RTAL--C--------LIL-----------------I---IMQ-SSNVIKI-
--T---------------------------------------A-GK-LVH--L---SI-------ATFG-
-D---------------WE---------------------------------------------------
----------------DDK----
>AmOr35
----L--S------EECKSI-GLS--------------A---------------------------Y---
-------------------------M--------------I---D-----W-----------------HR
-L------P--------G-KKAL--S--------LIL-----------------I---SAA-SNSSTKL-
--T---------------------------------------A-GK-LVE--L---SL-------SSFC-
-S---VL----K-S---SL----A----------------------Y-----------------------
----------------SLLRTLT
>CfOr11
----L--A------EQCTQI-GIK--------------S---------------------------Y---
-------------------------M--------------I---N-----W-----------------YY
-L------P--------N-KGAL--G--------LIL-----------------V---MSM-SNTTLKL-
--T---------------------------------------A-GK-FME--L---SL-------ASFC-
-S---IM----K-A---AM----A----------------------Y-----------------------
----------------NLLRTFY
>AvOR107
----L--A------EQCIQI-GMK--------------S---------------------------Y---
-------------------------M--------------I---N-----W-----------------YR
-I------P--------N-KGAI--G--------LTL-----------------I---MAM-SNATIKL-
--T---------------------------------------A-GK-FMD--L---SL-------ASFC-
-S---IV----K-A---SV----A----------------------Y-----------------------
----------------NL-----
>HsOr54
----L--A------EQCIQI-GIK--------------A---------------------------Y---
-------------------------M--------------I---D-----W-----------------YR
-L------P--------G-KGAL--G--------LTL-----------------V---MSM-SNATIKL-
--T---------------------------------------A-GK-FMD--L---SL-------ASFC-
-S---VV----K-A---SV----A----------------------Y-----------------------
----------------NLLRTF-
>AcOR212
----M--T--------CIQI-GMK--------------S---------------------------Y---
-------------------------M--------------I---N-----W-----------------YR
-I------P--------N-KGAI--G--------LTL-----------------I---MAM-SNATIKL-
--T---------------------------------------A-GK-FMD--L---SL-------ASFC-
-S---------K-W---IE----D----------------------K-----------------------
----------------DC-----
>NvOr5
----L--T------EQSKKI-GEV--------------T---------------------------Y---
-------------------------A--------------I---N-----W-----------------YT
-L------S--------G-KRAV--D--------LIM-----------------I---IMI-ASCYPRI-
--T---------------------------------------A-GK-MVN--L---SL-------GSFC-
-N---VI----K-T---SA----T----------------------Y-----------------------
----------------NLLRTMM
>NvOr10
----L--T------EQCENI-GEV--------------A---------------------------Y---
-------------------------M--------------I---N-----W-----------------YQ
-F------S--------G-KDAR--N--------IIL-----------------I---VAS-TQ---RPV
VLT---------------------------------------A-GK-MVT--L---SI-------RSFC-
-N---VI----K-A---SV----T----------------------Y-----------------------
----------------NMLRTL-
>NvOr6
----L--T------EQCESI-ATT--------------A---------------------------Y---
-------------------------T--------------S---K-----W-----------------YQ
-L------S--------G-REAR--S--------IIL-----------------I---VHW-NR---RRV
VLT---------------------------------------A-GK-MLT--L---SL-------ESFS-
-S---IV----K-A---AG----G----------------------Y-----------------------
----------------NILRTAV
>NvOr7
----L--T------EKCESI-AKA--------------A---------------------------Y---
-------------------------T--------------T---K-----W-----------------YQ
-L------T--------G-KEAR--S--------IVF-----------------I---VSC-NH---RPV
ELT---------------------------------------A-GK-LLK--L---SL-------NSFS-
-S---II----K-A---AA----G----------------------Y-----------------------
----------------NILRTAI
>NvOr9
----L--T------EQCESI-GTT--------------A---------------------------Y---
-------------------------M--------------I---R-----W-----------------YH
-L------S--------G-KEAR--N--------VVL-----------------I---IAS-TQ---RPV
VMT---------------------------------------A-GK-MVN--L---SL-------QSFT-
-N---VI----K-A---SA----S----------------------Y-----------------------
----------------NMLRTVT
>AvOR53
----L--K------ERCQQI-GTI--------------C---------------------------Y---
-------------------------T--------------I---E-----W-----------------YR
-M------P--------S-RKAI--D--------LLM-----------------P---IIM-SRYPA-TL
--T---------------------------------------A-GK-MLT--M---TL-------ITFS-
-D---IL----K-T---SM----A----------------------Y-----------------------
--------F-------NLLREFS
>CfOr44
----L--K------ERCQKV-GTA--------------C---------------------------Y---
-------------------------A--------------I---E-----W-----------------YR
-M------S--------S-KKAI--D--------LII-----------------P---IMI-SRYPA-TL
--T---------------------------------------A-GK-MMT--M---TL-------MTFS-
-D---IL----K-T---SM----A----------------------Y-----------------------
--------F-------NLLREFS
>AcOR210
----L--K------ERCQQI-GTI--------------C---------------------------Y---
-------------------------T--------------I---E-----W-----------------YR
-M------P--------S-RKAI--D--------LLM-----------------P---IIM-SRYPA-TL
--T---------------------------------------A-GK-MLT--M---TL-------ITR--
-----QW----R-I---S-----I----------------------Y-----------------------
--------F-------NFPRETE
>HsOr40
----L--T------ERCQMV-GTT--------------C---------------------------Y---
-------------------------A--------------T---E-----W-----------------YR
-M------H--------P-KKAV--E--------LII-----------------P---IAI-SRYPA-VI
--T---------------------------------------A-GK-MMT--M---TL-------STFS-
-D---IL----K-T---SM----A----------------------Y-----------------------
--------F-------NLLREFS
>CfOr45
----L--V------DRCQQV-GIK--------------C---------------------------Y---
-------------------------M--------------I---E-----W-----------------YR
-L------P--------Q-NKAR--N--------LMF-----------------P---IIM-SNYPV-EL
--T---------------------------------------A-GK-MVK--L---TM-------NSFS-
-N---IL----R-T---SM----A----------------------Y-----------------------
--------L-------NLLREVS
>CfOr46
----L--V------DRYQKI-GVK--------------C---------------------------Y---
-------------------------I--------------I---E-----W-----------------YR
-L------P--------E-NKAR--N--------LIF-----------------P---MIM-SNYPI-EL
--T---------------------------------------A-GK-MTT--M---TI-------SSFS-
-N---IL----K-M---SM----T----------------------Y-----------------------
--------L-------NLLREVV
>HsOr41
----L--V------EQCQMI-GTR--------------C---------------------------Y---
-------------------------M--------------I---E-----W-----------------YR
-L------P--------H-NKAR--S--------LIF-----------------S---IIM-SNYPI-EL
--T---------------------------------------A-GK-MLT--M---TM-------SSFS-
-N---IL----K-T---SM----A----------------------Y-----------------------
--------F-------NLLREVS
>HsOr49
----L--T------DQCNRV-GYT--------------S---------------------------Y---
-------------------------E--------------I---E-----W-----------------YQ
-L------P--------G-KVAV--D--------LTL-----------------M---ISM-SHHPI-KI
--T---------------------------------------A-GK-LIS--L---SF-------TSFG-
-N---VL----K-T---SV----A----------------------Y-----------------------
--------L-------NLL----
>HsOr50
----L--T------DQYSKV-GYT--------------F---------------------------Y---
-------------------------K--------------I---D-----W-----------------YL
-L------P--------G-KIAL--D--------FTL-----------------M---ISM-SHHPI-KI
--T---------------------------------------A-GK-LIS--L---SF-------TSFG-
-A---VL----K-T---SV----A----------------------Y-----------------------
--------L-------NLL----
>HsOr51
----L--T------EQCTKI-GHT--------------S---------------------------Y---
-------------------------M--------------I---E-----W-----------------YN
-L------P--------G-KAAL--D--------LML-----------------M---ITM-SRHPV-HI
--T---------------------------------------A-GR-MIS--L---SF-------ANFG-
-N---TL----K-T---SH----A----------------------L-----------------------
--------V-------DLL----
>AcOR150
----L--T------NQCSKI-GFA--------------S---------------------------Y---
-------------------------K--------------I---E-----W-----------------YH
-L------P--------G-KTAL--D--------LTL-----------------I---NSI-SQHPI-KI
--T---------------------------------------A-GKIKKK--P---HF-------MNYD-
-DVIAKK----K-Y---NHKF--E----------------------K-----------------------
--------CMAIVHHKDKRHEKL
>AcOR149
----L--T------SQVLKTAEKD--------------V---------------------------CNSS
ASACP--------------------Q--------------S-----------------------------
-M------P--------RMRNEK--D--------PNY-----------------Q---QDI-QRHPCLHI
V-Y---------------------------------------D-EK-DMR--L---KCLACLTAMTKYCI
LR---RP----KIR---CI----E----------------------Y-----------------------
--------V-------DWW----
>AmOr27
----L--T------EQCMKI-GEV--------------V---------------------------Y---
-------------------------M--------------T---D-----W-----------------YY
-L------P--------D-KTIL--N--------LIL-----------------I---ILR-S--VVQI-
--T---------------------------------------A-GK-LFN--M---SI-------YTFG-
-D---VL----K-T-----AF--A----------------------Y-----------------------
--------L-------NLLRQMT
>AmOr28P
----L--A------EESMKV-GEV--------------V---------------------------Y---
-------------------------M--------------T---D-----W-----------------YY
-L------P--------D-KTIL--D--------LTL-----------------I---IAR-S--VVQI-
--T---------------------------------------A-GK-LIH--M---SI-------QTFT-
-D---VI----K-T-----GF--A----------------------Y-----------------------
--------L-------NLLRQVT
>AmOr31
----L--M------EQCRKV-GEV--------------L---------------------------Y---
-------------------------M--------------T---N-----W-----------------YY
-L------P--------Y-KDIL--D--------LIL-----------------I---ISR-S--AVKI-
--T---------------------------------------A-GK-LTN--M---SI-------YTFG-
-N---VM----K-T-----TF--T----------------------Y-----------------------
--------F-------NLLRHVT
>AmOr32
----L--T------EQCKMI-GEA--------------V---------------------------Y---
-------------------------M--------------T---N-----W-----------------YY
-L------P--------G-KDIL--N--------LVQ-----------------I---ILR-S--MVKI-
--T---------------------------------------A-GK-LVH--M---SI-------YTFG-
-N---VM----K-T-----AF--A----------------------Y-----------------------
--------L-------NLLRQMT
>AmOr33
----L--T------EQCKMI-GEA--------------V---------------------------Y---
-------------------------M--------------T---N-----W-----------------YY
-L------P--------G-KDIL--D--------LIQ-----------------I---ILR-S--MVKI-
--T---------------------------------------A-GK-LVH--M---SI-------YTFG-
-N---VM----K-T-----AF--T----------------------Y-----------------------
--------L-------NLLRQLT
>AmOr34
----L--T------EQCKMI-GEA--------------V---------------------------Y---
-------------------------M--------------T---N-----W-----------------YY
-L------P--------G-KDIL--N--------LIQ-----------------I---ILR-S--MVKI-
--T---------------------------------------A-GK-LVH--M---SI-------YTFG-
-N---VM----K-T-----AF--T----------------------Y-----------------------
--------L-------NLLRQMT
>AmOr36
----L--T------ERCKEI-GNM--------------V---------------------------Y---
-------------------------M--------------T---N-----W-----------------YR
-L------P--------K-KDIL--N--------LIM-----------------I---ITR-S--VEKM-
--T---------------------------------------A-GK-IID--M---SV-------ITFG-
-N---II----K-T-----VF--G----------------------Y-----------------------
--------L-------NILRQVT
>AmOr37
----L--T------ERCKKI-GNM--------------V---------------------------Y---
-------------------------M--------------T---N-----W-----------------YR
-L------P--------K-KDIL--N--------LIM-----------------I---ITR-S--VEKI-
--T---------------------------------------A-GK-IID--M---SV-------ITFG-
-N---II----K-T-----VF--G----------------------Y-----------------------
--------L-------NILRQTT
>AmOr38
----L--T------ERCKEI-GDM--------------V---------------------------Y---
-------------------------M--------------T---N-----W-----------------YR
-L------P--------K-KDIL--N--------LIM-----------------I---ITR-S--VEKM-
--T---------------------------------------A-GK-IID--M---SV-------ITFG-
-N---II----K-T-----VF--G----------------------Y-----------------------
--------L-------NILRQTT
>AmOr39
----L--T------ERCKEI-GNM--------------V---------------------------Y---
-------------------------M--------------T---N-----W-----------------YQ
-L------H--------D-KDIL--N--------LIM-----------------I---IVR-S--VEKM-
--T---------------------------------------A-GK-IMD--M---SV-------ITFG-
-N---II----K-T-----VF--G----------------------Y-----------------------
--------L-------NILRQTT
>AmOr40
----L--T------EKCKEI-GNM--------------V---------------------------Y---
-------------------------M--------------T---N-----W-----------------YR
-L------S--------D-KDIL--N--------LIM-----------------I---ITR-S--VEKM-
--T---------------------------------------A-GK-IID--M---SV-------ITFG-
-N---II----K-T-----IF--A----------------------Y-----------------------
--------L-------NILRQMT
>AmOr43
----L--S------EKCKKI-SNM--------------I---------------------------Y---
-------------------------M--------------T---N-----W-----------------YR
-L------S--------E-KDIL--N--------LIM-----------------I---MIR-S--MEKM-
--T---------------------------------------A-GK-IIN--M---SV-------VTFG-
-N---II----K-T-----IL--A----------------------Y-----------------------
--------L-------NILRQMT
>AmOr45
----L--T------EKCKEI-GNM--------------V---------------------------Y---
-------------------------M--------------T---N-----W-----------------YR
-L------P--------K-KDIL--N--------LIM-----------------I---ITR-C--MEKM-
--S---------------------------------------A-GK-MID--M---SV-------ITFG-
-N---IV----K-T-----IF--A----------------------Y-----------------------
--------L-------NILRQMT
>AmOr47
----L--T------ERCKEI-RNM--------------V---------------------------Y---
-------------------------M--------------T---N-----W-----------------YR
-L------P--------D-KDIL--N--------LIM-----------------I---ITR-S--VEKM-
--T---------------------------------------A-GK-IID--I---SV-------ITFG-
-N---II----K-T-----VF--A----------------------Y-----------------------
--------L-------NILRQMT
>AmOr48
----L--T------ERCKEI-GNM--------------V---------------------------Y---
-------------------------M--------------T---N-----W-----------------YH
-L------P--------D-KDIF--N--------LIM-----------------I---IVR-S--VEKM-
--T---------------------------------------A-GK-IID--I---SV-------ITFG-
-N---IV----K-T-----VF--V----------------------Y-----------------------
--------L-------NILRQMT
>AmOr44
----L--S------EKCKKI-SDM--------------I---------------------------Y---
-------------------------M--------------T---N-----W-----------------YQ
-L------S--------D-KDIL--N--------LIM-----------------I---MIR-S--VEKM-
--T---------------------------------------A-GK-IVN--M---SV-------ITFG-
-N---II----K-T-----IF--T----------------------Y-----------------------
--------L-------NILFQMT
>AmOr41
----L--N------EKCKEI-GNI--------------V---------------------------Y---
-------------------------M--------------T---N-----W-----------------YR
-L------S--------D-KDIL--N--------LIM-----------------I---IIR-S--VEKM-
--T---------------------------------------A-GK-IID--M---SV-------ITFS-
-N---II----K-T-----IF--A----------------------Y-----------------------
--------L-------NILRQVT
>AmOr42
----L--N------EKCKEI-GNI--------------V---------------------------Y---
-------------------------M--------------T---N-----W-----------------YR
-L------S--------D-KDIL--N--------LIM-----------------I---IIR-S--VEKM-
--T---------------------------------------A-GK-IID--M---SV-------ITFS-
-N---II----K-T-----IF--A----------------------Y-----------------------
--------L-------NILRQVT
>AmOr46
----L--T------EQCKKI-GEI--------------I---------------------------Y---
-------------------------M--------------T---N-----W-----------------YE
-L------S--------N-KDIF--N--------LMM-----------------I---ISR-S--ISNM-
--S---------------------------------------A-GK-LID--M---SV-------LTFG-
-N---TV----K-S-----VF--V----------------------Y-----------------------
--------L-------NMLRQMT
>AmOr49
----I--T------EECKKI-GDI--------------V---------------------------Y---
-------------------------M--------------T---N-----W-----------------YE
-L------S--------D-KNIL--N--------LMM-----------------I---ITR-S--MNNM-
--T---------------------------------------A-GK-MTN--M---SV-------LTFG-
-K---IV----K-S-----IF--A----------------------Y-----------------------
--------L-------NVLRQIT
>AmOr50
----L--R------EQCKKV-GDM--------------V---------------------------Y---
-------------------------M--------------T---N-----W-----------------YQ
-L------P--------D-KDIL--N--------LIM-----------------I---ISR-S--VEKI-
--T---------------------------------------A-GK-IIT--M---SI-------YTFG-
-N---IV----K-T-----VF--A----------------------Y-----------------------
--------L-------NMLRQIT
>AmOr51
----L--L------GQGSEI-ATA--------------L---------------------------Y---
-------------------------E--------------I---E-----W-----------------YN
-L------P--------G-RKAR--D--------IIL-----------------L---LVI-SKYPPKL-
--T---------------------------------------A-GK-IFI--L---SM-------NTFS-
------VVL--K-S---N----------------------------------------------------
-------------------RTIT
>AmOr52
----L--S------EQCSQI-GTI--------------S---------------------------Y---
-------------------------E--------------I---N-----W-----------------YK
-L------P--------A-KKAH--D--------LIL-----------------L---ISI-SQYPPKL-
--T---------------------------------------A-GK-IID--L---SF-------NTFS-
------SVV--K-T---N----------------------------------------------------
-------------------RTVT
>AmOr53
----L--T------EQCSQI-GTV--------------S---------------------------Y---
-------------------------E--------------I---D-----W-----------------YK
-L------S--------P-KEAY--D--------LIL-----------------L---ISI-SQHPPKL-
--T---------------------------------------A-GK-IIE--L---SL-------NTFS-
------TVA--K-T---N----------------------------------------------------
-------------------RTVT
>AmOr54
----L--T------EQCSQI-GTV--------------S---------------------------Y---
-------------------------E--------------I---D-----W-----------------YK
-L------S--------P-KEAY--D--------LIL-----------------L---ISI-SQYPPKL-
--T---------------------------------------A-GK-IIE--L---SF-------NTFS-
------SVA--K-T---N----------------------------------------------------
-------------------RTVT
>AvOR134
----------------FGKI-GLA--------------A---------------------------Y---
-------------------------E--------------V---N-----W-----------------YD
-L------S--------G-HKAM--D--------LIM-----------------I---MMK-SYYPPKL-
--T---------------------------------------A-GK-FCD--L---SL-------NTFS-
------TSQ-------------------------------------------------------------
-----------------------
>CfOr10
----V--V------EEYSKI-ASA--------------A---------------------------Y---
-------------------------E--------------V---N-----W-----------------YD
-L------S--------G-HKAL--D--------LIL-----------------I---ITM-SHYPPKF-
--T---------------------------------------A-GK-FCD--L---SL-------NTFS-
------TV--------------------------------------------------------------
-----------------------
>AcOR34
----------------STKM-YIT--------------F---------------------------C---
-------------------------T--------------F---D-----W-----------------YR
-I------P--------H-KTAR--S--------LVL-----------------I---ISM-SSIPSKI-
--T---------------------------------------A-GK-FMD--L---SL-------NSFS-
------AIM--R-T---NIRT--I----------------------S-----------------------
--------I--------------
>HsOr53
----L--V------EEFRKI-GSA--------------A---------------------------Y---
-------------------------N--------------V---N-----W-----------------YD
-L------S--------G-YKAL--D--------LTM-----------------I---IMI-SHYPPRL-
--T---------------------------------------A-GK-FCD--L---SF-------NTFS-
------TVL--R-T---NLRT--V----------------------T-----------------------
--------E--------------
>AcOR37
----L--V------EEFGKI-GLA--------------V---------------------------Y---
-------------------------E--------------V---N-----W-----------------YD
-L------S--------G-HKAM--D--------LIM-----------------I---MMK-SYYPPKL-
--T---------------------------------------A-GK-FCD--L---SL-------NTFS-
------AVS--V-L-VSNLLK--I----------------------S-----------------------
--------MLRIRGLRHALKNAQ
>CfOr9
----L--V------QQYSKI-GSA--------------V---------------------------Y---
-------------------------N--------------I---N-----W-----------------YD
-L------S--------G-NKAL--S--------LVL-----------------I---IMM-SHYPPKL-
--T---------------------------------------A-GK-FFD--L---SI-------YTFG-
------VVL--K-T---NLRT--V----------------------T-----------------------
--------Q--------------
>HsOr52
----L--V------EQCSKI-GSA--------------A---------------------------Y---
-------------------------E--------------V---N-----W-----------------YD
-L------S--------G-NKAV--D--------LVM-----------------I---IAM-SHYPPKL-
--T---------------------------------------A-GK-FVD--L---SI-------NTFG-
------VVL--K-S---NLRT--V----------------------T-----------------------
--------E--------------
>AcOR38
----L--V------EQYSKI-GAA--------------T---------------------------Y---
-------------------------E--------------I---N-----W-----------------YN
-L------S--------G-NKAL--E--------LVL-----------------I---IAM-SHYPPKL-
--T---------------------------------------A-GK-FID--L---SI-------NTFG-
------AA---------KV---------------------------------------------------
-----------------------
>AcOR151
----L--V------EQYSKI-GAA--------------T---------------------------Y---
-------------------------E--------------I---D-----W-----------------YN
-L------S--------G-NKAL--E--------LVL-----------------V---IAM-SHHPPKL-
--T---------------------------------------A-GK-FID--L---SM-------NTFS-
------ARS--------ND---------------------------------------------------
-----------------------
>AcOR152
----L--V------EERS----------------------------------------------------
-------------------------E--------------V---N-----W-----------------YD
-L------S--------G-HKAV--D--------LIM-----------------I---MMK-SYYPPKL-
--T---------------------------------------A-GK-FCD--L---SL-------NTFS-
------AVSILK-T---HIWK--I----------------------S-----------------------
--------KLRIRGLR---EPSD
>AcOR153
-----------------GKI-GSA--------------A---------------------------Y---
-------------------------E--------------V---N-----W-----------------YD
-L------P--------G-HKAV--D--------LVM-----------------I---ITM-SYYPPKL-
--T---------------------------------------A-GK-FCD--L---SL-------NTFS-
------TIIFKK-T-GFDI---------------------------------------------------
-------------------HCV-
>NvOr4PSE
----L--X------EQCTRV-GSI--------------Y---------------------------H---
-------------------------T--------------I---D-----W-----------------YN
-L------P--------G-KSAS--D--------LFF-----------------I---IAV-SRYPAKL-
--T---------------------------------------A-GK-FVD--L---RL-------VTFS-
------NVM--K-S---N----------------------------------------------------
-----------LRIV--------
>AmOr55
----L--I------HKSGNI-GVA--------------V---------------------------F---
-------------------------M--------------I---D-----W-----------------YH
-L------P--------A-KTIQ--N--------LIL-----------------I---MAM-SNSPAKL-
--S---------------------------------------V-GR-IVD--L---SL-------STFG-
------NVL--K-T--FN----------------------------------------------------
---------------Q-------
>AmOr56
----L--I------QKSSNI-GVA--------------V---------------------------F---
-------------------------M--------------I---D-----W-----------------FH
-L------P--------T-KTIQ--N--------LIL-----------------I---MAM-SNTPAKL-
--T---------------------------------------V-GR-IVD--L---SL-------STFG-
------NVL--K-T--FN----------------------------------------------------
---------------Q-------
>AmOr57
----L--I------EKSGNV-GVA--------------V---------------------------F---
-------------------------M--------------I---D-----W-----------------YH
-L------P--------T-KTIQ--N--------LIL-----------------I---MAM-SNTPAKL-
--S---------------------------------------V-GR-ILD--L---SL-------STFG-
------NVL--K-T--FN----------------------------------------------------
---------------Q-------
>AmOr58
----L--I------EKSSNI-GIV--------------C---------------------------C---
-------------------------M--------------I---D-----W-----------------YQ
-L------P--------I-KTIQ--G--------LIL-----------------M---IAM-SNSPAKI-
--S---------------------------------------A-AG-IAD--L---SL-------STFG-
------SVL--K-T--FN----------------------------------------------------
---------------R-------
>AmOr59
----L--M------EKSSNI-GLS--------------C---------------------------F---
-------------------------M--------------I---D-----W-----------------YY
-L------P--------S-KTIR--G--------LIL-----------------M---IAI-SSNPTKI-
--S---------------------------------------A-GG-IVD--L---SL-------STFG-
------NVL--K-T--FN----------------------------------------------------
---------------R-------
>AmOr60
----L--M------EKSSSI-GLS--------------C---------------------------F---
-------------------------M--------------I---D-----W-----------------YH
-L------P--------V-KTIQ--G--------LIL-----------------I---IAI-SNSPTKI-
--S---------------------------------------A-GG-IVD--L---SL-------FTFA-
------NIL--K-T--FN----------------------------------------------------
---------------R-------
>AmOr61
----L--M------EKSSSI-GLS--------------C---------------------------F---
-------------------------M--------------I---D-----W-----------------FQ
-L------P--------T-KTIH--D--------LIL-----------------I---IAM-SNNPIKI-
--S---------------------------------------A-GS-IVD--L---SL-------YTFG-
------GVL--K-T--LS----------------------------------------------------
---------------R-------
>CfOr2
----L--M------TKSSQI-GSV--------------C---------------------------F---
-------------------------M--------------I---D-----W-----------------YQ
-L------P--------T-KAVR--S--------LVL-----------------V---IAI-SNHPIKI-
--S---------------------------------------V-GR-MID--L---SL-------ATFG-
------NV--------------------------------------------------------------
-----------------------
>HsOr44
----L--M------EKSSQI-GSI--------------C---------------------------F---
-------------------------M--------------I---D-----W-----------------YK
-L------P--------A-KSIR--N--------LIL-----------------V---IAM-SSHPIKI-
--S---------------------------------------A-GR-IVD--L---SL-------ATFG-
------NVL--K-T--LS----------------------------------------------------
---------------R-------
>HsOr46
----L--M------EKSSQI-GSM--------------C---------------------------F---
-------------------------M--------------I---D-----W-----------------YK
-L------P--------A-NSIR--S--------LIL-----------------V---IAI-SSHPMKI-
--S---------------------------------------A-GR-IVD--L---SL-------ATFG-
------SVL--K-T--VS----------------------------------------------------
---------------R-------
>AvOR79
--------------EKSIEI-GSM--------------C---------------------------Y---
-------------------------M--------------I---N-----W-----------------YQ
-L------S--------P-RSVR--S--------LVL-----------------I---IAM-SSHPIKL-
--S---------------------------------------A-GR-MAD--L---SL-------TTFG-
------NVL--K-T--VS----------------------------------------------------
-----------------------
>AvOR83
----L--V------EKSSQI-GTR--------------C---------------------------F---
-------------------------M--------------I---R-----W-----------------YQ
-L------P--------A-KSVR--S--------LVL-----------------V---IAM-SSHPIKI-
--S---------------------------------------A-GR-MID--L---SL-------ATFG-
------NVF--K-T--LS----------------------------------------------------
-----------------------
>HsOr48
----L--V------EKSSQI-GLI--------------C---------------------------Y---
-------------------------L--------------I---N-----W-----------------YE
-L------P--------P-RSAR--D--------LIL-----------------I---IAM-SSHPIKI-
--S---------------------------------------A-GR-MVD--L---SL-------TSFG-
------NVM--K-S--LS----------------------------------------------------
---------------K-------
>CfOr3
----L--M------EKSSQI-GHI--------------C---------------------------Y---
-------------------------M--------------I---N-----W-----------------YQ
-I------S--------P-KFAR--S--------LIL-----------------I---IAM-ASHPIKI-
--S---------------------------------------A-GR-IAD--L---SL-------LTFV-
------NIL--K-T--LS----------------------------------------------------
---------------R-------
>CfOr4
----L--M------EKSSQI-GHI--------------C---------------------------Y---
-------------------------M--------------I---N-----W-----------------YQ
-I------S--------P-KFAR--S--------LIL-----------------I---IAM-ASHPIKI-
--S---------------------------------------A-GR-IAD--L---SL-------LTFV-
------NIL--K-T--LS----------------------------------------------------
---------------R-------
>CfOr5
----L--M------EKSSQI-GYI--------------C---------------------------Y---
-------------------------M--------------I---N-----W-----------------YQ
-L------S--------P-KTAR--S--------FIL-----------------M---IAM-ASHPIKI-
--S---------------------------------------A-GR-MAD--L---SL-------STFG-
------NV--------------------------------------------------------------
-----------------------
>CfOr6
----L--M------EKSSHI-GYI--------------C---------------------------Y---
-------------------------M--------------I---N-----W-----------------YQ
-L------S--------P-KSTR--S--------LIL-----------------I---IAI-GSHPIKI-
--S---------------------------------------A-GG-MVD--L---SL-------LTFG-
------SVL--K-A--MS----------------------------------------------------
---------------R-------
>CfOr7
----L--M------EKSSQI-GYT--------------C---------------------------Y---
-------------------------M--------------I---N-----W-----------------YQ
-L------S--------P-KSSR--S--------LIL-----------------I---IAI-ASHPIKL-
--S---------------------------------------A-GG-MVD--L---SL-------LTFG-
------NVL--K-T--VS----------------------------------------------------
---------------R-------
>CfOr8
----L--M------EKSSQI-GYI--------------C---------------------------Y---
-------------------------M--------------I---N-----W-----------------YQ
-L------S--------P-KSAR--S--------LIL-----------------I---IAM-ASHPIKI-
--S---------------------------------------A-GR-MVD--L---SL-------STFG-
------NV--------------------------------------------------------------
-----------------------
>AcOR148
----L--M------EKSIEI-GSM--------------C---------------------------Y---
-------------------------M--------------I---N-----W-----------------YQ
-L------S--------P-RSVR--S--------LVL-----------------I---IAM-SSHPIKL-
--S---------------------------------------A-GR-MAD--L---SL-------TTFG-
------NVL--K-T--VS----------------------------------------------------
---------------REND----
>AcOR147
----L--M------EKSIEI-GSM--------------C---------------------------Y---
-------------------------M--------------I---N-----W-----------------YQ
-L------S--------P-RSVRNTN--------WYQ-----------------L---SPM-SSHPIKL-
--T---------------------------------------A-GR-MID--L---SL-------KSFE-
------NRP--K-S-QYREMI--C----------------------T-----------------------
--------SKCKSDFK-------
>NvOr8
----L--T------EQ---CAGAA--------------V---------------------------Y---
-------------------------T--------------M---D-----W-----------------FR
-F------S--------A-KKSR--D--------LFL-----------------IVLFCQ-------RPV
VIT---------------------------------------A-GK-MVN--F---SM------------
-----------KAA---NM---------------------------------------------------
----------------KM-----
>NvOr35
----L--E--------LR--SAG-IFE----------NV---------------------------Y---
-------------------------N--------------S---R-----W-----------------YT
-V------P----------KQSV--AKDV---I---P-----------------M---MVVSK----NPR
KLT---------------------------------------A-GKIFT---L---SL-------ATYCS
I----------K---S---TA--G----------------------Y-----------------------
---------------L-------
>NvOr36
----L--A--------AR--SSE-LFF----------KI---------------------------Y---
-------------------------S--------------S---R-----W-----------------YS
-L------S-------------W--SK-M---RCLVP-----------------M---MLVAK----TPR
QIR---------------------------------------A-GKILS---M---SL-------ATYCS
I----------K---S---TA--G----------------------Y-----------------------
---------------L-------
>NvOr37
----L--T--------SR--SSE-IFF----------KI---------------------------Y---
-------------------------S--------------C---R-----W-----------------CA
-L------P-------------W--NK-V---RCLLP-----------------M---MLAAK----TPR
QIR---------------------------------------A-GRIMP---L---SL-------ATYCS
I----------K---S---TT--G----------------------Y-----------------------
---------------L-------
>NvOr38
----L--A--------SR--SAE-IFQ----------QV---------------------------Y---
-------------------------S--------------S---D-----W-----------------YK
-I------P----------KRST-----C---CYLIM-----------------I---MIMSK----NPQ
MLS---------------------------------------A-GKILY---L---SL-------STFCI
I----------K---S---IA--G----------------------Y-----------------------
---------------L-------
>AvOR40
----L--I--------AQ--CEG-IYQ----------AV---------------------------C---
-------------------------D--------------Y---R-----W-----------------YE
-LE-----P----------KQAR--N--------------------------------LILTN----KSL
YVT---------------------------------------V-GKIFP---L---TM-------NAFCS
L----------K---T---SG--G----------------------Y-----------------------
----------------RD-----
>CfOr136
----L--I--------TQ--CEG-IYR----------AA---------------------------C---
-------------------------D--------------Y---R-----W-----------------YK
-LE-----P----------KQAR--N--------------------------------LILAN----KPL
YVT---------------------------------------V-GKIFP---L---TM-------NAFCS
L----------K---T---SG--G----------------------Y-----------------------
----------------RD-----
>AcOR92
----------------------------------------------------------------------
----------------------------------------------------------------------
-SE----------------KQS---N--------------------------------FD----------
YIL---------------------------------------A-D------------------------A
I----------------------D----------------------H-----------------------
------------VRL--------
>AcOR140
----L--I--------AK--GEG-IFY----------AV---------------------------Y---
-------------------------N--------------Y---T-----W-----------------YL
-RT-----P----------KEAK--N--------------------------------LMLAE----KPL
YIT---------------------------------------A-GKIFP---M---TL-------SMFCS
V---------------------------------------------------------------------
-----------------------
>CfOr115
----L--V--------IQ--CNG-IYE----------AV---------------------------C---
-------------------------Q--------------Y---K-----W-----------------YN
-LK-----P----------KQAK--N--------------------------------LLFAK----KPL
YLT---------------------------------------A-GKLFP---M---TM-------TTFCG
L----------K---T---SG--G----------------------Y-----------------------
------------ISV--------
>CfOr116
----L--V--------IQ--CNG-IYD----------AI---------------------------C---
-------------------------Q--------------Y---K-----W-----------------YN
-LK-----P----------RQAR--N--------------------------------LLFAR----RPL
YLT---------------------------------------A-GKIFP---M---TM-------TTFCG
L----------K---T---SG--G----------------------Y-----------------------
------------ISV--------
>AcOR83
----L--V--------IQ--CEE-VYE----------AV---------------------------Y---
-------------------------N--------------Y---E-----W-----------------YN
-LK-----P----------KQAK--N--------LLI-----------------I---MMLVN----RPL
YLT---------------------------------------A-GKLFP---M---TM-------ATFCN
N---------------------------------------------------------------------
-----------------------
>AvOR77
---------------------DQ-IHS----------AV---------------------------Y---
-------------------------N--------------N---K-----W-----------------YT
-LE-----P----------RSVK--C--------LIV-----------------L---LIRSN----KSN
YLT---------------------------------------A-GKVFP---M---TM-------ATFCN
L----------K---T---SA--S----------------------Y-----------------------
------------IS---------
>AcOR84
----L--V--------AQ--CDQ-IHS----------AV---------------------------Y---
-------------------------N--------------N---K-----W-----------------YT
-LE-----P----------RSAK--C--------LIV-----------------L---LIRSN----KSN
YLT---------------------------------------A-GKVFP---M---TM-------ATFCN
I----------C---N---AR--N----------------------R-----------------------
------------LQ--ARV----
>CfOr119
----L--V--------IQ--YDQ-LHY----------AV---------------------------Y---
-------------------------N--------------Y---N-----W-----------------YT
-LD-----P----------RNAR--N--------LIF-----------------L---MIRSS----KPI
YLT---------------------------------------A-GKVFP---M---TM-------ATFCN
L----------K---T---SA--S----------------------Y-----------------------
------------ISV--------
>CfOr117
----------------------R-IHY----------AA---------------------------Y---
-------------------------F--------------N---K-----W-----------------YT
-LN-----P----------KDAR--D--------IIF-----------------L---MIRTN----EPL
YLT---------------------------------------A-GKVFP---M---TM-------ATFCN
L----------K---T---SA--G----------------------Y-----------------------
------------ISV--------
>CfOr138
----L--V--------TQ--SEK-IHR----------AT---------------------------Y---
-------------------------E--------------Y---V-----W-----------------YN
-LE-----P----------KTAR--N--------LML-----------------I---MLRTK----KPL
YIT---------------------------------------A-GKIFP---M---TL-------ATFCN
----------------------------------------------------------------------
-----------------------
>HsOr120
----L--V--------TQ--SEK-VHG----------AT---------------------------Y---
-------------------------K--------------S---V-----W-----------------YT
-IE-----P----------QMAR--D--------LAL-----------------I---MLRAN----KPL
YIT---------------------------------------A-GKTFP---L---TM-------ATFCN
L----------K---T---SA--G----------------------Y-----------------------
------------ISV--------
>HsOr100
----L--V--------TQ--SEK-IHS----------AT---------------------------Y---
-------------------------E--------------Y---A-----W-----------------YT
-LD-----P----------KAAK--N--------IVL-----------------I---MLRAR----KTL
RIT---------------------------------------A-GKIFP---M---TM-------ATFCS
L----------K---T---ST--G----------------------Y-----------------------
------------ISV--------
>HsOr118
----L--V--------TQ--CEK-IHS----------AT---------------------------Y---
-------------------------E--------------Y---T-----W-----------------YT
-LD-----P----------KAAR--N--------LIF-----------------I---MLRAS----KPL
YIT---------------------------------------A-GKIFP---M---TM-------ATFCN
L----------K---T---SA--G----------------------Y-----------------------
------------ISV--------
>HsOr95
----L--V--------TQ--CEN-IHR----------AA---------------------------Y---
-------------------------E--------------Y---T-----W-----------------YT
-LD-----P----------KTSR--S--------LIL-----------------I---MLRAS----KPL
YIT---------------------------------------A-GKTFP---M---TM-------ATFCN
L----------K---T---SA--G----------------------Y-----------------------
------------ISV--------
>AvOR178
----L--V--------TQ--SEK-IHR----------AT---------------------------Y---
-------------------------E--------------Y---V-----W-----------------YT
-LE-----P----------KAAR--N--------LTL-----------------I---MLRTK----KPL
NIT---------------------------------------A-GKTFP---M---TM-------STFCN
L----------K---T---SA--G----------------------Y-----------------------
------------VSV--------
>HsOr94
----L--V--------RQ--CEK-IHR----------AT---------------------------Y---
-------------------------E--------------Y---T-----W-----------------YI
-LH-----P----------KAAR--N--------LIL-----------------I---MLRAN----KPL
YIT---------------------------------------A-GKTFP---M---TM-------ATFCN
L----------K---T---SA--G----------------------Y-----------------------
------------ISV--------
>HsOr93
----L--V--------TQ--CEK-IHR----------AA---------------------------Y---
-------------------------E--------------Y---T-----W-----------------YT
-LD-----P----------KVAR--N--------LIL-----------------I---MLRAS----KPL
YIT---------------------------------------A-GKTFP---M---TM-------ATFCN
L----------K---T---ST--G----------------------Y-----------------------
------------ISV--------
>HsOr87
----L--V--------TQ--CEK-IYR----------AT---------------------------Y---
-------------------------E--------------Y---T-----W-----------------YT
-LD-----P----------KVAR--N--------LIF-----------------I---LLRAN----KPL
YIM---------------------------------------A-GKTFP---M---TM-------ATFCN
L----------K---T---SA--G----------------------Y-----------------------
------------ISV--------
>HsOr88
----L--V--------TQ--CEK-IHR----------AA---------------------------Y---
-------------------------A--------------Y---A-----W-----------------YT
-SD-----P----------KAAR--S--------LIL-----------------I---MLRAS----KPL
YIT---------------------------------------A-GKTFP---M---TM-------ATFCN
L----------K---T---SA--G----------------------Y-----------------------
------------ISV--------
>HsOr89
----L--V--------TQ--CEK-IHR----------AA---------------------------Y---
-------------------------E--------------Y---A-----W-----------------YT
-LD-----P----------KAAR--N--------LIL-----------------I---MLRAS----KPL
YIT---------------------------------------A-GKTFP---M---TM-------ATFCN
L----------K---T---SA--G----------------------Y-----------------------
------------ISV--------
>HsOr90
----L--V--------TQ--CEK-IHR----------AA---------------------------Y---
-------------------------E--------------Y---T-----W-----------------YT
-LD-----P----------KVAR--N--------LIL-----------------I---MLRAS----KPM
YIT---------------------------------------A-GKTFP---M---TM-------ATFCN
L----------K---T---ST--G----------------------Y-----------------------
------------ISV--------
>HsOr91
----L--V--------MQ--CEK-IHR----------AA---------------------------C---
-------------------------D--------------Y---T-----W-----------------YT
-LD-----P----------KPAR--K--------LIL-----------------I---MLRAS----KPL
YIT---------------------------------------A-GKTFP---M---TM-------ATFCN
L----------K---T---ST--G----------------------Y-----------------------
------------ISV--------
>HsOr92
----L--V--------TQ--CKK-IHR----------AT---------------------------Y---
-------------------------D--------------Y---T-----W-----------------YT
-LD-----P----------KASR--N--------LIL-----------------I---MLRAS----KPL
YIT---------------------------------------A-GKTFP---M---TM-------ATFCN
L----------K---T---ST--G----------------------Y-----------------------
------------ISV--------
>HsOr96
----L--V--------TQ--GKK-IHR----------AT---------------------------Y---
-------------------------E--------------Y---T-----W-----------------YT
-IN-----P----------KAAR--N--------LIL-----------------I---MLRAS----KPL
YIT---------------------------------------A-GKTFP---M---TM-------ATFCN
L----------K---T---SA--G----------------------Y-----------------------
------------ISV--------
>HsOr119
----L--V--------TQ--CKK-IHR----------AT---------------------------Y---
-------------------------E--------------Y---A-----W-----------------YN
-IN-----P----------KAAR--N--------LIL-----------------I---MLRAS----KPI
HIT---------------------------------------A-GKIFP---M---TM-------ATFCN
L----------K---T---SA--S----------------------Y-----------------------
------------ISV--------
>HsOr97
----L--A--------TQ--YEK-IHR----------AT---------------------------Y---
-------------------------E--------------Y---A-----W-----------------YT
-LD-----P----------KTAR--N--------LIL-----------------I---MLRAN----KPL
YIT---------------------------------------A-GKTFP---M---TM-------ATFCN
L----------K---T---SA--G----------------------Y-----------------------
------------ISV--------
>HsOr98
----L--V--------TH--YEK-VHR----------AT---------------------------Y---
-------------------------E--------------Y---T-----W-----------------YT
-LD-----P----------KVAR--N--------LIL-----------------I---MLRAS----KPL
HIT---------------------------------------A-GKTFP---M---TM-------ATFFN
L----------K---T---SA--G----------------------Y-----------------------
------------ISV--------
>HsOr99
----L--V--------TQ--YEK-VHR----------AT---------------------------Y---
-------------------------E--------------Y---A-----W-----------------YT
-LH-----P----------KSAR--N--------LIL-----------------I---MLRVN----KPL
YIT---------------------------------------A-GKTFP---L---TM-------ATFCN
L----------K---T---SA--G----------------------Y-----------------------
------------ISV--------
>HsOr101
----L--V--------TQ--SEK-IHH----------AT---------------------------Y---
-------------------------K--------------Y---P-----W-----------------YN
-ID-----P----------KTSK--N--------LML-----------------T---MLRAS----KPL
YIT---------------------------------------A-GRTFP---M---TM-------STFCN
L----------K---T---SA--G----------------------Y-----------------------
------------ISV--------
>HsOr102
----L--V--------IQ--SEK-IHQ----------AT---------------------------Y---
-------------------------E--------------Y---S-----W-----------------YN
-KH-----P----------KVVK--G--------LML-----------------I---MLRAN----KPL
HIT---------------------------------------A-GKTFP---M---TM-------STFCN
L----------K---T---SA--G----------------------Y-----------------------
------------VSV--------
>HsOr103
----L--V--------IQ--SEN-IHQ----------AT---------------------------Y---
-------------------------E--------------Y---P-----W-----------------YN
-KE-----A----------KVAR--S--------LMP-----------------I---MLCAS----KPL
YIT---------------------------------------A-GKIFP---M---TM-------STFCN
L----------K---T---SA--G----------------------Y-----------------------
------------VSV--------
>HsOr104
----L--M--------TQ--SEK-IHQ----------AT---------------------------Y---
-------------------------E--------------Y---S-----W-----------------YN
-KK-----P----------KVAK--N--------LML-----------------I---MLCAN----KPL
HIT---------------------------------------A-GKTFP---M---TM-------STFCN
L----------K---T---SA--G----------------------Y-----------------------
------------VSV--------
>HsOr105
----L--I--------MQ--SEK-IYQ----------VA---------------------------Y---
-------------------------E--------------Y---P-----W-----------------YN
-KE-----P----------KVAK--S--------LML-----------------I---MLRAS----KPL
YIT---------------------------------------A-GRTFP---M---TM-------TTFCN
L----------K---T---SA--G----------------------Y-----------------------
------------VSV--------
>HsOr107
----L--V--------MQ--SEK-IHQ----------AT---------------------------Y---
-------------------------K--------------Y---P-----W-----------------YN
-KD-----P----------KVAK--S--------LML-----------------I---MLRAS----KPL
YIT---------------------------------------A-GKTFP---M---TM-------ATFCN
L----------K---T---SA--G----------------------Y-----------------------
------------VSV--------
>HsOr106
----L--V--------IQ--SEK-IHQ----------AA---------------------------Y---
-------------------------E--------------F---S-----W-----------------YN
-KE-----P----------KVAK--S--------LML-----------------I---MLRAS----KPL
YIT---------------------------------------A-GKIFP---M---TM-------STFCN
L----------K---T---SA--G----------------------Y-----------------------
------------VSV--------
>HsOr108
----L--V--------IQ--SEK-IHQ----------AA---------------------------Y---
-------------------------E--------------Y---S-----W-----------------YN
-KE-----P----------KVAK--N--------LML-----------------I---MLRAN----KPL
YIT---------------------------------------A-GKTFP---M---TM-------STFCN
L----------K---T---SA--G----------------------Y-----------------------
------------VSV--------
>HsOr113
----L--V--------TQ--SEK-IHE----------AT---------------------------Y---
-------------------------E--------------Y---S-----W-----------------YN
-KE-----P----------KVAK--S--------LML-----------------I---MLRAS----KPL
HIT---------------------------------------A-GKTFP---M---TM-------ATFCN
L----------K---T---SA--G----------------------Y-----------------------
------------ISV--------
>HsOr109
----L--V--------IQ--SEK-IYQ----------AT---------------------------Y---
-------------------------E--------------Y---P-----W-----------------YN
-KE-----P----------EVAK--S--------LIL-----------------I---MLRAS----KPL
QIT---------------------------------------A-GKTFP---M---TM-------ATFCN
L----------K---T---SA--G----------------------Y-----------------------
------------ISV--------
>HsOr110
----L--V--------IQ--SEK-IYQ----------AT---------------------------Y---
-------------------------E--------------Y---P-----W-----------------YN
-KE-----P----------KVAK--S--------LML-----------------I---MLRAS----KPL
QIT---------------------------------------A-GKTFP---M---TM-------ATFCN
L----------K---T---SA--G----------------------Y-----------------------
------------ISV--------
>HsOr111
----L--V--------IQ--YEK-IHQ----------AT---------------------------Y---
-------------------------E--------------Y---P-----W-----------------YN
-KE-----S----------KVAK--N--------LIL-----------------I---MLCAS----KPL
LIT---------------------------------------A-GKIFP---M---TM-------ATFCN
L----------K---T---SA--G----------------------Y-----------------------
------------ISI--------
>HsOr112
----L--V--------TQ--SEK-IYH----------AT---------------------------Y---
-------------------------E--------------Y---P-----W-----------------YN
-KE-----S----------KVAK--S--------LML-----------------I---MLRAS----KPL
QIT---------------------------------------A-GKTFP---M---TM-------PMFCN
L----------K---T---SA--G----------------------Y-----------------------
------------ISV--------
>HsOr114
----I--V--------TQ--SEK-ISQ----------AT---------------------------Y---
-------------------------E--------------H---P-----W-----------------YN
LK------P----------RAAK--N--------LML-----------------I---MHRAS----KPL
QIT---------------------------------------A-GKIFP---M---TM-------IMFSN
L----------K---T---SA--S----------------------Y-----------------------
------------ISVI-------
>HsOr115
----L--V--------TQ--SEK-IHQ----------AT---------------------------Y---
-------------------------K--------------Y---P-----W-----------------YN
-VE-----P----------KAAK--S--------LML-----------------I---MLRAS----KPL
HIT---------------------------------------A-GKIFP---M---TM-------ATFGN
L----------K---T---SA--G----------------------Y-----------------------
------------ISV--------
>HsOr116
----L--V--------TQ--SEK-IHC----------AT---------------------------Y---
-------------------------E--------------Y---A-----W-----------------YN
-ID-----P----------KAAK--N--------LIM-----------------I---TLRAN----KTL
CIM---------------------------------------A-GKMFP---M---TM-------ASFCN
L----------K---T---SA--G----------------------Y-----------------------
------------ISV--------
>HsOr117
----I--V--------TQGTSEK-IHR----------AT---------------------------Y---
-------------------------E--------------Y---A-----W-----------------YD
-TD-----P----------KAAK--N--------LIM-----------------I---TLRAN----KTL
CIT---------------------------------------A-GKMFP---M---TM-------ASFCN
L----------K---T---SA--G----------------------Y-----------------------
------------ISV--------
>AcOR203
----L--V--------AQ--CEG-IYE----------AA---------------------------C---
-------------------------K--------------Y---K-----W-----------------YN
-LE-----S----------KKAK--S--------LMM-----------------I---MIRAN----KSM
YLT---------------------------------------A-GKLFP---M---TM-------STFCN
L----------K---TSISQP--D----------------------K-----------------------
------------CENIKR-----
>CfOr120
----L--M--------TR--YDA-IHY----------AL---------------------------Y---
-------------------------N--------------N---E-----W-----------------YF
-LD-----P----------REAK--D--------LIL-----------------F---MIKTG----VPV
YFT---------------------------------------A-GKIFP---M---TI-------AMFCS
L----------K---T---SA--G----------------------Y-----------------------
------------ISF--------
>CfOr121
----L--M--------AQ--CDK-IYY----------AV---------------------------Y---
-------------------------S--------------Q---E-----W-----------------YI
-LE-----S----------SEAR--D--------LIP-----------------V---IIKSR----KPV
YLT---------------------------------------A-GKVFP---I---TM-------ATFCS
L----------K---T---SA--G----------------------Y-----------------------
------------ISV--------
>CfOr122
----L--V--------AQ--CNK-IYY----------AA---------------------------Y---
-------------------------S--------------N---K-----W-----------------YS
-VD-----S----------RNAR--D--------LLP-----------------L---LIRGA----KPI
YLT---------------------------------------A-GKVFP---M---TM-------ATFCG
L----------K---T---SA--G----------------------Y-----------------------
------------ISV--------
>CfOr123
----L--V--------AQ--CNE-IYY----------AA---------------------------Y---
-------------------------S--------------N---E-----W-----------------YS
-MD-----S----------RNAR--D--------LLP-----------------L---LIRGA----KPI
YLT---------------------------------------A-GKVFP---M---TM-------ATFCG
L----------K---T---SA--G----------------------Y-----------------------
------------ISV--------
>AcOR85
----L--M--------AR--CNE-IYY----------AA---------------------------Y---
-------------------------N--------------N---K-----W-----------------YF
-MD-----P----------KIAK--D--------LLF-----------------L---LIRGT----KPV
YLT---------------------------------------A-GKVFP---M---TM-------ATFCD
L----------K---T---SA--G----------------------Y-----------------------
--------ISVLTTK-YAG----
>AcOR201
----A--M--------------K-LNR----------FT-------------------------------
----------------------------------------------------------------------
-LDFLGLWP----------KNIQ--N--------PWQ---------------------------------
----------------------------------------------------------------------
-------------------NY--E----------------------------------------------
-----------------------
>CfOr113
----L--V--------AQ--CEG-VYE----------AA---------------------------C---
-------------------------E--------------L---K-----W-----------------YM
-ME-----P----------KKAR--N--------LLI-----------------I---LICTN----KPM
YLT---------------------------------------A-GKMFP---M---TM-------ATLCN
L----------K---T---SG--G----------------------Y-----------------------
------------ISV--------
>CfOr114
----L--L--------AQ--CEE-VYK----------AA---------------------------C---
-------------------------E--------------L---K-----W-----------------YM
-ME-----P----------KKAR--N--------LLT-----------------I---MICTN----RPM
YLT---------------------------------------A-GKLFP---M---TM-------ATFCN
L----------K---T---SG--G----------------------Y-----------------------
------------ISV--------
>CfOr118
----L--A--------AQ--CDR-IHY----------AV---------------------------Y---
-------------------------C--------------N---K-----W-----------------YT
-LD-----S----------KDAR--S--------VIL-----------------L---MAKSN----KSF
YLN---------------------------------------I-GKIFP---L---TM-------ATFCN
V---------------------------------------------------------------------
-----------------------
>CfOr111
----L--V--------TQ--CKN-IHQ----------AA---------------------------Y---
-------------------------E--------------F---E-----C-----------------YN
LI------P----------KEVK--T--------CIL-----------------I---MIRAN----KPL
YIT---------------------------------------G-GKMFP---I---TM-------SMFCS
L----------K---T---SA--G----------------------Y-----------------------
--------MLVLA----------
>CfOr112
----L--I--------TQ--CEG-IYD----------AA---------------------------Y---
-------------------------D--------------Y---E-----W-----------------YT
LE------P----------KKAR--T--------LIL-----------------I---MIRTN----KPL
YIT---------------------------------------A-GKIFP---M---TL-------SMFCN
V---------------------------------------------------------------------
-----------------------
>HsOr122
----L--I--------AK--CDG-VYY----------AT---------------------------Y---
-------------------------G--------------L---A-----W-----------------YT
LK------P----------NQAR--D--------MML-----------------M---MIRAE----KPL
YIT---------------------------------------A-GRIFP---M---TM-------SLFCS
L----------K---T---SA--G----------------------Y-----------------------
--------ISVLTNR--------
>CfOr124
----V--T--------KQ--CES-LYR----------AM---------------------------C---
-------------------------D--------------L---E-----W-----------------YK
LK------P----------REAR--N--------LIL-----------------L---MRRAN----QSF
RIT---------------------------------------A-GKIFP---L---TM-------TTFCS
L----------K---T---SA--G----------------------Y-----------------------
------------ISFR-------
>CfOr125
----I--T--------KQ--CKA-VYR----------VI---------------------------C---
-------------------------D--------------L---E-----W-----------------YK
LE------P----------KKGR--A--------LIL-----------------L---MTRAS----ESF
HIT---------------------------------------A-GKVFP---L---TM-------TTFCS
L----------K---T---SA--G----------------------Y-----------------------
------------ISFR-------
>CfOr126
----I--T--------KQ--CDA-IYC----------AL---------------------------Y---
-------------------------N--------------L---D-----W-----------------YK
LK------S----------TEAR--N--------LIL-----------------V---MIRAS----EPF
RIT---------------------------------------A-GKVIP---L---TM-------TTFCS
L----------K---S---SA--G----------------------Y-----------------------
------------ISFQ-------
>AcOR86
----------------------------------------------------------------------
---------------------------------------------------------------------K
PR------S----------GQPK--K--------F-----------------------------------
------------------------------------------E-DKEL----------------------
----------------------------------------------------------------------
------------EALQ-------
>CfOr135
----I--I--------QH--CNA-VYR----------AV---------------------------C---
-------------------------D--------------L---E-----W-----------------YK
LE------S----------RKAR--N--------LII-----------------L---MIRIH----EPF
RIT---------------------------------------A-GKIVP---L---TM-------TTFCS
L----------K---T---SA--G----------------------Y-----------------------
------------ISFR-------
>AcOR87
----I--I--------EQ--CAA-LYR----------AM---------------------------C---
-------------------------D--------------L---E-----W-----------------YK
LE------S----------SKAR--N--------LIL-----------------L---IIRAN----EPF
HIT---------------------------------------A-GKIVP---L---TM-------TTFCS
K---------------------------------------------------------------------
-----------------------
>CfOr127
----I--T--------EQ--CDA-VYR----------TI---------------------------C---
-------------------------D--------------L---E-----W-----------------YT
LE------S----------RKAR--N--------LIL-----------------L---MLLAK----EPF
RIT---------------------------------------A-GKILP---L---TM-------TTFCS
L----------R---T---SA--G----------------------Y-----------------------
------------ISLR-------
>CfOr128
----M--A--------EQ--CEK-LYR----------AV---------------------------Y---
-------------------------D--------------L---E-----W-----------------YQ
WK------S----------TQAR--N--------LIL-----------------L---MIQTQ----EPF
RIT---------------------------------------A-GKIVP---L---TM-------TTFCN
L----------N---T---SV--S----------------------Y-----------------------
------------ISV--------
>CfOr131
----I--T--------EQ--CEA-VYH----------AV---------------------------Y---
-------------------------D--------------L---E-----W-----------------YN
WE------S----------KQAR--N--------LIL-----------------L---MIRVQ----QPF
RIT---------------------------------------A-GKIVP---L---TM-------ATFCS
L----------K---T---SA--G----------------------Y-----------------------
------------ISF--------
>CfOr132
----M--I--------EQ--CEA-VYH----------AV---------------------------Y---
-------------------------D--------------I---E-----W-----------------YN
WE------S----------KQAR--N--------LIL-----------------L---MIRVQ----QSF
RIT---------------------------------------A-GKMVP---L---TM-------TTFCS
L----------K---T---SA--S----------------------Y-----------------------
------------ISF--------
>CfOr130
----L--T--------KQ--YEA-IYR----------TV---------------------------Y---
-------------------------D--------------L---K-----W-----------------YK
WE------P----------KQAR--N--------LIL-----------------L---MIQTQ----KPF
CIT---------------------------------------A-GKIFP---L---TM-------TTFCN
L----------K---T---SA--G----------------------Y-----------------------
------------MSF--------
>CfOr133
----V--S--------EQ--YEA-VYR----------TI---------------------------Y---
-------------------------N--------------L---E-----W-----------------YK
WK------P----------KQAK--N--------LIL-----------------L---IGRVQ----VPF
HIT---------------------------------------A-GKIVP---L---TM-------TTFCS
L----------K---T---SV--G----------------------Y-----------------------
------------ISF--------
>AcOR199
----I--A--------EQ--CEA-VYS----------AI---------------------------C---
-------------------------N--------------L---E-----W-----------------YK
LE------P----------RKKK--Y--------LIL-----------------L---MIRAN----EPF
RIT---------------------------------------A-GKIFP---L---TM-------TTFCS
YY---------K---R---NT--T----------------------C-----------------------
------------TSL--------
>CfOr129
----I--T--------EK--V-T-IYY----------TL---------------------------C---
-------------------------E--------------L---E-----W-----------------YK
LK------S----------SQAK--N--------LII-----------------L---MIRIQ----KPL
RIT---------------------------------------A-GRIVP---L---TI-------TTFCS
F----------K---T---SI--G----------------------Y-----------------------
------------ISF--------
>AcOR91
----I--I--------EH--CNA-VHR----------AI---------------------------C---
-------------------------D--------------L---E-----W-----------------YK
LE------S----------REAR--N--------LII-----------------L---MIRTH----QPF
RIT---------------------------------------A-GKIIP---L---TM-------ATFCS
K----------N---G---NG--K----------------------R-----------------------
------------LEY--------
>AcOR197
----------------------------------------------------------------------
----------------------------------------------------------------------
--------------------KAR--S--------LIL-----------------L---MMRTK----YPF
CIT---------------------------------------A-GKIFP---L---TM-------ATFCS
I---------------------------------------------------------------------
-----------------------
>AcOR198
----------------------------------------------------------------------
----------------------------------------------------------------------
--------------------KAR--S--------LIL-----------------L---MMRAK----YPF
SIT---------------------------------------A-GKIFP---L---TM-------ATFCS
T---------------------------------------------------------------------
-----------------------
>AcOR202
----C--M--------HKAL--KLQHE----------GE---------------------------S---
-------------------------K--------------C---Q-----W-------------------
----------------------------------INM-----------------E---MEK---------
-TR---------------------------------------G-NKIKL---V---SM-------VVEFD
T------------------ST--E----------------------D-----------------------
--------L--------------
>AcOR90
----V--T--------NQ--CNA-VYR----------AM---------------------------C---
-------------------------D--------------L---E-----W-----------------YK
LE------S----------KKAR--S--------LIL-----------------L---MIQTK----RPF
CIT---------------------------------------A-GKIFP---L---TM-------TTFCS
I----------K---S---SI--G----------------------Y-----------------------
--------VSFLTKH--------
>AmOr62
----L--E-------------SRTEI----------AQA---A-----------------------F---
-------------------------H--------------S---F-----W-----------------YQ
S---RGRTA----------RDLI----L------IIC-----------------R---GN-------SSY
HVT---------------------------------------A-GK-F--VFM---NI-------FTF--
-------KEILKS--------SAS----------------------Y---------------------LS
V-----LKVMMD-----------
>CfOr60
----L--E-------------SISRL----------AYS---V-----------------------Y---
-------------------------D--------------S---P-----W-----------------YD
F---DVKIM----------KNLP----M------VML-----------------R---GV-------IPH
QIT---------------------------------------A-GK-F--LPM---NL-------FSF--
-------KEILKA--------TGS----------------------Y---------------------LS
V-----LRMVID-----------
>AcOR4
----L--E-------------NVTRI----------AYS---A-----------------------Y---
-------------------------D--------------S---P-----W-----------------YD
F---DVKIM----------KDLP----M------VIL-----------------R---GK-------LPH
QTT---------------------------------------A-GK-F--LPM---NL-------FSF--
-------KEILKA--------TGS----------------------Y---------------------LS
V-----LRVMID-----------
>HsOr61
----L--E-------------SVTRL----------SYS---A-----------------------Y---
-------------------------S--------------T---V-----W-----------------YE
F---DAKLM----------RNLP----I------VML-----------------R---GR-------IPH
QIT---------------------------------------A-GK-F--LPM---NV-------FSF--
-------KEILKA--------TCS----------------------Y---------------------IS
V-----LRVMID-----------
>AvOR160
----L--E-------------MKS-TA--------LCYA---T-----------------------Y---
-------------------------D--------------C---D-----W-----------------YE
L---PASIA----------KDFQ----I------ILM-----------------R---AS-------IPH
QLT---------------------------------------A-GK-F--VVM---NM-------ITF--
-------KDILKS--------TAS----------------------Y---------------------LS
V-----LRVMLD-----------
>AcOR5
----L--E-------------MKS-TA--------LCYA---T-----------------------Y---
-------------------------D--------------C---D-----W-----------------YE
L---PASIA----------KDFQ----I------ILM-----------------R---AS-------IPH
QLT---------------------------------------A-GK-F--VVM---NM-------ITF--
-------KDILKS--------TAS----------------------Y---------------------LS
V-----LRVMLD-----------
>CfOr61
----L--E-------------MRS-TA--------LSYA---T-----------------------Y---
-------------------------D--------------C---D-----W-----------------YE
L---PTNVA----------RDFQ----I------ILM-----------------R---AS-------IPH
QLT---------------------------------------A-GK-F--LPM---NM-------IMF--
-------KDILKS--------TAS----------------------Y---------------------LS
V-----LRVMLN-----------
>HsOr60
----L--E-------------MRS-TA--------LSYA---T-----------------------Y---
-------------------------D--------------C---D-----W-----------------HE
L---PASTA----------RDIR----F------MLM-----------------R---AN-------IPH
QLT---------------------------------------A-GK-F--VAM---NM-------ITF--
-------KDILKS--------TAS----------------------Y---------------------LS
V-----LRVMLD-----------
>CfOr58
----L--E-------------CQS-QG--------LAYA---I-----------------------Y---
-------------------------E--------------T---P-----W-----------------YN
F---NVSVI----------KDFP----L------MIL-----------------R---AA-------HPH
QLT---------------------------------------A-GK-F--LAV---NF-------DSF--
-------KEILKA--------SAS----------------------Y---------------------LS
V-----LRVMID-----------
>AvOR123
----L--E-------------FQS-KE--------LAYA---I-----------------------Y---
-------------------------E--------------S---P-----W-----------------YT
F---DVNMM----------KNLP----L------IIL-----------------R---AA-------NPQ
QLT---------------------------------------A-GK-F--VAI---N-------------
----------------------------------------------------------------------
-----------------------
>HsOr64
----L--E-------------FQS-EG--------LAYA---I-----------------------Y---
-------------------------E--------------S---P-----W-----------------YC
F---DVGVM----------KSLP----L------MIL-----------------R---AT-------NPH
QLT---------------------------------------A-GK-F--LVI---NF-------MSF--
-------KEILKT--------SAS----------------------Y---------------------LS
V-----MRIILE-----------
>HsOr62
----L--E-------------LQS-EG--------LAYA---I-----------------------Y---
-------------------------E--------------S---R-----W-----------------YS
F---DVNVI----------KDLS----F------VIL-----------------R---AS-------KPH
QLT---------------------------------------A-GK-F--LAI---NF-------MSF--
-------KEILKA--------SAS----------------------Y---------------------LS
V-----LRVMLE-----------
>AcOR155
-----------------------------------VGEM---T-----------------------Y---
-------------------------M--------------T---D-----W-----------------YN
L---HHKTA----------RGLI----L------IIA-----------------R---SN-------DVI
KFT---------------------------------------A-GK-L--FHL---SI-------TTF--
-------GDVCSG--------STS----------------------YST-------------------LS
ISQVYTKS---------------
>AcOR158
-----------------------------------VGEM---A-----------------------Y---
-------------------------M--------------T---D-----W-----------------YN
L---HYTTA----------RSLI----L------IIA-----------------R---SN-------DVI
KIT---------------------------------------A-GK-L--FHL---SI-------ATF--
-------GDNKLL--------YSE----------------------NKINPYCTNLKLKIHIF-------
-----------------------
>AcOR117
----L--E-------------FQS-KE--------LAYA---I-----------------------Y---
-------------------------E--------------S---P-----W-----------------YS
F---DVNMM----------KNIP----L------IIL-----------------R---AT-------NPQ
QLT---------------------------------------A-GK-F----------------------
----------------------------------------------------------------------
-----------------------
>AmOr63
----L--K-------------TQT-EG--------LGNS---I-----------------------Y---
-------------------------F--------------C---T-----W-----------------YD
M---PKNVS----------HNIT----F------IIM-----------------R---AQ-------HPV
LLT---------------------------------------A-GK-F--FVI---NM-------ETY--
-------MSILRI--------SMS----------------------Y---------------------LS
V-----LRVMVN-----------
>AmOr64
----L--K-------------TQT-ED--------LSNS---V-----------------------Y---
-------------------------F--------------C---T-----W-----------------YD
M---PKNVT----------QNII----F------IIM-----------------R---AQ-------HPV
FLT---------------------------------------A-GK-F--FVV---NM-------ETY--
-------MSILKT--------SMS----------------------Y---------------------LS
V-----LRVMVN-----------
>AmOr66
----L--K-------------TQT-ES--------LGNS---V-----------------------Y---
-------------------------F--------------C---T-----W-----------------YE
M---PKNVS----------QNIT----F------IIM-----------------R---AQ-------HPF
LLT---------------------------------------A-GK-F--FVV---NM-------ETY--
-------MSILKT--------SMS----------------------Y---------------------LS
V-----LRVMVN-----------
>AmOr65
----L--K-------------TQT-ES--------VGNS---V-----------------------Y---
-------------------------F--------------C---T-----W-----------------YD
M---PKNVS----------KDII----F------IIM-----------------K---AQ-------RPV
LLR---------------------------------------A-GK-I--FVV---NM-------ETY--
-------ISILKT--------SMS----------------------Y---------------------LS
V-----LRVMVN-----------
>AmOr67
----L--K-------------TQT-EG--------IGNS---V-----------------------Y---
-------------------------F--------------C---T-----W-----------------YD
M---PKNVS----------KDII----F------IIM-----------------K---SQ-------RPV
LLT---------------------------------------A-GK-F--FVI---NM-------ETY--
-------MSILKT--------SMS----------------------Y---------------------LS
V-----LRVMVN-----------
>AvOR74
---------------------SEM-EE--------IGLS---I-----------------------Y---
-------------------------R--------------S---T-----W-----------------YN
F---PAKLT----------RHMI----F------ILM-----------------C---SD-------SPV
ALQ---------------------------------------A-GN-F--IVV---NL-------ATY--
-------VSILKT--------SLS----------------------Y---------------------LS
V-----LRVMVKCNM--------
>CfOr100
----L--K-------------SEM-EE--------IGLS---I-----------------------Y---
-------------------------Q--------------S---T-----W-----------------YN
F---PKKLA----------RNVN----F------ILL-----------------Q---TK-------SPI
ALQ---------------------------------------A-GN-F--IVI---NL-------STY--
-------VSILKS--------SFS----------------------Y---------------------LS
V-----LRITLG-----------
>CfOr99
----L--K-------------SEM-EE--------IGIS---I-----------------------Y---
-------------------------Q--------------S---T-----W-----------------YR
F---PRTLT----------KNVI----F------ILM-----------------Q---IK-------SPV
TLQ---------------------------------------A-GN-F--III---NL-------STY--
-------VSILKT--------SFS----------------------Y---------------------LS
V-----LRIMLG-----------
>CfOr101
----L--K-------------SEM-EE--------IALS---I-----------------------Y---
-------------------------Q--------------S---T-----W-----------------YN
F---PKKLA----------NDVI----F------ILM-----------------Q---TK-------SAV
ELQ---------------------------------------A-GN-F--IAI---NL-------STY--
-------VSILKT--------SFS----------------------Y---------------------LS
V-----LRIILE-----------
>CfOr66
----L--K-------------SEM-EE--------IGLS---I-----------------------Y---
-------------------------Q--------------S---A-----W-----------------YS
F---PRKLI----------KSVI----F------ILM-----------------Q---TK-------SPV
ALQ---------------------------------------A-GN-F--IVV---NL-------STY--
-------VSILKT--------SFS----------------------Y---------------------LS
V-----LRIMLG-----------
>CfOr96
----L--K-------------SEM-EE--------IGLS---I-----------------------Y---
-------------------------Q--------------S---T-----W-----------------YN
F---PKKLA----------RNVI----F------ILM-----------------Q---TK-------SPV
ALQ---------------------------------------A-GN-F--IVI---NL-------STY--
-------VSILKT--------SFS----------------------Y---------------------LS
V-----LRIILE-----------
>CfOr62
----L--K-------------SQM-ED--------IGLS---I-----------------------Y---
-------------------------Q--------------S---A-----W-----------------YS
F---PKKLA----------RNVI----F------ILL-----------------Q---TK-------YPV
ALQ---------------------------------------A-GN-F--IIV---NL-------STY--
-------VSILKS--------SFS----------------------Y---------------------LS
V-----LRIIV------------
>CfOr98
----L--K-------------SEM-EE--------IGIS---I-----------------------Y---
-------------------------Q--------------S---A-----W-----------------YS
F---PRKLT----------KNVV----F------ILT-----------------R---IK-------SPV
TLQ---------------------------------------A-GN-F--MIV---NL-------STY--
-------VSILKT--------SFS----------------------Y---------------------LS
V-----LRIML------------
>CfOr70
----L--K-------------TEM-EE--------IGFS---I-----------------------Y---
-------------------------Q--------------S---A-----W-----------------YS
F---PKKLA----------RNVI----F------ILM-----------------Q---TK-------SPV
ALQ---------------------------------------A-GN-F--IAV---NL-------STY--
-------VSILKT--------SFS----------------------Y---------------------LS
V-----LRIMLE-----------
>CfOr82
----L--K-------------SEM-EE--------IGLS---V-----------------------Y---
-------------------------Q--------------S---A-----W-----------------YS
F---PRKLT----------KNVI----F------ILM-----------------Q---TK-------HPV
VLQ---------------------------------------A-GN-Y--IVV---NL-------ITY--
-------VSILKT--------SFS----------------------Y---------------------LS
V-----LRIMLG-----------
>CfOr83
----L--K-------------SEM-EE--------IGLS---I-----------------------Y---
-------------------------Q--------------S---V-----W-----------------YS
F---PRKLA----------KNVI----F------VLM-----------------Q---TK-------CPV
ALQ---------------------------------------A-GN-F--VVV---NL-------STY--
-------VSILKT--------SFS----------------------Y---------------------LS
I-----LRIILG-----------
>CfOr85
----L--K-------------SEM-EE--------IGLS---I-----------------------Y---
-------------------------Q--------------S---A-----C-----------------YN
F---PRKLT----------KNVI----F------VLM-----------------Q---TK-------YPV
ALQ---------------------------------------A-GN-F--IAV---NL-------STY--
-------LSILKT--------SFS----------------------Y---------------------LS
V-----LRIILE-----------
>CfOr86
----L--K-------------SEM-EE--------IGLS---I-----------------------Y---
-------------------------Q--------------S---A-----W-----------------YN
F---PRKLT----------KNVI----F------VLM-----------------Q---TK-------YPV
ALQ---------------------------------------A-GN-Y--IVV---NL-------STY--
-------LSILKT--------SFS----------------------Y---------------------LS
V-----LRIILE-----------
>CfOr84
----L--K-------------SEM-EE--------IGLS---I-----------------------Y---
-------------------------Q--------------S---A-----W-----------------YS
F---PRKLV----------KNVI----F------ILL-----------------Q---TK-------YPI
ALQ---------------------------------------A-GN-Y--IVV---NL-------STY--
-------VSILRT--------SFS----------------------Y---------------------LS
V-----LRIMLE-----------
>CfOr71
----L--K-------------TEM-EE--------IGLS---I-----------------------Y---
-------------------------Q--------------S---A-----W-----------------YS
F---PTKLA----------RNII----F------ILM-----------------Q---TK-------SPV
ALQ---------------------------------------A-GN-F--VVV---NL-------STY--
-------VSILKT--------SFS----------------------Y---------------------LS
V-----LRIMLE-----------
>CfOr72
----L--K-------------SEM-ED--------VGLS---I-----------------------Y---
-------------------------Q--------------S---A-----W-----------------YS
F---PTNLQ----------RNVN----F------ILM-----------------Q---TK-------SPV
ALQ---------------------------------------A-GN-F--IVV---NL-------STY--
-------VSILKT--------SFS----------------------Y---------------------LS
V-----LRIMLE-----------
>CfOr73
----L--K-------------SEM-EE--------IGLS---I-----------------------Y---
-------------------------Q--------------S---A-----W-----------------YS
F---PTKLQ----------RNVN----F------IVM-----------------Q---TK-------SPV
ALQ---------------------------------------A-GN-F--IVV---NL-------STY--
-------VSILKT--------SFS----------------------Y---------------------LS
V-----LRIMLE-----------
>CfOr74
----L--K-------------SEM-EE--------IGLS---I-----------------------Y---
-------------------------Q--------------S---A-----W-----------------HS
F---PRKLA----------RNII----F------ILM-----------------Q---TK-------SPV
TLQ---------------------------------------A-GN-F--IVV---NL-------STY--
-------VSILKT--------SFS----------------------Y---------------------LS
V-----LRIMLE-----------
>CfOr64
----M--K-------------SEM-EE--------IGLS---I-----------------------Y---
-------------------------Q--------------S---A-----W-----------------YN
F---PRKLV----------KSVI----F------ILM-----------------Q---TK-------SPV
ALQ---------------------------------------A-GN-F--IVV---NL-------STY--
-------VSILKT--------SFS----------------------Y---------------------LF
V-----LRIMLE-----------
>CfOr63
----L--N-------------SEM-EE--------IGLS---I-----------------------Y---
-------------------------Q--------------S---I-----W-----------------YN
F---PRKMA----------KNVI----F------ILM-----------------Q---TK-------SSV
ALQ---------------------------------------A-GN-F--IEV---NL-------STY--
-------VSILKT--------SFS----------------------Y---------------------LS
V-----LRIMV------------
>CfOr75
----L--K-------------SEM-EE--------IGIS---I-----------------------Y---
-------------------------Q--------------S---A-----W-----------------YS
F---PRKLA----------RNVI----F------ILM-----------------Q---TK-------SPV
ALQ---------------------------------------A-GN-F--IVV---NL-------STY--
-------VSILKT--------SFS----------------------Y---------------------LS
V-----LRIMLE-----------
>CfOr78
----L--K-------------SEM-EE--------IGLS---I-----------------------Y---
-------------------------Q--------------S---A-----W-----------------HS
F---PRKLA----------RNVI----F------ILM-----------------Q---VK-------FPV
VLQ---------------------------------------A-GN-F--IVI---NL-------PTY--
-------VSILKT--------SFS----------------------Y---------------------IS
I-----LRIMVG-----------
>CfOr79
----L--K-------------SEM-ED--------IGLS---I-----------------------Y---
-------------------------Q--------------S---A-----W-----------------YS
F---PRKLT----------RNVI----F------ILM-----------------Q---VK-------SPV
MLQ---------------------------------------A-GS-F--III---NL-------PTY--
-------VSILKT--------SFS----------------------Y---------------------IS
V-----LRIMVG-----------
>CfOr80
----L--K-------------SEM-ED--------IGLS---I-----------------------Y---
-------------------------Q--------------S---A-----W-----------------YS
F---PRKLT----------RNVI----F------ILM-----------------Q---VK-------SPV
MLQ---------------------------------------A-GS-F--III---NL-------PTY--
-------VSILKT--------SFS----------------------Y---------------------IS
V-----LRIMVG-----------
>CfOr76
----L--K-------------SEM-EE--------IGLS---I-----------------------Y---
-------------------------Q--------------S---A-----W-----------------YN
F---PTKLA----------RNVI----F------ILM-----------------Q---TK-------SPV
MLQ---------------------------------------A-GN-Y--IVI---NL-------STY--
-------VNILKT--------SFS----------------------Y---------------------LS
V-----LRIIV------------
>CfOr77
----L--K-------------SEM-EE--------IGLS---I-----------------------Y---
-------------------------Q--------------S---A-----W-----------------YS
F---PKKLT----------RNVI----F------ILM-----------------Q---TK-------SPV
MLQ---------------------------------------A-GN-Y--IVI---NL-------STY--
-------VNILKT--------SFS----------------------Y---------------------LS
V-----LRIIV------------
>CfOr81
----L--K-------------SEM-EE--------IVLS---I-----------------------Y---
-------------------------Q--------------S---A-----W-----------------YS
F---PRKLA----------RNVI----F------IIM-----------------Q---AK-------SPV
ALQ---------------------------------------A-GI-F--IAI---NL-------STY--
-------VSILKT--------SFS----------------------Y---------------------LS
I-----LRLMLE-----------
>CfOr88
----L--K-------------SEM-EE--------IGLS---I-----------------------Y---
-------------------------Q--------------S---A-----W-----------------YN
F---PGKLA----------RNII----F------ILM-----------------Q---TK-------YPV
ALQ---------------------------------------A-GN-F--IIV---NL-------STY--
-------VSILKT--------SFS----------------------Y---------------------LS
V-----LRIIL------------
>CfOr87
----L--K-------------SEM-EE--------IGLS---I-----------------------Y---
-------------------------Q--------------S---A-----W-----------------YN
F---PRKFT----------KNII----F------ILM-----------------Q---TK-------YPV
ALQ---------------------------------------A-GN-F--IVV---NL-------STY--
-------VSILKT--------SFS----------------------Y---------------------LS
V-----LRIML------------
>CfOr65
----L--K-------------SEM-EE--------IGHS---I-----------------------Y---
-------------------------Q--------------S---V-----W-----------------YN
F---PRKLI----------KSVI----F------VLM-----------------Q---TQ-------SPV
ALQ---------------------------------------A-GN-F--IVI---NL-------STY--
-------VTILKS--------SFS----------------------Y---------------------LS
V-----LRIML------------
>CfOr95
----L--K-------------TEM-EE--------IGLS---I-----------------------Y---
-------------------------Q--------------S---A-----W-----------------YN
F---PRKVA----------RNVI----F------ILM-----------------Q---TK-------API
ALQ---------------------------------------A-GN-F--IVI---NL-------STH--
-------VNILKT--------SFS----------------------Y---------------------LS
V-----LRIMLE-----------
>CfOr67
----L--K-------------SEM-ED--------IGLS---L-----------------------Y---
-------------------------Q--------------S---T-----W-----------------YN
F---PKKIT----------RNVV----F------ILM-----------------R---AK-------APV
ALQ---------------------------------------A-GS-F--IVI---NL-------STY--
-------VSILKT--------SFS----------------------Y---------------------LS
V-----LRIML------------
>CfOr97
----L--K-------------SEM-EE--------IGLS---I-----------------------Y---
-------------------------Q--------------S---T-----W-----------------YS
F---PKKLA----------RNVI----F------ILM-----------------Q---TK-------SPV
ELQ---------------------------------------A-GN-F--IAI---NL-------STY--
-------VSILKT--------SFS----------------------Y---------------------LS
V-----LRIILE-----------
>CfOr50
----L--K-------------SQM-ED--------IRFS---I-----------------------Y---
-------------------------Q--------------S---A-----W-----------------CD
F---PAKLM----------KNLI----F------IFM-----------------Q---TE-------YPV
ALQ---------------------------------------A-GN-F--IMI---NL-------STY--
-------MSILKS--------SFS----------------------Y---------------------LS
V-----LRVMLE-----------
>CfOr69
----L--K-------------SQM-EE--------VGLF---I-----------------------Y---
-------------------------Q--------------S---V-----W-----------------YD
L---PGKLS----------KNLI----F------IIM-----------------R---AQ-------SPV
KLQ---------------------------------------A-GN-F--IVV---NL-------ATY--
-------MSILKT--------SMS----------------------Y---------------------LS
V-----LRVMVE-----------
>CfOr94
----L--K-------------SQM-EE--------VGLF---I-----------------------Y---
-------------------------Q--------------S---V-----W-----------------YD
L---PGKLS----------KNLI----F------IIM-----------------R---AQ-------SPV
KLQ---------------------------------------A-GN-F--IVV---NL-------ATY--
-------MSILKT--------SIS----------------------Y---------------------LS
V-----LRVMVE-----------
>AcOR124
----L--K-------------SQM-EE--------IGFF---I-----------------------Y---
-------------------------Q--------------S---N-----W-----------------YN
F---PTKLA----------RNLI----F------IIM-----------------R---TR-------SPA
KLL---------------------------------------A-GN-F--IVV---NL-------ATY--
-------MSILKT--------SIS----------------------Y---------------------LS
L-----LRVMIEIAS--------
>AcOR125
----L--K-------------SQM-EE--------VGFF---I-----------------------Y---
-------------------------Q--------------S---N-----W-----------------YD
L---PTKLA----------RNLI----F------IIM-----------------R---TR-------SPA
KLL---------------------------------------A-GN-F--IVC-----------------
---------CGRC--------RHA----------------------Y-----------------------
-----------------------
>HsOr67
----F--K-------------AQM-EE--------VGLF---L-----------------------Y---
-------------------------Q--------------S---A-----W-----------------YG
L---PTKLT----------RNLT----F------IIM-----------------R---SQ-------SPV
KLQ---------------------------------------A-GN-F--IVV---NL-------ATY--
-------MSILKT--------SIS----------------------Y---------------------LS
V-----LRVMVD-----------
>HsOr68
----F--K-------------TQM-EE--------VGLF---L-----------------------Y---
-------------------------Q--------------S---A-----W-----------------YG
L---PTKLT----------RNLT----F------IIM-----------------R---SQ-------SPV
KLQ---------------------------------------A-GN-F--IVV---NL-------ATY--
-------MSILKT--------SIS----------------------Y---------------------LS
V-----LRVMVD-----------
>HsOr71
----L--K-------------SQI-EE--------VGTF---I-----------------------Y---
-------------------------Q--------------S---I-----W-----------------YD
L---PGTLT----------KNLT----F------IIM-----------------R---AQ-------SPV
QFQ---------------------------------------A-GN-F--IVV---NL-------MTY--
-------TNILKT--------SAS----------------------Y---------------------LS
V-----LRVMVE-----------
>HsOr73
----L--K-------------SQI-EE--------VGLS---I-----------------------Y---
-------------------------Q--------------S---T-----W-----------------YN
L---PPSVM----------KNIV----F------IMM-----------------W---DQ-------SPV
KLQ---------------------------------------A-GN-F--IVV---NL-------STY--
-------MNIIKT--------SMS----------------------Y---------------------LS
V-----LRVMVD-----------
>CfOr49
----L--K-------------SLM-ED--------IGYS---I-----------------------Y---
-------------------------Q--------------I---A-----W-----------------YE
F---PIKLM----------RNLV----F------IFM-----------------Q---TE-------APY
MFQ---------------------------------------A-GN-F--ILI---NL-------TTL--
-------VSILKT--------SFS----------------------Y---------------------LS
V-----LRMMLE-----------
>CfOr89
----L--K-------------SQM-ED--------IGHS---I-----------------------Y---
-------------------------Q--------------N---A-----W-----------------YE
F---PVKLM----------RNLV----F------IFM-----------------Q---TE-------GPA
MFQ---------------------------------------A-GN-F--IAI---NL-------STL--
-------VNILKT--------SFS----------------------Y---------------------LS
V-----LRIMVD-----------
>CfOr90
----I--K-------------SQM-ED--------IGYS---I-----------------------Y---
-------------------------Q--------------I---A-----W-----------------YE
F---PMKLM----------RNLV----F------IFM-----------------Q---AE-------GPA
MLQ---------------------------------------A-GN-F--VVV---NL-------STL--
-------VNILKT--------SFS----------------------Y---------------------LS
V-----LRIMLE-----------
>CfOr91
----L--K-------------SQM-ED--------IGYS---I-----------------------Y---
-------------------------Q--------------I---A-----W-----------------YE
F---PMKLT----------RNLV----F------IFM-----------------Q---TE-------GPA
MLQ---------------------------------------A-GN-F--IVV---NL-------STL--
-------VNVLKT--------SFS----------------------Y---------------------LS
V-----LRIMLD-----------
>CfOr92
----L--K-------------TQM-EE--------VAQS---V-----------------------Y---
-------------------------Q--------------C---A-----W-----------------YN
L---PVKLT----------RNIA----F------IMM-----------------W---NQ-------FPI
KLQ---------------------------------------A-GN-F--IVV---DL-------ESY--
-------MSILKT--------S------------------------------------------------
-----------A----NT-----
>AcOR128
----L--K-------------MQM-EE--------VAQS---V-----------------------Y---
-------------------------H--------------S---F-----W-----------------YD
L---PIKVT----------KNII----F------IMM-----------------W---TQ-------FPI
KLQ---------------------------------------A-GY-F--VVV---DL-------GTY--
-------MSILKT--------SIS----------------------Y---------------------LS
V-----LRVMIEPILLDSN----
>HsOr74
----L--K-------------SQM-EE--------VAQS---A-----------------------Y---
-------------------------Q--------------N---T-----W-----------------YD
L---PAKAT----------KNVT----F------ILM-----------------W---SQ-------LPM
KLQ---------------------------------------A-GN-F--IVM---DL-------PTY--
-------MSILKT--------SMS----------------------Y---------------------LS
V-----LRVMIE-----------
>HsOr70
----L--K-------------SQM-EE--------VGTF---I-----------------------Y---
-------------------------Q--------------S---T-----W-----------------YN
L---PAKLT----------KSLS----F------IIM-----------------R---SQ-------FPV
QLQ---------------------------------------A-GN-F--IVV---NL-------ATY--
-------MSILKT--------SIS----------------------Y---------------------LS
V-----LRVMVE-----------
>AcOR122
----L--K-------------SQM-EE--------VGLC---V-----------------------Y---
-------------------------Q--------------N---I-----W-----------------YD
F---PTKLT----------RNLI----F------VIM-----------------R---SE-------SPV
TLR---------------------------------------A-GH-FSVMAT---NV-------QDH--
-------RTIQ-----------------------------------Y---------------------WG
A----------------------
>HsOr69
----L--K-------------SQM-EE--------VSAF---T-----------------------Y---
-------------------------Q--------------I---A-----W-----------------YQ
L---SAKLT----------KSLS----F------IIM-----------------R---SQ-------SSV
HLQ---------------------------------------A-GN-F--IVI---NF-------ETY--
-------MSILKT--------SIS----------------------Y---------------------XS
V-----LRVMVE-----------
>AvOR182
----L--K-------------RQM-ED--------IAHS---I-----------------------Y---
-------------------------S--------------C---N-----W-----------------YY
F---PLKLM----------RNVL----F------VIM-----------------R---SQ-------QPV
QLL---------------------------------------A-GR-F--VVV---TI-------ETY--
-------MSILKN--------SFS----------------------Y---------------------LS
V-----LRVMID-----------
>AcOR129
----L--K-------------RQM-EG--------IAHS---I-----------------------Y---
-------------------------S--------------C---N-----W-----------------YY
F---PLKLM----------RNVL----F------VIM-----------------R---SQ-------QPV
QLL---------------------------------------A-GR-F--VVV---TI-------ETY--
-------MSILKN--------SFS----------------------Y---------------------LS
V-----LRISFVLVQIVVTWYCF
>AcOR133
----L--K-------------CQM-GE--------IAYS---I-----------------------Y---
-------------------------S--------------C---D-----W-----------------HC
L---PMKLM----------RNVL----F------IIM-----------------R---SQ-------HPV
QLL---------------------------------------A-GK-F--FVV---NI-------ETF--
-------MAILKS--------SLS----------------------I-----------------------
-----------------------
>AcOR132
----L--K-------------CQM-EE--------IADS---I-----------------------Y---
-------------------------N--------------S---N-----W-----------------YY
L---PTRLM----------RNVL----F------VIV-----------------R---SQ-------QPI
QFL---------------------------------------A-GR-F--FVV---NI-------KTY--
-------MVILKS--------SLS----------------------Y---------------------LS
V-----LRVIVERLEV-------
>AvOR10
----L--K-------------CQM-GE--------IAYS---I-----------------------Y---
-------------------------S--------------C---D-----W-----------------HC
L---PMKLM----------RNVL----F------IIM-----------------R---SQ-------HPV
QLL---------------------------------------A-GK-F--FVV---NI-------ETF--
-------MAILKS--------SLS----------------------Y---------------------LS
V-----LRVML------------
>HsOr75
----L--K-------------YQI-EE--------VAQS---I-----------------------Y---
-------------------------C--------------S---N-----W-----------------YF
L---SVKLM----------RSIT----F------VIA-----------------R---SQ-------HPI
QLV---------------------------------------A-GK-F--LVV---NM-------ETF--
-------MSIIKT--------SLS----------------------Y---------------------LS
V-----LRMMVK-----------
>HsOr76
----L--K-------------YQI-EE--------VAQS---I-----------------------Y---
-------------------------C--------------S---N-----W-----------------YF
L---SVKLM----------RSIT----F------VIA-----------------R---SQ-------HPI
QLV---------------------------------------A-GK-F--LVV---NM-------ETF--
-------MSIIKT--------SLS----------------------Y---------------------LS
V-----LRVMVE-----------
>HsOr77
----M--K-------------YQI-EE--------IAHA---I-----------------------F---
-------------------------S--------------S---N-----W-----------------YW
L---SFKLM----------RNIL----F------VIV-----------------R---SQ-------QPI
QLM---------------------------------------A-GK-F--LVV---NM-------QTF--
-------MSIIKT--------SLS----------------------Y---------------------LS
V-----LRVMVE-----------
>AcOR130
----M--K-------------CQM-EQ--------IAHS---I-----------------------Y---
-------------------------S--------------S---N-----W-----------------YY
L---PTKLM----------RNVL----L------VIM-----------------R---SQ-------QPV
QLL---------------------------------------A-GR-F--FVL---NI-------KTY--
-------MTLLKS--------SLS----------------------Y---------------------LS
I-----LRVMVEKYRVTSC----
>AcOR131
----M--K-------------CQM-EQ--------VAHS---I-----------------------Y---
-------------------------I--------------S---T-----W-----------------YY
L---PTKLM----------RNVL----L------IIM-----------------R---SQ-------QPV
QLL---------------------------------------A--------VS---KV------------
---------FWK---------MTE----------------------YFS--------------KATLIKY
E-----HKRANDPMI--------
>NvOr11FIX
----L--R-------------EKS--D--------ISDA---A-----------------------Y---
-------------------------Q--------------C---D-----W-----------------YD
LT--PQQS-----------KQLI----I------IML-----------------R---AR-------RPL
QVT---------------------------------------A-GK-F--VAF---SL-------SLY--
-------CSILKS--------SGG----------------------Y---------------------MS
M-----LQQRLG-----------
>NvOr13
----C-----------------KS--E--------LSYA---V-----------------------Y---
-------------------------D--------------C---D-----W-------------------
-TILP--A-----------KEAR----IL---LLILV-----------------R---TQ-------HPF
EIT---------------------------------------A-GK-F--ASF---SL-------PFY--
-------CRILKT--------SAG----------------------Y---------------------LS
M-----LKKRSEVAS--------
>AmOr114
----L--S-------------VES-ME--------IVNA---A-----------------------Y---
-------------------------N--------------T---E-----W-----------------YT
L------PT----------NITK----ML---IIVMC-----------------R---AK-------SPL
TVT---------------------------------------A-GR-F--CSF---TL-------QLF--
-------SEVLKT--------SMR----------------------Y---------------------LS
V-----LKDKIK-----------
>CfOr102
----L--L-------------VES-TK--------IAYA---A-----------------------Y---
-------------------------D--------------C---S-----W-----------------YN
L------SA----------YEAK----SL---IIIMC-----------------R---AQ-------SPL
QIT---------------------------------------A-GR-F--CSF---NR-------ELF--
-------SEVLKK--------SVT----------------------Y---------------------MS
C-----L-----SL---------
>HsOr78
----L--L-------------IES-TK--------IGYA---A-----------------------Y---
-------------------------D--------------C---N-----W-----------------YN
L------SP----------HEAR----SL---MIIMC-----------------R---TR-------SPL
HIS---------------------------------------A-GG-F--CSF---NR-------ELY--
-------SEILKR--------SVA----------------------Y---------------------MS
C-----I----------------
>NvOr12
----L--R-------------IES-ME--------IGNA---A-----------------------Y---
-------------------------H--------------C---D-----W-----------------YD
L------SA----------FERR----LF---ILTII-----------------R---SK-------TPF
EIT---------------------------------------A-GK-F--AAF---SL-------EFY--
-------CSILKT--------SGG----------------------Y---------------------LS
V-----LQDR--LAA--------
>NvOr16
----L--R-------------TES-TE--------IGNA---A-----------------------Y---
-------------------------E--------------C---N-----W-----------------YD
L------PA----------CETR----LF---ILTMI-----------------R---SK-------TPF
EIT---------------------------------------A-GK-F--TAF---SL-------QLY--
-------CSILKT--------SGG----------------------Y---------------------LS
M-----LKER--LAL--------
>NvOr17
----L--R-------------TES-ME--------VGNA---A-----------------------Y---
-------------------------E--------------S---N-----W-----------------YD
L------PS----------CETK----LL---MLVII-----------------R---AK-------KPF
KIT---------------------------------------A-GK-F--AAF---SL-------GLY--
-------CSILRS--------SGG----------------------Y---------------------LS
M-----LKDR--LAS--------
>NvOr18NTE
----L--R-------------TES-ME--------IGNA---A-----------------------Y---
-------------------------Q--------------C---N-----W-----------------YT
L------PP----------SEAK----CL---TLIMI-----------------R---AK-------QPF
EIT---------------------------------------A-GK-F--AAF---SL-------ELY--
-------CRILKS--------SGG----------------------Y---------------------LS
M-----LKDR--LAV--------
>NvOr14
----L--R-------------FES-TE--------LDYA---A-----------------------Y---
-------------------------D--------------S---D-----W-----------------YN
L------PP----------KDTK----LL---LLLMH-----------------R---SR-------KPL
EIT---------------------------------------A-GK-F--CAF---SL-------RLY--
-------CSILKT--------SGG----------------------Y---------------------LS
M-----LKDRLVEAD--------
>NvOr19
----L--Q-------------EKS-LQ--------LGYA---IF----------------------Y---
----------------------------------------S---K-----W-----------------YN
L------PA----------KKAR----LL---IISIV-----------------R---CK-------RPL
EIS---------------------------------------A-GK-F--CIF---SL-------NLF--
-------CNIVRT--------SAG----------------------Y---------------------MS
V-----LKDK--IT---------
>NvOr20
----L--R-------------EES-LQ--------LGNA---IF----------------------Y---
----------------------------------------S---K-----W-----------------YN
L------PA----------NKAR----LL---IIAIL-----------------R---VQ-------KPL
ELS---------------------------------------A-GK-F--CIF---SL-------NLF--
-------CNIVKT--------SAG----------------------Y---------------------IS
V-----LRDKIVQP---------
>NvOr32NTE
----L--R-------------GKS-IE--------IADA---A-----------------------Y---
-------------------------N--------------C---K-----W-----------------YN
F------QK----------KEVS----DL---ILIMK-----------------R---AQ-------YPL
DIT---------------------------------------A-GK-F--CSL---SL-------RLF--
-------AIIGKT--------SLG----------------------Y---------------------LS
M-----LKERIN-----------
>NvOr15
----L------------------S-TESLALSSAIFDNT-------------------------------
--------------------------------------------------W-----------------YD
L------PP----------KHAK----LL---LLPLQ-----------------R---TG-------KPL
IVT---------------------------------------A-GK-F--VVF---SL-------NLF--
-------SNIIKT--------SAG----------------------Y---------------------LS
M-----LREKL------------
>CfOr103
----L--L-------------MES-TN--------MAFG---M-----------------------Y---
-------------------------E--------------C---K-----W-----------------YN
I------PA----------KDAK----DL---MLIVY-----------------Q---SA-------ISL
KLT---------------------------------------A-GI-F--GNF---SM-------ELF--
-------GIAIKT--------TMG----------------------Y---------------------LS
A-----L----------------
>CfOr104
----L--L-------------TEN-IN--------MAHT---A-----------------------Y---
-------------------------D--------------C---N-----W-----------------YN
I------LA----------KDAR----DL---MFIVY-----------------R---SM-------IPL
KLS---------------------------------------A-GI-F--GNF---SL-------ELF--
-------GIAIKT--------SMG----------------------Y---------------------LS
A-----LRE--------------
>CfOr106
----L--L-------------TES-TN--------MAYG---V-----------------------Y---
-------------------------G--------------C---K-----W-----------------YN
I------SA----------KNAK----DL---MFIVY-----------------R---SA-------ISL
KLT---------------------------------------A-GK-F--GNF---SL-------ELF--
-------GIAVKT--------SMG----------------------Y---------------------LS
A-----LRE--------------
>CfOr107
----L--S-------------TES-IN--------MAFG---V-----------------------Y---
-------------------------N--------------C---K-----W-----------------YN
I------PA----------KDAK----DL---MFIVY-----------------R---SV-------ISL
KLT---------------------------------------A-GI-F--GNF---SV-------ELF--
-------GIAVKT--------SMG----------------------Y---------------------LS
A-----LRE--------------
>CfOr105
----L--L-------------TES-TN--------IAYG---V-----------------------Y---
-------------------------E--------------C---K-----W-----------------YN
I------PA----------KDAK----IL---MFIVH-----------------G---ST-------IPL
KLT---------------------------------------A-GK-F--GVF---SI-------EMF--
-------GTTVKT--------SMG----------------------Y---------------------LS
A-----LKD--------------
>CfOr108
----L--L-------------TES-SG--------MAHC---V-----------------------Y---
-------------------------E--------------C---K-----W-----------------YN
I------PA----------KDAK----NL---IFIVH-----------------G---SS-------IAL
KLT---------------------------------------A-GK-F--GNF---SM-------EMF--
-------GTTVKT--------AMG----------------------Y---------------------LS
M-----LKD--------------
>CfOr109
----L--L-------------TES-SG--------MAHC---V-----------------------Y---
-------------------------E--------------C---K-----W-----------------YN
I------PA----------KDAK----NL---IFIVH-----------------G---SS-------IAL
KLT---------------------------------------A-GK-F--GIF---SM-------EMF--
-------G--------------------------------------------------------------
-----------------------
>CfOr110
----L--L-------------TES-SG--------MAHC---V-----------------------Y---
-------------------------E--------------C---K-----W-----------------YN
I------PV----------KDAK----NL---IFIIY-----------------G---SS-------IVL
KLT---------------------------------------A-GK-F--GIF---SM-------EMF--
-------GATVKT--------AMG----------------------Y---------------------LS
M-----LKD--------------
>HsOr83
----L--L-------------SES-IA--------VAYG---V-----------------------Y---
-------------------------E--------------C---K-----W-----------------YD
I------PS----------RDAK----DL---MFIVC-----------------R---SI-------IPL
RLT---------------------------------------A-GK-F--STF---SI-------ETF--
-------GMTVKT--------SMG----------------------Y---------------------LS
M-----LNN--------------
>HsOr85
----L--L-------------TES-TA--------MAYG---V-----------------------Y---
-------------------------E--------------C---K-----W-----------------YD
I------PS----------RDAR----DL---MFIVY-----------------R---SM-------IPL
RLT---------------------------------------A-GK-F--STF---SI-------EMF--
-------GTMVKT--------SMG----------------------Y---------------------LS
M-----LKN--------------
>AvOR115
----L--I-------------TES-TR--------MAYG---V-----------------------Y---
-------------------------E--------------C---K-----W-----------------YD
L------SS----------KDAK----NL---MFIVH-----------------R---SR-------IPL
KLT---------------------------------------A-GK-F--GTF---SL-------EMF--
-------GIILKT--------SMG----------------------Y---------------------LS
-----------------------
>HsOr84
----L--L-------------IES-TA--------IAYG---A-----------------------Y---
-------------------------E--------------C---K-----W-----------------YD
I------PS----------RDAR----DL---MFIVY-----------------R---SM-------IPL
KLT---------------------------------------A-GK-F--GIF---SI-------EMF--
-------GMTVKT--------SMG----------------------Y---------------------LS
M-----LNN--------------
>HsOr86
----L--L-------------TES-TA--------VAYG---V-----------------------Y---
-------------------------E--------------C---K-----W-----------------YD
I------PS----------RDAK----DL---MFIVY-----------------R---SM-------ISL
RLT---------------------------------------A-GK-F--STF---SI-------EMF--
-------GTTVKT--------SMG----------------------Y---------------------LS
M-----LNN--------------
>HsOr81
----L--L-------------TES-TN--------IAYG---V-----------------------Y---
-------------------------E--------------C---K-----W-----------------YD
I------PS----------RDAK----DL---MFIVY-----------------R---SK-------IPL
KLT---------------------------------------V-GK-F--GIF---SL-------EMF--
-------GTTVKS--------SMG----------------------Y---------------------LS
A-----FSD--------------
>HsOr82
----L--L-------------AES-TN--------MAYG---V-----------------------Y---
-------------------------E--------------C---K-----W-----------------YD
I------PS----------RDAK----DL---MFIAH-----------------R---SK-------IPL
KLT---------------------------------------I-GK-F--STF---SL-------EMF--
-------GTTVKS--------SMG----------------------Y---------------------LS
A-----FSD--------------
>AcOR134
---------------------VPS-TE--------IGFS---A-----------------------Y---
-------------------------E--------------S---N-----W-----------------FN
V------PG----------KEAR----NL---LLIIH-----------------R---ST-------APL
SLT---------------------------------------A-GK-F--STF---SL-------QMF--
-------SKIVRT--------SLG----------------------Y---------------------LS
V-----LF---------------
>HsOr80
----L--L-------------VQS-TE--------IGFS---A-----------------------Y---
-------------------------E--------------S---N-----W-----------------FN
V------PG----------KEAR----NL---LLIMH-----------------R---ST-------MPL
CLT---------------------------------------A-GK-F--GVF---SL-------QMF--
-------SKV------------------------------------------------------------
-----------------------
>NvOr24
----L--Q-------------NES---------LSIFEA---A-----------------------Y---
-------------------------S--------------C---E-----W-----------------YN
L------SP----------QDAK----ML---LFIMQ-----------------R---TK-------TPL
RVT---------------------------------------A-GK-L--CVF---GL-------ELF--
-------AKILKT--------AGG----------------------Y---------------------LS
I-----LRDRLVDEE--------
>NvOr25
----L--R-------------DES---------LSICDL---A-----------------------Y---
-------------------------N--------------Y---E-----W-----------------YR
L------PA----------RDAR----LL---LFIML-----------------R---AE-------RPL
EVT---------------------------------------A-GK-F--CAF---SL-------RLY--
-------AQILKT--------SGG----------------------Y---------------------LS
M-----LKDRSTF----------
>NvOr26
----L--R-------------EES---------LLICNS---V-----------------------Y---
-------------------------N--------------Y---Q-----W-----------------YK
L------SA----------QDAK----ML---IFVMH-----------------R---GD-------RPL
AMT---------------------------------------A-GK-F--CAF---SL-------QLY--
-------AQILKT--------SGG----------------------Y---------------------LS
M-----LKDQS------------
>NvOr28
----L--Q-------------DES---------VSIVRA---A-----------------------Y---
-------------------------N--------------C---E-----W-----------------YN
L------SA----------KDAM----LL---VMIMN-----------------R---AK-------KPL
RIT---------------------------------------A-GK-F--CAF---SL-------SLY--
-------AQIFKT--------SGG----------------------Y---------------------LS
M-----LRDRIT-----------
>NvOr29
----L--Q-------------DES---------VSIAKA---A-----------------------Y---
-------------------------E--------------C---Q-----W-----------------YH
L------SP----------KDVM----LL---IMIIN-----------------R---AK-------DPI
EMT---------------------------------------A-GK-F--CTF---SL-------SLY--
-------AQIFKN--------SGG----------------------Y---------------------LS
M-----LRDKIT-----------
>NvOr30PSE
----L--K-------------VES---------TSIAKA---A-----------------------Y---
-------------------------E--------------C---Q-----W-----------------YD
L------SP----------KDIM----LL---VMVIN-----------------R---AK-------DPI
EIT---------------------------------------A-GK-F--CTY---SL-------SLY--
-------AQIFKT--------SGG----------------------Y---------------------LS
M-----LRDKIT-----------
>NvOr31
----L--Q-------------DES---------VSIANA---A-----------------------Y---
-------------------------K--------------C---Q-----W-----------------YH
L------PA----------KDVM----LL---VMVIN-----------------R---AK-------DPI
QIT---------------------------------------A-GK-F--CVF---SL-------SLL--
-------AQIFKT--------SGG----------------------Y---------------------LS
M-----LRDKIT-----------
>AmOr115
----L--L-------------GQS-TG--------IGLS---T-----------------------Y---
-------------------------H--------------C---N-----W-----------------YD
L------PS------------RR--AVLL---MIVIR-----------------R---AN-------VSF
QIT---------------------------------------A-GK-F--SPF---SL-------EFF--
-------NAVLKT--------SAG----------------------Y---------------------LS
V-----LKDRLVGK---------
>HsOr79
----L--L-------------AES-TN--------VAQS---A-----------------------F---
-------------------------D--------------C---E-----W-----------------YD
L------PP------------RK--AISL---TIIIM-----------------R---AN-------TSF
KLT---------------------------------------A-GK-F--SPF---SF-------ELF--
-------STILKT--------SAG----------------------Y---------------------VS
V-----LNDKVT-----------
>NvOr86
----L--M-------------LES----------LHFQT---SV----------------------Y---
-------------------------Q--------------I---D-----WTAL--------------IG
S--------------------GK----DL---VFIMM-----------------R---AS-------KPV
IMY---------------------------------------C-GH-F--IIL---SL-------ESY--
-------LGILK----------AS----------------------Y-------------------SVFN
I-----LSN--------------
>NvOr87
----L--M-------------LES----------LNFQQ---TI----------------------Y---
-------------------------E--------------I---D-----WTSL--------------TR
S--------------------SR----DL---VLIMM-----------------R---AS-------KPI
IMY---------------------------------------C-GH-F--IVL---SL-------ESY--
-------IGILK----------VS----------------------Y-------------------SVFN
I-----LEE--------------
>NvOr89
----L--M-------------FES----------LNFHQ---AV----------------------Y---
-------------------------D--------------A---D-----WTVL--------------NE
S--------------------GK----DL---MFIMM-----------------R---AS-------KPI
IMY---------------------------------------C-GH-F--IVL---SL-------ETF--
-------LSILK----------VS----------------------Y-------------------SVFN
V-----LHG--------------
>NvOr88
----L--M-------------LES----------LNFQR---SI----------------------Y---
-------------------------E--------------I---D-----WTTL--------------TN
A--------------------GK----DL---VFIMM-----------------R---AS-------KPI
LMY---------------------------------------C-GH-F--VVL---SL-------ESY--
-------VGILK----------VS----------------------Y-------------------SVLN
L-----FK---------------
>NvOr21
----L--R-------------KES-----------TEYA---V-----------------------C---
-------------------------A--------------M---P-----WHEV--------------PE
ESKMI---V----------NI--------------MY-----------------A---AK-------HPF
EIT---------------------------------------A-GK-F--AVL---SF-------SYF--
-------VKVLKT--------AMG----------------------Y---------------------LS
M-----LKSS-HM----------
>NvOr22
----I--R-------------NES-----------QRRA---V-----------------------Y---
-------------------------E--------------M---K-----WYTL----------------
----P---A----------KDSC----LL---LIVMC-----------------R---LK-------MPV
EIT---------------------------------------V-GK-F--APF---SL-------EYF--
-------ASVVKT--------SVG----------------------Y---------------------LS
V-----LRNKIN-----------
>NvOr23
----L--R-------------TQS-----------NQRS---I-----------------------F---
-------------------------Q--------------I---R-----WYDL----------------
----T---P----------KDSR----LL---IIIMV-----------------Q---TK-------KPI
EIT---------------------------------------V-GK-F--VPF---SL-------DYF--
-------CSVLKT--------SAG----------------------Y---------------------LS
V-----LKDRL------------
>NvOr27
----L--R-------------EQS-----------ENRA---I-----------------------F---
-------------------------E--------------I---R-----WYDL----------------
----A---P----------NDSK----LL---IIIMT-----------------Q---TK-------TPI
EIT---------------------------------------V-GK-F--VAF---SL-------GYF--
-------CSVLKT--------SAG----------------------Y---------------------LS
M-----LQDRL------------
>AvOR54
----I--Q-------------KGS-----------EDHA---M-----------------------F---
-------------------------K--------------A---S-----WFTL----------------
----PTTMM----------KD-------L---NFAMM-----------------R---SS-------YPF
RFT---------------------------------------G-GK-F--FYA---NC-------EAI--
-------MYILKT--------AAS----------------------Y---------------------IS
------V-----LKD--------
>CfOr68
----I--Q-------------RES-----------EDRA---M-----------------------F---
-------------------------M--------------T---S-----WFTL----------------
----PATLM----------KD-------L---RFAMM-----------------R---SS-------YPF
RLT---------------------------------------G-GK-F--FYV---NR-------ETI--
-------IYVLKT--------AAS----------------------Y---------------------VS
------V-----L----------
>AcOR126
----I--Q-------------KGS-----------EDHA---M-----------------------F---
-------------------------K--------------A---S-----WFTL----------------
----PTTMM----------KD-------L---NFAMM-----------------R---SS-------YPF
RFT---------------------------------------G-GK-F--FYA---NC-------EAI--
-------ILAM-----------------------------------------------------------
------L----------------
>CfOr59
----L--Q-------------RES-----------EGYA---L-----------------------Y---
-------------------------A--------------T---S-----WFTL----------------
----PVKLM----------KD-------L---HFAMM-----------------R---SS-------IPF
RLT---------------------------------------G-GK-F--FYV---NR-------ETM--
-------MYILKT--------AAS----------------------Y---------------------VS
------V-----LR---------
>HsOr63
----L--Q-------------RES-----------ESHA---L-----------------------Y---
-------------------------A--------------T---S-----WFTL----------------
----PLALM----------KD-------L---HFTMM-----------------R---SS-------IPF
RLT---------------------------------------G-GK-F--FYV---NR-------ETM--
-------MYILKT--------ATS----------------------Y---------------------IS
------V-----LR---------
>AcOR3
----L--Q-------------KES-----------ENYT---L-----------------------Y---
-------------------------T--------------T---S-----WFML----------------
----PSTLM----------KD-------L---HFVMM-----------------R---SS-------ITF
RLT---------------------------------------G-GK-F--FYV---NR-------ETM--
-------MYVLKI-V-----AQDK----------------------Y---------------------VQ
------IFNGF-I----------
>AcOR119
----L--Q-------------KES-----------EDYM---L-----------------------Y---
-------------------------T--------------T---S-----WFTL----------------
----PAALM----------KD-------M---HFAMM-----------------R---SS-------IPF
RLT---------------------------------------G-GK-F--FYV---NR-------ETM--
-----VMRKLKKMKDIYLEYENDK----------------------Y------------LCVNAILPIDE
TVIINLEYNKKSTRIFTLF----
>HsOr72
----V--Q-------------NES-----------EEHA---L-----------------------Y---
-------------------------T--------------T---S-----WFTL----------------
----PASLM----------KD-------L---NFAMM-----------------K---SS-------YAF
HLS---------------------------------------G-GK-F--FSA---NR-------QAM--
-------FNVLKT--------AAS----------------------Y-----------------------
------M----------------
>NvOr34PSE
----L--Q--------SIAS-DDN-----------ESHEILAE-----------------------H---
-------------------------A--------------C----------YSS----------------
----PASYA----------RD-------L---IPIMV-----------------R---SN-------VPV
QLT---------------------------------------A-GK-F--FKTGYVN-------------
-------KHVDR---------ESA----------------------Y---------------------CD
VFY---R----------------
>AvOR133
----K--Q-------------SE---------------SIVLAI----------------------Y---
-------------------------N--------------T---T-----W-----------------HK
LP------P----------SVVK----DF---IFIMM-----------------R---TK--------PL
QLT---------------------------------------A-GKFY----V---TR-------STI--
-------TDILKT---------------------------------------------------------
-----------------------
>CfOr54
----N--K-------------SE---------------SIISTI----------------------Y---
-------------------------D--------------S---T-----W-----------------YE
FS------S----------TAMK----DL---ILIMM-----------------R---TN--------PL
QLS---------------------------------------A-GKFY----I---TR-------STV--
-------TDILKTL---------T----------------------Y------ISFLQ----------AT
ME---------------------
>CfOr55
----N--K-------------SQ---------------SIVSAI----------------------Y---
-------------------------D--------------S---T-----W-----------------YE
FS------S----------TAVK----DL---MLIMM-----------------R---TN--------PL
QLS---------------------------------------A-GKFY----V---MR-------STT--
-------TDILKTL---------T----------------------Y------ISFLQ----------AT
ME---------------------
>CfOr56
----N--K-------------SE---------------SIVSAI----------------------Y---
-------------------------D--------------S---T-----W-----------------HE
FS------S----------TTMK----DL---ILIMM-----------------R---TN--------PL
QLS---------------------------------------A-GKFY----I---TR-------STT--
-------TDILKTL---------T----------------------Y------ISFLQ----------AT
MK---------------------
>CfOr57
----N--K-------------SE---------------SIVSAI----------------------Y---
-------------------------D--------------S---T-----W-----------------HE
FS------------------XMK----NL---ILIMM-----------------R---MN--------PL
QFN---------------------------------------A-GKFY----I---TR-------STT--
-------TDILKTL---------T----------------------Y------ISFLQ----------AT
MK---------------------
>HsOr65
----S--Q-------------SE---------------SIVTAI----------------------Y---
-------------------------S--------------T---T-----W-----------------HE
LP------P----------TTMK----DL---ALIMM-----------------R---TR--------PL
RLS---------------------------------------A-GKFY----I---TR-------STI--
-------TDILTTL---------T----------------------Y------ISFLQ----------AM
E----------------------
>AcOR121
----K--Q-------------SE---------------SIFWAI----------------------Y---
-------------------------S--------------T---T-----W-----------------HN
MP------P----------SIIK----DF---ILIMM-----------------R---TK--------SL
QLT---------------------------------------A-GKFY----V---TR-------RTT--
-------TDILKTL---------T----------------------Y------ISFLR--IMLK----KV
EYLTYVNI---------------
>CfOr93
----D--R-------------SE---------------SIIYAI----------------------Y---
-------------------------S--------------S---T-----W-----------------HE
MS------P----------IMVK----DL---IFIMM-----------------R---MK--------PL
RIS---------------------------------------A-GKFY----L---AR-------TTM--
-------TDLLKTL---------S----------------------Y------ISFLQ--VTLN----K-
-----------------------
>AcOR127
----N--R-------------SE---------------SIVYAI----------------------Y---
-------------------------S--------------T---A-----W-----------------DE
MS------P----------IMVK----DL---IFIMM-----------------R---MK--------PL
RIS---------------------------------------A-GKFY----L---TR-------NTM--
-------TDILKTL---------T----------------------Y------ISFLQFTEHMNVPTLQ-
-----------------------
>AcOR120
----------------------------------------------------------------------
----------------------------------------------------------------------
----------------------------V---VFI------------------------D--------PR
--------------------------------------------G--Y----N---T--------NIL--
-------TNILRE---------------------------------Y------KNYVQ------ILTIN-
-----------------------
>AvOR116
----D--Q-------------SE---------------ALSFAL----------------------Y---
-------------------------D--------------S---N-----W-----------------CD
FS------P----------NNIR----DL---AFIMI-----------------K---TN--------PI
RLT---------------------------------------A-GKFY----V---TR-------ATF--
-------TDILKTV---------S----------------------YLS---------------------
-----------------------
>CfOr53
----D--Q-------------SE---------------ALSFAV----------------------Y---
-------------------------D--------------S---N-----W-----------------CD
FS------T----------DDIR----DL---TFIMI-----------------K---TN--------PI
RLT---------------------------------------A-GKFY----V---TR-------ATF--
-------TDILKTV---------S----------------------YLSALRVMIGKE--------GANN
-----------------------
>HsOr66
----D--Q-------------SE---------------ALSFAV----------------------Y---
-------------------------D--------------S---N-----W-----------------CD
FP------S----------NDVR----DL---AFIMV-----------------K---TN--------PI
RLT---------------------------------------A-GKFY----V---TR-------ATF--
-------TDILKTV---------S----------------------YLSALRVMIEKQ--------TTTS
-----------------------
>AcOR1
----D--Q-------------SE---------------ALSFAL----------------------Y---
-------------------------D--------------S---N-----W-----------------CD
FS------P----------NDIR----DL---AFIMI-----------------K---TN--------PI
RLT---------------------------------------A-GKFY----V---TR-------ATF--
-------TDILKTV---------S----------------------YLSALRVMIDKQ--------EINS
Y----------------------
>NvOr39PSE
----M--H-------------SE---------------GISEAA----------------------Y---
-------------------------D--------------C---D-----W-----------------Y-
------------------TNCAR----EI---IPIMV-----------------R---AS-------YPL
QLS---------------------------------------A-GK-F----F----YL------NAF--
-------LSIVKTF---------G----------------------YVSVLLAVST--------------
-----------------------
>NvOr40PSE
----M--H-------------XR---------------TIGTAC----------------------Y---
-------------------------G--------------S---D-----W-----------------H-
------------------LDCAR----TI---IPIIA-----------------R---AQ-------HPL
QLS---------------------------------------A-GK-F----F----YL------NAF--
-------LSVVKTF---------G----------------------ZVSVLLAVGA--------------
-----------------------
>AmOr118
----S--K-------------S-E--------------NINKAV----------------------Y---
-------------------------N--------------F---L-----W-----------------YN
LKPRDVRIM----------LMII-------------L-----------------R---SQ-------KQL
TLT---------------------------------------A-GK-F----I---C---LS--LEAF--
--AN-----MLK-AS-A------S----------------------YV----------------------
-S---V-----------------
>AmOr163
----F--K-------------N-E--------------SIVHAA----------------------Y---
-------------------------D--------------T---L-----W-----------------YN
LNPRDSRIV----------LLIL-------------I-----------------Q---AQ-------RKL
ILS---------------------------------------A-GN-F----V---T---LS--VQTF--
--AS-----MQK-VS-A------S----------------------YI----------------------
-SILMT-----------------
>AmOr164F
----S--K-------------S-E--------------NISWIA----------------------Y---
-------------------------N--------------S---N-----W-----------------YE
L------SI----------YEIR----VL---LLLIM-----------------R---SQ-------KPL
TLT---------------------------------------I-GK-Y----M---K---LS--LETF--
--AN-----MLK-IS-A------S----------------------YA----------------------
-S---V-----------------
>AmOr167C
----N--K-------------S-L--------------SVSISA----------------------Y---
-------------------------E--------------S---P-----W-----------------YL
L------SP----------RGVM----IL-----LMV-----------------R---SQ-------RRL
TIT---------------------------------------A-GK-F----M---D---LS--MQGF--
---A-------N----------------------------------------------------------
-----------------------
>AvOR43
----T--K-------------S-K--------------SISDAA----------------------Y---
-------------------------E--------------T---F-----W-----------------YD
L------SI----------SECR----IL---LLIIV-----------------R---SQ-------KRL
TIT---------------------------------------A-GK-I----M---D---LT--LEGF--
--TSV-----MK-AS-------------------------------------------------------
-----------------------
>HsOr155
----T--K-------------S-R--------------SIGDAA----------------------Y---
-------------------------E--------------T---V-----W-----------------YN
L------SI----------SECR----VL---LFVIL-----------------R---SQ-------KRL
TIT---------------------------------------A-GK-V----M---D---LS--LEGF--
--TSV-----MK-AS-A------S----------------------YI----------------------
-SVL-------------------
>CfOr179
----T--K-------------S-R--------------SISDAA----------------------Y---
-------------------------E--------------T---V-----W-----------------YD
L------SI----------SECR----IL---LFLIL-----------------R---SQ-------KRL
PIT---------------------------------------A-GK-V----M---D---LT--LESY--
--TTV-----MK-AS-A------S----------------------YI----------------------
-SVL-------------------
>CfOr180
----T--K-------------S-K--------------SIGDAA----------------------Y---
-------------------------E--------------A---V-----W-----------------YD
L------ST----------SECR----IL---LFLIL-----------------R---SQ-------KRL
TIT---------------------------------------A-GK-V----M---D---LT--LESF--
--TTI-----MK-AS-A------S----------------------YI----------------------
-SVL-------------------
>CfOr183
----A--K-------------S-K--------------SISDAA----------------------Y---
-------------------------E--------------C---L-----W-----------------YD
L------TP----------SECR----IL---MFLML-----------------R---SQ-------KRL
TIT---------------------------------------A-GK-M----T---D---LS--LEGF--
--TTI-----MK-SS-V------S----------------------YI----------------------
-SVL-------------------
>HsOr160
----A--K-------------S-K--------------SIGEAA----------------------Y---
-------------------------E--------------S---L-----W-----------------YN
L------TP----------NECR----IL---LFLIL-----------------R---SQ-------KRL
TIT---------------------------------------A-GK-V----T---D---LS--LESF--
--TTI-----MK-SS-A------S----------------------YI----------------------
-SVL-------------------
>AcOR176
----T--K-------------S-K--------------TIGDAA----------------------Y---
-------------------------E--------------T---V-----W-----------------YK
L------ST----------SECR----IL---LFVIL-----------------R---SQ-------KRL
TIT---------------------------------------A-GK-V----M---D---LT--LEGF--
--TNA-----------------------------------------------------------------
-NIQ-------------------
>CfOr178
----S--K-------------S-R--------------SIGDAV----------------------Y---
-------------------------E--------------I---H-----W-----------------YE
L------ST----------NECQ----IL---LLIIV-----------------R---AQ-------KQL
TIT---------------------------------------A-GK-V----M---D---LT--LEGF--
--TTV-----MK-AS-A------S----------------------YI----------------------
-SVL-------------------
>HsOr154
----I--K-------------S-R--------------SIGDAA----------------------Y---
-------------------------E--------------T---L-----W-----------------YD
L------ST----------KECR----IL---LLIIV-----------------R---SQ-------KRL
TIT---------------------------------------A-GN-V----M---D---LT--LEGF--
--TSV-----MK-AS-A------S----------------------YI----------------------
-SIL-------------------
>HsOr146
----A--K-------------S-K--------------SIGDAA----------------------Y---
-------------------------E--------------S---L-----W-----------------YK
M------TP----------AECR----FL---LLLIL-----------------R---SQ-------KRL
TIS---------------------------------------A-GN-V----M---D---LS--LEGF--
--TTV-----MK-AS-A------S----------------------YI----------------------
-SVL-------------------
>CfOr175
----A--K-------------S-K--------------SIGDAA----------------------Y---
-------------------------E--------------S---L-----W-----------------YY
M------TP----------ADCR----II---LFVIL-----------------R---SQ-------KRL
TIT---------------------------------------A-GN-V----M---D---LS--LEGF--
--TTV-----MK-AS-A------S----------------------YM----------------------
-SVL-------------------
>AvOR130
----T--K-------------S-K--------------AIGDAA----------------------Y---
-------------------------E--------------T---V-----W-----------------YK
L------ST----------SECR----IL---LFVIL-----------------R---SQ-------KRL
TIT---------------------------------------A-GK-V----M---D---LT--LESF--
--TNV-----MK-AS-V------S----------------------YI----------------------
-SVL-------------------
>CfOr181
----A--K-------------S-M--------------SISDAI----------------------Y---
-------------------------E--------------S---L-----W-----------------YN
V------SP----------NDSR----IL---LFMML-----------------R---CQ-------KRL
TIT---------------------------------------A-GK-I----I---D---LT--LNGF--
--ASI-----MK-AS-A------S----------------------YI----------------------
-SVL-------------------
>CfOr182
----A--K-------------S-K--------------SISDAV----------------------Y---
-------------------------N--------------S---L-----W-----------------YN
M------PP----------SDSR----IL---LFVIL-----------------R---SQ-------KRL
TIT---------------------------------------A-GK-V----V---D---LT--LEGF--
--TSI-----MK-AS-A------S----------------------YV----------------------
-SVL-------------------
>HsOr159
----A--K-------------S-K--------------SIGDAV----------------------Y---
-------------------------E--------------S---L-----W-----------------YD
M------PS----------SDSR----IL---LFVIL-----------------R---SQ-------KRL
TIT---------------------------------------A-GK-V----V---D---LT--LEGF--
--TSI-----MK-AS-A------S----------------------YV----------------------
-SVL-------------------
>HsOr157
----A--K-------------S-K--------------SISDAL----------------------Y---
-------------------------E--------------T---L-----W-----------------YN
M------SP----------SDSR----IL---LFMIL-----------------R---SQ-------KRL
TIT---------------------------------------A-GK-V----I---D---LT--LEGF--
--TTI-----MK-AS-V------S----------------------YM----------------------
-SVL-------------------
>HsOr158
----A--K-------------S-K--------------SISDAL----------------------Y---
-------------------------E--------------T---L-----W-----------------YN
M------SP----------SDSR----IL---LFMIL-----------------R---SQ-------KRL
TIT---------------------------------------A-GK-V----I---D---LT--LEGF--
--TTI-----MK-AS-V------S----------------------YM----------------------
-SVL-------------------
>AcOR175
---------------------S-K--------------SISDAI----------------------Y---
-------------------------E--------------S---L-----W-----------------YN
M------IP----------SDSR----IL---LLIMV-----------------R---SQ-------KRL
TIT---------------------------------------A-GK-I----F---D---LT--LEGF--
--MSV-----MK-AS-A------S----------------------YM----------------------
-SVL-------------------
>AcOR174
----A--K-------------S-R--------------SISDAV----------------------Y---
-------------------------E--------------S---L-----W-----------------YN
M------PP----------TNSR----IL---LFMIL-----------------R---SQ-------KRL
TIT---------------------------------------A-GK-V----V---D---LT--LEGF--
--TNI-----MK-AS-A------S----------------------YV----------------------
-SIL-------------------
>HsOr156
----A--K-------------S-K--------------SISDAV----------------------Y---
-------------------------E--------------S---L-----W-----------------YD
M------LP----------TTSR----VL---LFIIV-----------------R---SQ-------KRL
TIT---------------------------------------A-GK-V----V---D---LT--LDGF--
--MSV-----MK-AS-A------S----------------------YM----------------------
-SVL-------------------
>AvOR102
----A--K-------------V-S--------------VREHNG--------------------------
----------------------------------------S---V-----V-------------------
--------------------------------------------------------------------QI
LEI---------------------------------------S---------------------------
--C-------------------------------------------------------------------
-----------------------
>HsOr147
----A--K-------------S-K--------------SIGDAA--------------------------
----------------------------------------S---V-----W-----------------YD
I------TP----------SQCR----TL---LFVIV-----------------R---LQ-------KRL
TIT---------------------------------------A-GK-M----M---D---LS--LEGF--
--TSI-----MK-AY-V------S----------------------YI----------------------
-SVL-------------------
>AvOR64
----T--K-------------S-K--------------MIGDAA----------------------Y---
-------------------------E--------------A---L-----W-----------------YE
L------NPIQN-------ILFI----IV-------------------------R---SQ-------KFL
TLT---------------------------------------I-GK-V----A---E---LS--LKQF--
--ANV------I----------------------------------------------------------
-----------------------
>AcOR27
----T--K-------------S-K--------------MIGDAA----------------------Y---
-------------------------E--------------A---L-----W-----------------YE
L------NPIQN-------ILFI----IV-------------------------R---SQ-------KHL
TLT---------------------------------------I-GK-V----M---D---LS--LKQF--
--ASM------K-AS-A------S----------------------YV----------------------
-SVL-------------------
>CfOr161
----T--K-------------S-R--------------MIGDAA----------------------Y---
-------------------------E--------------S---L-----W-----------------YE
S------NPNLN-------ILLM----IV-------------------------R---SQ-------KHL
TLT---------------------------------------A-GK-F----M---D---LS--LQEF--
--ANI------K-AS-A------S----------------------YV----------------------
-SVL-------------------
>CfOr162
----T--K-------------S-R--------------MIGDAA----------------------Y---
-------------------------E--------------S---L-----W-----------------YE
S------NPNLN-------ILLM----IV-------------------------R---SQ-------KHL
TLT---------------------------------------A-GK-F----M---D---LS--LQEF--
--ANI------K-AS-A------S----------------------YV----------------------
-SVL-------------------
>CfOr167
----T--K-------------S-R--------------MIGDAA----------------------Y---
-------------------------E--------------S---L-----W-----------------YE
S------NPNQN-------VLLM----II-------------------------R---SQ-------KHL
TLT---------------------------------------V-GK-F----V---D---LS--FQQF--
--ANI------K-AS-A------S----------------------YV----------------------
-SVL-------------------
>CfOr171
----I--K-------------S-R--------------MIGDAA----------------------Y---
-------------------------E--------------S---L-----W-----------------YE
S------NSNQN-------VLLM----MI-------------------------R---SQ-------KHL
TLT---------------------------------------V-GK-F----A---D---LS--LQQF--
--ANI------K-AS-A------S----------------------YV----------------------
-SVL-------------------
>CfOr166
----T--K-------------S-R--------------MIGDAA----------------------Y---
-------------------------E--------------S---L-----W-----------------YE
S------NPNQK-------VLLM----IM-------------------------R---SQ-------KYL
TLT---------------------------------------V-GK-F----V---N---LS--LQQF--
--SNI------K-AS-A------S----------------------YV----------------------
-SVL-------------------
>CfOr165
----T--K-------------S-R--------------LIGDAA----------------------Y---
-------------------------N--------------S---L-----W-----------------YD
S------NLNQH-------VLLM----IM-------------------------R---SQ-------KHL
QLT---------------------------------------A-GK-F----V---D---LS--LQQF--
--ANI------K-AS-A------S----------------------YV----------------------
-SVL-------------------
>CfOr168
----T--K-------------S-G--------------MIGDAV----------------------Y---
-------------------------E--------------S---L-----W-----------------YQ
S------NPSQN-------VLLM----II-------------------------R---SQ-------KHL
TLT---------------------------------------V-GK-F----M---D---LS--LQQF--
--ANI------K-AS-A------S----------------------YV----------------------
-SVL-------------------
>CfOr169
----T--K-------------S-G--------------MIGDAA----------------------Y---
-------------------------E--------------S---L-----W-----------------YQ
S------NPSQN-------ILLM----II-------------------------R---SQ-------KHL
TLT---------------------------------------V-GK-F----V---D---LS--LQQF--
--ANI------K-AS-A------S----------------------YV----------------------
-SVL-------------------
>CfOr170
----T--K-------------S-R--------------MIGDAA----------------------Y---
-------------------------K--------------S---L-----W-----------------YE
S------NSNQH-------VLIM----IL-------------------------R---SQ-------KQL
TLT---------------------------------------V-GK-F----V---D---LS--LQQF--
--TDI------K-AS-A------S----------------------YV----------------------
-SVL-------------------
>CfOr163
----T--K-------------S-R--------------MIGNAA----------------------Y---
-------------------------E--------------S---L-----W-----------------YE
S------NPNLN-------VLIM----IV-------------------------R---SQ-------KHL
QLT---------------------------------------A-GK-F----M---D---LS--LQQF--
--TNI------K-AS-A------S----------------------YV----------------------
-SVL-------------------
>CfOr164
----I--K-------------S-R--------------MIGNAA----------------------Y---
-------------------------E--------------S---L-----W-----------------YE
S------NPSLN-------VLLM----IV-------------------------R---SQ-------KHL
QLT---------------------------------------A-GK-F----V---D---LS--LQQF--
--TNI------K-AS-A------S----------------------YV----------------------
-SVL-------------------
>CfOr172
----M--K-------------S-E--------------MIGDAA----------------------Y---
-------------------------E--------------S---L-----W-----------------YE
L------NPNQN-------IFFI----IL-------------------------R---SQ-------KHL
TLT---------------------------------------V-GK-V----M---D---LS--LKQF--
--ASI------K-AS-A------S----------------------YM----------------------
-SVL-------------------
>CfOr173
----T--K-------------S-E--------------MIGDAV----------------------Y---
-------------------------K--------------S---N-----W-----------------YE
L------SPSQN-------ILLM----II-------------------------R---SQ-------KHL
TLT---------------------------------------I-GK-V----A---D---LS--LKQF--
--ADI------K-AS-A------S----------------------YV----------------------
-SVL-------------------
>AvOR127
----A--K-------------G-R--------------MIGNAA----------------------Y---
-------------------------E--------------T---K-----W-----------------YK
L------NP----------TQSR----IL---LLLIL-----------------R---SQ-------RKL
TIT---------------------------------------I-GK-F----M---E---LS--LERF--
--TTI------K-AS-A------S----------------------YI----------------------
-SVL-------------------
>CfOr174
----A--K-------------G-R--------------MIGDAA----------------------Y---
-------------------------E--------------A---K-----W-----------------YN
L------SP----------TQSR----IL---LLLIL-----------------R---SQ-------RKL
TIT---------------------------------------I-GK-F----M---D---LS--LERF--
--TTI------K-AS-G------S----------------------YV----------------------
-SVL-------------------
>HsOr145
----A--K-------------G-R--------------MIGDAA----------------------Y---
-------------------------D--------------A---K-----W-----------------YN
S------SP----------TQSR----IM---LLLIL-----------------R---SQ-------RKL
TIS---------------------------------------I-GK-F----M---D---LS--LERF--
--TTI------K-AS-A------S----------------------YV----------------------
-SVL-------------------
>HsOr143
----A--K-------------G-R--------------MIGDAA----------------------Y---
-------------------------D--------------A---K-----W-----------------YN
S------SP----------TQSR----IM---LLLIL-----------------R---SQ-------RKL
TIS---------------------------------------I-GK-F----M---D---LS--LERF--
--TTI------K-AS-A------S----------------------YV----------------------
-SVL-------------------
>AvOR59
-------Q-------------S-K--------------MIGDAA----------------------Y---
-------------------------K--------------S---V-----W-----------------YD
F------AP----------KESK----LV---LLIIL-----------------R---SQ-------RRL
TIT---------------------------------------A-GN-M----M---D---LS--LEGF--
--TSI------K-AS-V------S----------------------YV----------------------
-SVL-------------------
>CfOr184
----A--K-------------S-K--------------MIGDAA----------------------Y---
-------------------------K--------------S---I-----W-----------------YN
L------KP----------NDSK----LI---LLIML-----------------R---SQ-------RRI
TIT---------------------------------------V-GK-V----M---D---LS--LEGF--
--TSI------K-AS-V------S----------------------YV----------------------
-SVL-------------------
>AcOR30
----A--K-------------S-K--------------MISDAA----------------------Y---
-------------------------E--------------S---I-----W-----------------YD
F------KP----------NECK----FI---LFIIL-----------------R---SQ-------RRL
TIT---------------------------------------A-GK-I----M---D---LS--LEGF--
--TRP--ADLEK-ER-ELEGE--E----------------------YP----------------------
-KLQG------------------
>AcOR173
----A--K-------------S-K--------------MIGDAA----------------------Y---
-------------------------K--------------S---V-----W-----------------YD
F------AP----------KESK----LI---LLIIL-----------------R---SQ-------RRF
TIT---------------------------------------A-GN-M----M---D---LS--LEGF--
--TS-------------------------------------------V----------------------
-RFK-------------------
>HsOr161
----A--K-------------S-K--------------IIGDAA----------------------Y---
-------------------------K--------------S---L-----W-----------------YD
L------KP----------EQNR----FI---LLIML-----------------R---SQ-------KRL
TIT---------------------------------------V-GK-M----S---D---LS--LEGF--
--TTI-----------------------------------------------------------------
--IKAS-----------------
>HsOr142
----S--K-------------S-K--------------MIGDAA----------------------Y---
-------------------------E--------------A---L-----W-----------------YD
L------KP----------NQNR----DL---FFMIV-----------------R---SQ-------KHL
TLT---------------------------------------A-GK-F----V---V---LS--LKQF--
--GNI------K-AS-A------S----------------------YV----------------------
-SVL-------------------
>AvOR152
----A--K-------------S-K--------------SIGDAA----------------------Y---
-------------------------A--------------S---H-----W-----------------YE
S------DS----------RNSR----II---LSLIM-----------------R---SQ-------NQL
TIT---------------------------------------I-GK-I----M---N---LS--LEQF--
--TTI------K-AS-A------S----------------------YI----------------------
-SVLLA-----------------
>HsOr144
----S--K-------------S-K--------------MIGDAA----------------------Y---
-------------------------E--------------A---L-----W-----------------YD
L------KP----------NQNR----DL---FFMIV-----------------R---SQ-------KHL
TLT---------------------------------------A-GK-F----V---D---LS--LKQF--
--GNI------K-AS-A------S----------------------YI----------------------
-SVL-------------------
>AvOR94
----I--K-------------S-K--------------MIGDAA----------------------Y---
-------------------------E--------------S---L-----W-----------------YD
L------TP----------SENR----IL---LFLIM-----------------R---SQ-------KQV
TIT---------------------------------------V-GK-F----M---N---LS--LQQF--
--ANI------K-SS-A------S----------------------YV----------------------
-S---------------------
>CfOr148
----I--K-------------S-K--------------MIGDAA----------------------Y---
-------------------------E--------------S---L-----W-----------------YN
L------SP----------NENR----IL---LFLIM-----------------R---SQ-------KQL
TIT---------------------------------------V-GK-F----M---N---LS--LQQF--
--ANI------K-SS-A------S----------------------YV----------------------
-SVL-------------------
>HsOr123
----V--K-------------S-K--------------MIGDAA----------------------Y---
-------------------------E--------------S---L-----W-----------------YD
L------TP----------SETR----IL---LLLIM-----------------R---SQ-------KQL
TIT---------------------------------------V-GS-F----T---N---LS--LQQF--
--ANI------K-SS-A------S----------------------YV----------------------
-SVL-------------------
>AcOR108
---------------------S-K--------------MIGDAA----------------------Y---
-------------------------E--------------S---L-----W-----------------YD
L------TP----------SENR----IL---LFLIM-----------------R---SQ-------KQM
TIT---------------------------------------V-GK-F----M---N---LS--LQQFLY
FADNRAV----R-EEHR------E----------------------YNFRNRSFYSLWRFYELSNYILII
FEHM-------------------
>AvOR155
----A--K-------------S-K--------------MIGSAA----------------------Y---
-------------------------D--------------S---L-----W-----------------YD
F------PA----------KESQ----TV---LFLIL-----------------R---SQ-------KRL
TIT---------------------------------------S-GK-I----I---D---LS--LERF--
--TSV------K-AS-L------S----------------------YM----------------------
-S---------------------
>AcOR98
----A--K-------------S-K--------------MIGSAA----------------------Y---
-------------------------D--------------S---L-----W-----------------YD
F------SA----------KESQ----TV---LFLIL-----------------R---SQ-------KRL
TIT---------------------------------------S-GK-I----I---D---LS--LERF--
--TSF------Q-KE-V-----------------------------YT----------------------
-Q---------------------
>CfOr159
----A--K-------------S-T--------------MIANAA----------------------Y---
-------------------------D--------------S---L-----W-----------------YN
F------PS----------KQSR----II---LFVIL-----------------R---SQ-------KRL
TIT---------------------------------------S-GK-I----M---D---LS--LERF--
--TSV------K-AS-A------S----------------------YL----------------------
-SLLLA-----------------
>CfOr160
----A--K-------------S-K--------------MIGNAA----------------------Y---
-------------------------D--------------S---L-----W-----------------YN
L------PS----------KQSR----II---LFVIL-----------------R---SQ-------KRL
TIT---------------------------------------S-GK-I----M---D---LS--LERF--
--TSV------K-AS-A------S----------------------YL----------------------
-SLLLA-----------------
>HsOr141
----A--K-------------S-R--------------KITDAA----------------------Y---
-------------------------D--------------S---L-----W-----------------YN
T------PS----------KYKY----VM---LFIIL-----------------K---AQ-------RRL
TIT---------------------------------------S-GK-I----M---D---LS--LERF--
--TSV------K-AS-A------S----------------------YI----------------------
-SVLLA-----------------
>HsOr138
----A--K-------------S-K--------------MIGDAA----------------------Y---
-------------------------D--------------S---L-----W-----------------YN
V------AA----------KDSQ----IV---LLIVL-----------------R---SQ-------KRL
TIT---------------------------------------C-GK-I----I---D---LS--LERF--
--TSV------K-AS-A------S----------------------YM----------------------
-SVLLA-----------------
>HsOr137
----A--K-------------S-K--------------MIGDAA----------------------Y---
-------------------------D--------------S---F-----W-----------------YN
V------AA----------KDSQ----IV---LFIVL-----------------R---SQ-------KRL
TIT---------------------------------------C-GK-V----M---D---LS--LERF--
--TSV------K-AS-A------S----------------------YM----------------------
-SVLLA-----------------
>HsOr139
----A--K-------------S-K--------------MIGDAA----------------------Y---
-------------------------D--------------S---L-----W-----------------YN
V------AA----------KDSQ----IV---LFIIL-----------------R---SQ-------KRL
TIT---------------------------------------C-GK-I----M---D---LS--LERF--
--TSV------K-AS-A------S----------------------YM----------------------
-SVLLA-----------------
>CfOr158
----A--K-------------S-K--------------MIGDAA----------------------Y---
-------------------------D--------------S---L-----W-----------------YD
V------TS----------KQSQ----II---HLIIL-----------------R---SQ-------KRL
TIT---------------------------------------I-GK-I----M---D---LS--LERF--
--TSV------K-IS-A------S----------------------YV----------------------
-SVLLA-----------------
>HsOr135
----A--K-------------S-Q--------------MIGDAA----------------------Y---
-------------------------D--------------S---L-----W-----------------YN
L------TS----------RKNR----IT---LLMIL-----------------R---SQ-------KRL
TIT---------------------------------------I-GK-I----M---D---LS--LERF--
--ASV------K-AS-A------S----------------------YV----------------------
-SVLLA-----------------
>HsOr136
----A--K-------------S-Q--------------MIGDAA----------------------Y---
-------------------------D--------------S---L-----W-----------------YD
L------TS----------RKSR----VA---LLVIL-----------------R---SQ-------KRL
TMT---------------------------------------I-GK-I----M---D---LS--LERF--
--TNV------K-AS-A------S----------------------YV----------------------
-SVLLA-----------------
>AvOR181
----A--K-------------S-K--------------LIGDAA----------------------Y---
-------------------------N--------------S---L-----W-----------------YD
I------TI----------EKKR----MI---LFMIL-----------------R---SQ-------KRL
TIT---------------------------------------I-GK-I----M---D---LS--LERF--
--ASI------K-VS-A------S----------------------YI----------------------
-SVLLA-----------------
>AcOR99
----A--K-------------S-K--------------LIGDAA----------------------Y---
-------------------------N--------------S---L-----W-----------------YD
I------TI----------EKKR----MI---LFMIL-----------------R---SQ-------KRL
TIT---------------------------------------I-GK-I----M---D---LS--LERF--
--DEI------K-TD-T------H----------------------RY----------------------
-NHCTV-----------------
>HsOr134
----A--K-------------S-Q--------------TVGDAA----------------------Y---
-------------------------D--------------S---L-----W-----------------YE
S------NP----------KNSR----LM---LLLIM-----------------R---SQ-------NQL
TIT---------------------------------------I-GK-V----M---D---LS--LERF--
--SGI------K-AS-A------S----------------------YI----------------------
-SVLLA-----------------
>HsOr133
----T--K-------------S-L--------------NIADAA----------------------Y---
-------------------------G--------------S---H-----W-----------------YD
M------RV----------NESR----PI---TFLIL-----------------R---SQ-------KRL
TIT---------------------------------------I-GK-I----M---D---LS--LERF--
--ASI------K-AS-A------S----------------------YV----------------------
-SMLLA-----------------
>CfOr157
----N--K-------------T-S--------------SIGDAA----------------------Y---
-------------------------N--------------S---C-----W-----------------YE
G------NS----------RESK----FI---VFLIM-----------------R---SQ-------KQL
TIT---------------------------------------I-GK-I----M---E---LS--MERF--
--TSI------K-AS-A------S----------------------YI----------------------
-SILIA-----------------
>CfOr186
----N--K-------------S-K--------------SIANTA----------------------Y---
-------------------------E--------------V---L-----W-----------------YD
A------KP----------NESR----IL---LILML-----------------R---SQ-------KRL
TLT---------------------------------------I-GK-F----N---D---LS--LE-F--
--MSI------K-AS-A------S----------------------YV----------------------
-SVLLA-----------------
>AcOR171
---------------------S-K--------------SVANIA----------------------Y---
-------------------------E--------------A---L-----W-----------------YN
A------KP----------SESR----NL---LILIL-----------------R---SQ-------KRL
TLT---------------------------------------I-GK-F----N---D---LS--LE-F--
--ASI------K-AS-A------S----------------------YV----------------------
-SVLLA-----------------
>HsOr163
----N--K-------------S-K--------------SIANAA----------------------Y---
-------------------------E--------------V---L-----W-----------------YN
A------QP----------SKSR----IL---LTLML-----------------R---SQ-------KRL
TLT---------------------------------------I-GK-F----N---D---LS--LE-F--
--ANI------K-AS-A------S----------------------YV----------------------
-SVLLA-----------------
>AvOR19
----N--K-------------S-K--------------TIGDAV----------------------Y---
-------------------------G--------------S---I-----W-----------------YN
L------KP----------RDSR----IL---LFVIM-----------------R---SQ-------KRL
TIT---------------------------------------A-GK-F----M---D---LS--LEGF--
--ANS------K-AS-A------S----------------------YI----------------------
-SVLYA-----------------
>CfOr185
----N--K-------------S-R--------------TIGDAT----------------------Y---
-------------------------E--------------S---L-----W-----------------YA
L------KP----------RDSR----IL---LFVIM-----------------R---SQ-------TRL
TIT---------------------------------------A-GK-F----M---D---LS--LEGF--
--TSS------K-AS-A------S----------------------YI----------------------
-SVLYA-----------------
>HsOr162
----N--K-------------S-K--------------TVGDAA----------------------Y---
-------------------------E--------------S---L-----W-----------------YI
L------KP----------RDGR----IL---LLMIM-----------------R---SQ-------RRL
TIT---------------------------------------A-GK-F----M---D---LS--LQGF--
--TNS------K-AS-A------S----------------------YI----------------------
-SVLYA-----------------
>CfOr154
----T--K-------------S-N--------------SIGNAA----------------------Y---
-------------------------N--------------S---F-----W-----------------YE
S------NS----------KNNQ----IT---LFLIM-----------------R---SQ-------KQL
VIT---------------------------------------I-GK-V----M---N---LS--LERF--
--SSI------K-AS-A------S----------------------YI----------------------
-SVLLA-----------------
>CfOr155
----T--K-------------S-N--------------SIGDAA----------------------Y---
-------------------------N--------------S---F-----W-----------------YE
S------NS----------KNNQ----IT---LFLIM-----------------R---SQ-------KQL
TIT---------------------------------------I-GK-V----T---N---LS--LEQF--
--TSI------K-AS-A------S----------------------YI----------------------
-SVLLA-----------------
>CfOr156
----T--K-------------S-N--------------SIGDAA----------------------Y---
-------------------------N--------------S---F-----W-----------------YE
S------NS----------KNNR----II---SFLIM-----------------R---SQ-------TQL
TIT---------------------------------------I-GK-V----T---N---LS--LERF--
--SSI------K-AS-A------S----------------------YI----------------------
-SVLLA-----------------
>HsOr140
----F--K-------------SIK--------------IIE-AA----------------------Y---
-------------------------N--------------C---L-----W-----------------YD
A------PX-------------K----YTSIISFIIM-----------------R---AQ-------KQL
TIT---------------------------------------N-GK-I----M---D---LS--LE-F--
--TSV------K-AS-G------S----------------------YI----------------------
-SVLLA-----------------
>AcOR172
---------------------S-K--------------MISDAA----------------------Y---
-------------------------K--------------S---V-----W-----------------YD
F------TP----------KKSK----LV---LLIIL-----------------R---SQ-------RRL
TIT---------------------------------------A-GN-I----M---D---LA--RGIH--
--T-------------------------------------------------------------------
-----------------------
>AcOR28
---------------------S-K--------------SVGDAA----------------------Y---
-------------------------E--------------A---L-----W-----------------YN
M------TP----------AECR----IL---LFVIL-----------------R---SQ-------KRL
TIT---------------------------------------A-GN-V----M---D---LS--LEGF--
--TSR------KRNI-------------------------------------------------------
-----------------------
>AcOR178
---------------------S-K--------------SIANAV----------------------Y---
-------------------------E--------------S---L-----W-----------------YD
L------LI----------NQKR----TL---TFIIM-----------------R---SQ-------KQV
MIT---------------------------------------A-GR-I----T---N---LS--LETF--
--TSL------K-AS-I------S----------------------YS----------------------
-----------------------
>AcOR177
---------------------------------------IANAA----------------------Y---
-------------------------E--------------S---L-----W-----------------YD
L------LS----------NQKK----TI---IFIIM-----------------R---SQ-------KQI
MIT---------------------------------------A-GK-I----T---S---LS--LETF--
--TSL------K-AS-A------S----------------------YY----------------------
-FQYQYLK---------------
>CfOr139
----N--K-------------S-R--------------AIEFAT----------------------Y---
-------------------------N--------------C---P-----W-----------------YN
L------KS----------KDIR----IL---LFIIL-----------------R---SQ-------KEL
TLT---------------------------------------A-GK-I----M---D---LS--LKSF--
--TSM------N-AS-G------S----------------------YL----------------------
-SVMLA-----------------
>AcOR107
----N--K-------------S-K--------------EIGVAA----------------------Y---
-------------------------N--------------C---E-----W-----------------YD
L------KF----------TESR----IL---LFIIL-----------------R---SQ-------KQL
TLT---------------------------------------I-GK-M----M---D---LS--LQAF--
--TSM------K-SK-D------S----------------------RL----------------------
-LVILRYI---------------
>HsOr176
----N--K-------------S-R--------------AVGFAA----------------------Y---
-------------------------N--------------C---A-----W-----------------YN
L------KP----------KESR----IL---LFIIL-----------------R---SQ-------RQL
TLT---------------------------------------A-GK-M----I---D---LT--LESF--
--ASM------N-AS-G------S----------------------YL----------------------
-SVLLA-----------------
>CfOr140
----N--K-------------S-K--------------AIGIAA----------------------Y---
-------------------------N--------------S---A-----W-----------------YN
L------KP----------QQTR----IL---LFIIL-----------------R---SQ-------KQL
TLT---------------------------------------V-GK-L----T---N---LS--LEYF--
--ASM------N-AS-G------S----------------------YL----------------------
-SVMLA-----------------
>HsOr175
----N--K-------------S-K--------------AVGVAA----------------------Y---
-------------------------N--------------C---A-----W-----------------YN
L------KP----------EDSR----PL---LFVIL-----------------R---SQ-------KRL
ALT---------------------------------------V-GK-M----T---E---LS--LEYF--
--ASM------N-AS-G------S----------------------YL----------------------
-SVMLA-----------------
>CfOr151
----N--K-------------S-K--------------AIGNAA----------------------Y---
-------------------------Y--------------S---A-----W-----------------YE
M------KP----------ENSR----NL---IFVIL-----------------R---AQ-------KQL
TLT---------------------------------------V-GK-I----M---D---LS--LESF--
--TDM------K-AS-G------S----------------------YL----------------------
-SVLLA-----------------
>HsOr170
----N--K-------------S-K--------------AIGTAA----------------------Y---
-------------------------N--------------S---A-----W-----------------YE
L------KP----------ENSR----PL---IFVIL-----------------R---AQ-------KQL
TLT---------------------------------------V-GK-I----M---D---LS--LESF--
--TNM------K-AS-G------S----------------------YL----------------------
-SVLLA-----------------
>HsOr169
----N--K-------------S-K--------------AVGTAA----------------------Y---
-------------------------D--------------S---S-----W-----------------YE
L------KP----------ENSR----TL---ILVIL-----------------R---AQ-------KQL
TLT---------------------------------------V-GK-I----M---D---LS--LESF--
--TSM------K-AS-G------S----------------------YL----------------------
-SVLLA-----------------
>CfOr152
----N--K-------------S-T--------------AIGNAA----------------------Y---
-------------------------N--------------S---G-----W-----------------YD
M------KT----------ADSR----IL---LLIIL-----------------R---SQ-------RKL
KFT---------------------------------------A-GK-M----T---D---LS--LECF--
--TN------------------------------------------------------------------
-----------------------
>AcOR104
----N--K-------------S-K--------------AIGNAV----------------------Y---
-------------------------N--------------S---T-----W-----------------YN
M------KA----------KDSR----VL---LFIIL-----------------R---SQ-------RQL
KLT---------------------------------------A-GK-M----T---V---LS--FECF--
--TNF------M-YV-V------G----------------------WI----------------------
-FYVAG-----------------
>AvOR173
----N--K-------------S-K--------------EIGVAA----------------------Y---
-------------------------N--------------C---E-----W-----------------YD
L------KS----------TESR----IL---LFIIL-----------------R---SQ-------KQL
TLT---------------------------------------V-GK-M----M---D---LS--LQAF--
--TSM------N-AS-G------S----------------------YL----------------------
-SMLLA-----------------
>CfOr149
----N--K-------------S-K--------------EIGVAA----------------------Y---
-------------------------N--------------S---T-----W-----------------YD
L------KS----------KDSR----VL---LFVML-----------------R---SQ-------KQL
TLT---------------------------------------A-GK-M----M---D---LS--LESF--
--KNM------S-AS-G------S----------------------YL----------------------
-SMLLA-----------------
>CfOr153
----N--K-------------S-R--------------EIGAAA----------------------Y---
-------------------------N--------------S---T-----W-----------------YD
L------NS----------KDSR----VL---LFVML-----------------R---SQ-------KQL
TLT---------------------------------------A-GK-M----M---D---LS--LESF--
--KNM------S-AS-G------S----------------------YL----------------------
-SMLLA-----------------
>AcOR106
----N--K-------------S-K--------------AIGNAA----------------------Y---
-------------------------N--------------S---A-----W-----------------YE
M------KP----------KNSR----NL---IFVIL-----------------R---AQ-------KQL
TLT---------------------------------------V-GK-I----M---D---LS--LESF--
--T-------------------------------------------------------------------
-----------------------
>CfOr150
----N--Y-------------S-K--------------EIGIAA----------------------Y---
-------------------------N--------------S---A-----W-----------------YD
L------KS----------KDSR----VL---LFIML-----------------R---SQ-------KQL
TLT---------------------------------------V-GK-M----M---D---LS--LESF--
--TSM------N-AS-G------S----------------------YL----------------------
-SVLLT-----------------
>CfOr141
----N--K-------------S-K--------------AIGLAA----------------------Y---
-------------------------N--------------I---A-----W-----------------YE
L------EP----------EYNR----LL---LFVII-----------------R---AQ-------KQL
TLT---------------------------------------V-GK-M----T---D---LS--LQCF--
--AS------------------------------------------------------------------
-----------------------
>CfOr142
----N--K-------------S-K--------------AIGLAA----------------------Y---
-------------------------N--------------I---S-----W-----------------YE
L------EP----------EYNR----IL---LFIIL-----------------R---AQ-------KQL
TLT---------------------------------------V-GK-M----T---D---LS--LQCF--
--AS------------------------------------------------------------------
-----------------------
>CfOr143
----N--K-------------S-K--------------AIGLAA----------------------Y---
-------------------------N--------------L---A-----W-----------------YE
L------EP----------EYNR----II---LFIIL-----------------R---AQ-------KQL
TLT---------------------------------------V-GK-M----T---V---LS--LQCF--
--AS-------N-SA-G------S----------------------YL----------------------
-SVLLA-----------------
>CfOr146
----N--K-------------S-K--------------AIGLVA----------------------Y---
-------------------------N--------------I---A-----W-----------------YE
L------EP----------KYSR----SL---LFVML-----------------R---AQ-------KHL
TLT---------------------------------------V-GK-I----T---N---LS--LQCF--
--AG-------N-SA-G------S----------------------YL----------------------
-SVLLA-----------------
>CfOr144
----N--K-------------S-K--------------AIGLAV----------------------Y---
-------------------------N--------------I---V-----W-----------------YE
L------EP----------EYNR----IL---LFIIL-----------------R---AQ-------KQL
TLT---------------------------------------V-GK-M----T---D---LS--LQCF--
--AS------------------------------------------------------------------
-----------------------
>CfOr145
----N--K-------------S-K--------------TIGLVA----------------------Y---
-------------------------N--------------I---A-----W-----------------YE
L------EP----------KYSR----SL---LFIML-----------------R---AQ-------KHL
TLT---------------------------------------V-GK-M----K---N---LS--LQCF--
--ASL------H-II-S------S----------------------YL----------------------
-SVLLA-----------------
>CfOr147
----N--K-------------S-R--------------AVALAA----------------------Y---
-------------------------N--------------I---A-----W-----------------YE
L------EP----------KYSR----IL---LFIIL-----------------R---AQ-------KHL
KLT---------------------------------------V-GK-M----M---D---LS--LQCF--
--AS------------------------------------------------------------------
-----------------------
>HsOr124
----N--K-------------S-R--------------AIGYAA----------------------Y---
-------------------------E--------------S---A-----W-----------------YD
M------EP----------KYSR----IL---LLIIS-----------------R---SQ-------KQL
TLT---------------------------------------I-GK-L----M---D---LS--LPRF--
--ASM------N-SA-G------S----------------------YM----------------------
-SVLLA-----------------
>HsOr130
----N--K-------------S-K--------------AIGYAA----------------------Y---
-------------------------D--------------I---T-----W-----------------YD
M------DP----------KHTR----IL---SLIIL-----------------R---SQ-------KQL
TLT---------------------------------------I-GK-L----M---D---LS--LQRF--
--ASM------N-SA-G------S----------------------YV----------------------
-SVLLA-----------------
>HsOr125
----N--K-------------S-K--------------VIGYAA----------------------Y---
-------------------------D--------------S---A-----W-----------------YD
M------EP----------KDRR----IL---LLIIL-----------------R---SQ-------KQL
TLT---------------------------------------I-GK-L----M---D---LS--LQRF--
--TSM------N-SA-G------S----------------------YI----------------------
-SVLMA-----------------
>HsOr128
----N--K-------------S-K--------------VIGYAA----------------------Y---
-------------------------D--------------S---A-----W-----------------YD
M------EP----------KDRR----IL---LLIIL-----------------R---SQ-------KQL
TLT---------------------------------------I-GK-L----M---D---LS--LQRF--
--TSM------N-SA-G------S----------------------YI----------------------
-SVLMA-----------------
>HsOr126
----N--K-------------S-K--------------EIGYAA----------------------Y---
-------------------------D--------------S---A-----W-----------------YN
M------EP----------KYRH----IL---LFIIL-----------------R---SQ-------KYL
TLT---------------------------------------I-GK-L----M---D---LS--LRRF--
--TSM------N-SA-G------S----------------------FI----------------------
-SVLLA-----------------
>HsOr127
----N--K-------------S-K--------------EIGYAA----------------------Y---
-------------------------D--------------S---A-----W-----------------YN
M------EP----------KYRH----IL---LFIIL-----------------R---SQ-------KYL
TLT---------------------------------------I-GK-L----M---D---LS--LRRF--
--TSM------N-SA-G------S----------------------FI----------------------
-SVLLA-----------------
>HsOr173
----N--K-------------S-K--------------AIGYAA----------------------Y---
-------------------------D--------------S---A-----W-----------------YN
M------EP----------KDRH----IL---LFIIL-----------------R---SQ-------KCL
TLT---------------------------------------I-GK-M----M---D---LS--LRRF--
--TSM------N-SA-G------S----------------------FI----------------------
-SVLLA-----------------
>HsOr174
----N--K-------------S-K--------------AIGYAA----------------------Y---
-------------------------D--------------S---A-----W-----------------YN
M------EP----------KDRH----IL---LFIIL-----------------K---SQ-------KCS
TLT---------------------------------------I-GK-M----M---D---LS--LRRF--
--TSM------N-SA-G------S----------------------FI----------------------
-SVLLA-----------------
>HsOr129
----N--K-------------S-K--------------VIGYAA----------------------Y---
-------------------------D--------------S---A-----W-----------------YD
M------EP----------KDRR----IL---LLIIL-----------------R---SQ-------KQL
TLT---------------------------------------I-GK-L----M---D---LS--LQRF--
--TSM------N-SA-G------S----------------------YI----------------------
-SVLMA-----------------
>HsOr171
----N--K-------------S-K--------------VIGYAA----------------------Y---
-------------------------D--------------S---A-----W-----------------YD
M------EP----------KDRR----IL---LLIIL-----------------R---SQ-------KQL
TLT---------------------------------------I-GK-L----M---D---LS--LQRF--
--TSM------N-SA-G------S----------------------YI----------------------
-SVLMA-----------------
>HsOr172
----D--K-------------S-T--------------AIGYAA----------------------Y---
-------------------------D--------------S---A-----Q-----------------YN
M------EP----------KYRH----IL---LFIIL-----------------R---SQ-------KYL
TLT---------------------------------------I-GK-L----M---D---LS--LRRF--
--TNM------N-SA-G------S----------------------FI----------------------
-SVLLA-----------------
>AcOR105
---------------------S-K--------------AVGNAA----------------------Y---
-------------------------N--------------S---V-----W-----------------YE
M------KP----------KNSR----IL---IFVIL-----------------R---AQ-------KQL
TLT---------------------------------------V-GK-I----M---D---LS--LESF--
--TSM------K-AS-G------S----------------------YL----------------------
-SMKMK-----------------
>HsOr164
----S--K-------------S-R--------------SITQSA----------------------Y---
-------------------------A--------------S---L-----W-----------------YK
L------KP----------AESR----IL---MLLIV-----------------K---SQ-------KLL
TMT---------------------------------------A-GK-F----V---D---LS--LESF--
--TS-------K-AS-A------S----------------------YV----------------------
-SVL-------------------
>HsOr165
----S--K-------------S-R--------------SLTESA----------------------Y---
-------------------------A--------------S---L-----W-----------------YE
L------KP----------AQSR----ML---MLLIL-----------------R---SQ-------KQL
TVT---------------------------------------A-GK-F----V---D---LS--LESF--
--TS-------K-AS-A------S----------------------YV----------------------
-SVL-------------------
>HsOr166
----S--K-------------S-R--------------FITRSA----------------------Y---
-------------------------T--------------S---L-----W-----------------YE
L------KP----------AQSR----IL---MLLIL-----------------K---SQ-------RQL
TVT---------------------------------------A-GK-F----V---D---LS--LETF--
--TN-------K-AS-A------S----------------------YV----------------------
-SVL-------------------
>AcOR32
----S--K-------------V-R--------------KREEKDQFKSI-------------NQAAY---
-------------------------N--------------S---F-----W-----------------YK
L------KT----------KESK----IL---LLLIM-----------------R---SQ-------KEL
TMT---------------------------------------A-GK-F----V---D---LS--LEGF--
--T--------KSTN-A------A----------------------YE----------------------
AWMR-------------------
>HsOr131
----S--K-------------S-R--------------EIGEAA----------------------Y---
-------------------------N--------------S---P-----W-----------------YQ
S------KF-----------HSR----MI---LFMIM-----------------R---SQ-------HQL
TIT---------------------------------------M-GK-F----M---D---LS--LERF--
--ST-------K-AS-A------S----------------------YM----------------------
-SVLLA-----------------
>HsOr167
----S--K-------------S-R--------------EIGEAA----------------------Y---
-------------------------N--------------S---P-----W-----------------YQ
S------KF-----------HSR----MI---LFMIM-----------------R---SQ-------HQL
TIT---------------------------------------M-GK-F----M---D---LS--LERF--
--ST-------K-AS-A------S----------------------YM----------------------
-SVLLA-----------------
>HsOr168
----S--K-------------S-R--------------KIGEAA----------------------Y---
-------------------------N--------------S---P-----W-----------------YQ
S------KF-----------HGR----TI---LFMIM-----------------R---SQ-------HQL
TIT---------------------------------------M-GK-F----M---N---LS--LELF--
--ST-------K-AS-A------S----------------------YM----------------------
-SVLLA-----------------
>HsOr132
----T--K-------------S-R--------------EISEAA----------------------Y---
-------------------------N--------------S---F-----W-----------------YQ
S------KF-----------HSR----VV---LFMIM-----------------R---SQ-------NQL
TIT---------------------------------------M-GK-F----M---D---LS--LEQF--
--ST-------K-TS-A------S----------------------YI----------------------
-SVLLA-----------------
>CfOr176
----V--K-------------S-K--------------CISDAA----------------------Y---
-------------------------K--------------S---L-----W-----------------YD
L------PP----------REGK----AI---SFMIL-----------------R---SQ-------KRL
VIT---------------------------------------A-GK-I----T---N---LS--LETF--
--AK-------K-AS-A------S----------------------YV----------------------
-SVLHA-----------------
>CfOr177
----L--K-------------S-K--------------SIADAA----------------------Y---
-------------------------E--------------T---F-----W-----------------YN
M------PS----------SQSK----VM---TFIIM-----------------R---SN-------KRL
AIT---------------------------------------A-GK-M----T---D---MS--FEAF--
--SS-------R-AS-A------S----------------------YI----------------------
-SVLHA-----------------
>HsOr148
----F--K-------------S-R--------------SLADAA----------------------Y---
-------------------------E--------------S---L-----W-----------------YN
M------SP----------NHGK----NV---LFIIM-----------------R---SQ-------KQL
NIT---------------------------------------A-GG-M----T---S---LS--LEAF--
--AS-------K-AS-A------S----------------------YV----------------------
-SVLHA-----------------
>HsOr152
----I--K-------------S-K--------------LLADAA----------------------Y---
-------------------------D--------------S---L-----W-----------------YN
M------SS----------SEGK----NI---LFIIM-----------------R---SQ-------KQL
TIT---------------------------------------A-GG-I----T---N---LS--LEAF--
--AS-------K-AS-A------S----------------------YV----------------------
-SVLNA-----------------
>HsOr149
----I--K-------------S-K--------------SLGDAA----------------------Y---
-------------------------E--------------S---L-----W-----------------YN
M------SP----------SHVK----KL---LLIIM-----------------R---SQ-------KQL
TIT---------------------------------------A-GG-I----T---N---LS--LESF--
--TS-------K-AS-A------S----------------------YM----------------------
-SVLKA-----------------
>HsOr150
----L--K-------------N-K--------------SLGDAA----------------------Y---
-------------------------E--------------S---L-----W-----------------YN
M------SP----------GHGR----NI---LFVIM-----------------R---SQ-------KHL
TIT---------------------------------------L-GG-I----T---N---LS--LEAF--
--TS-------K-AS-A------S----------------------YM----------------------
-SVLNA-----------------
>HsOr151
----H--K-------------S-R--------------SLADAA----------------------Y---
-------------------------E--------------S---L-----W-----------------YN
M------SS----------NHGK----DL---LLVIM-----------------R---SQ-------KQL
TIT---------------------------------------A-GG-M----A---N---LS--LEAF--
--TS-------K-AS-A------S----------------------YI----------------------
-SVLHA-----------------
>HsOr153
----Y--K-------------S-K--------------LIAEAA----------------------Y---
-------------------------N--------------S---L-----W-----------------YD
M------SS----------DQGK----MM---SFVIM-----------------R---SQ-------KQI
TLT---------------------------------------A-GG-L----A---N---LS--LETF--
--AN-------K-TS-A------S----------------------YI----------------------
-SVMLA-----------------
>AcOR100
----A--K-------------L-Q----------------------------------------------
----------------------------------------------------------------------
-------DP----------LFNR----T------------------------------------------
----------------------------------------------------------------------
-----------KVEM--------L----------------------H-----------------------
-----------------------
>AcOR102
----A--K-------------S-K--------------SIGDAA----------------------Y---
-------------------------A--------------S---L-----W-----------------YE
L------DS----------RTNR----TM---LFLIM-----------------R---SQ-------NQL
TIT---------------------------------------V-GK-I----M---N---LS--LERF--
----STMTYNAKLER-SILST--K----------------------HM----------------------
-DSGVEFL---------------
>AmOr166C
----I--K-------------S-K--------------LIADTA----------------------Y---
-------------------------E--------------F---L-----W-----------------YN
M------NP----------NESR----LL---IPIIL-----------------R---AQ-------RGF
TFT---------------------------------------F-GK-F----A---T---LS--MESF--
----------------T-----------------------------------------------------
-----------------------
>NvOr288
----H--E-------------SI---------------NVSHAY----------------------Y---
-------------------------R--------------C---K-----W-----------------YK
L-------PL---------KDQK----SF---IICIK-----------------R---SQ-------QPL
SLM---------------------------------------A-GN-F----S---H---YSLVM--F--
--TN-------K-SA-M------A----------------------YL---------------------S
FRNF-------------------
>AmOr121
----T--Q-------------S-E--------------EVHNAA----------------------Y---
-------------------------E--------------C---E-----WVSL--------------Y-
-------------------TKAK----SL---IIIMA-----------------R---SK-------KPL
YLT---------------------------------------A-GK-L------------FPVTM--F--
--CN-------K-IS--------S----------------------YI----------------------
-SFL-------------------
>AmOr160
----S--E------------------------------V---QMAC--------------------Y---
-------------------------F--------------T---N-----W-----------------YD
LP------E----------QYTR-------SLIFCIA-----------------R---AQ-------KPL
YLT---------------------------------------A-GK-F-------------------Y--
-------AVIVKAM---------A----------------------YLSVLKSII---------------
-----------------------
>HsOr185
----G--E------------------------------SVALDWAC--------------------Y---
-------------------------S--------------T---N-----W-----------------HE
LP------T----------ESVR-------LLMICIA-----------------R---SR-------KPL
YLT---------------------------------------A-GK-F-------------------Y--
-------GAIMKAM---------A----------------------YLSVLKTI----------------
-----------------------
>NvOr289
----T--E------------------------------SERVSQAY--------------------Y---
-------------------------D--------------C---E-----W-----------------YN
MS------K----------ENAR-------IIILCMA-----------------R---SQ-------KPL
QLT---------------------------------------A-GK-F-------------------S--
-------TDSIKAM---------G----------------------YLSVLRTVM---------------
-----------------------
>HsOr180
----T--E------------------------------SAKVCEAF--------------------Y---
-------------------------D--------------C---H-----W-----------------YN
MS------T----------ENAR-------IIVLCMA-----------------R---SQ-------KPL
CLR---------------------------------------A-GK-F-------------------N--
-------TDVLRTM---------G----------------------YLSVLRSFL---------------
-----------------------
>AcOR43
----T--E------------------------------SSKVGEAF--------------------Y---
-------------------------N--------------C---R-----W-----------------YD
MS------K----------NNAR-------MLILCMA-----------------R---SQ-------KPL
CLI---------------------------------------A-GK-F-------------------T--
-------TDVS------------S----------------------Y-----------------------
-----------------------
>HsOr179
----Q--Q------------------------------CISVLDAC--------------------Y---
-------------------------Q--------------C---N-----W-----------------YE
MP------L----------NCKR-------NLLMCMI-----------------R---SQ-------VML
YLT---------------------------------------A-GK-F-------------------Y--
-------TDIIKTL---------A----------------------YLSVLRTLL---------------
-----------------------
>HsOr186
----Q--Q------------------------------CINVLDAC--------------------Y---
-------------------------Q--------------C---N-----W-----------------YE
MP------L----------NCKR-------SLLICMI-----------------R---SQ-------IML
YLT---------------------------------------A-GK-F-------------------Y--
-------TDIIKTL---------A----------------------YLSVLRTLL---------------
-----------------------
>NvOr290PSE
----D--E------------------------------STFLGNAL--------------------Y---
-------------------------T--------------S---T-----W-----------------YK
LE------P----------SNVK-------NYIIFMK-----------------R---TQ-------KPL
VIT---------------------------------------G-GR-F-------------------Y--
-------LAVMKSM---------A----------------------YLSVLRTLI---------------
-----------------------
>NvOr62
----S--Q-------------SEIFNE-----L---------------------------------Y---
-------------------------N--------------C---Y-----W-----------------YE
FPSSYK-------------KAIC----------FMLL-----------------K---AR-------KPV
KLT---------------------------------------V-GK-F----S----TLILTSIMKTF--
-----------------------S----------------------YLSLVR--A-VR------------
-----------------------
>NvOr70PSE
----S--Q-------------NELTVE-----I---------------------------------Y---
-------------------------N--------------C---F-----Z-----------------ND
FPFSQQ-------------KAIK----------FVLA-----------------E---SQ-------RPV
CLT---------------------------------------F-AK-F----D----QFLLIKXNFSF--
-----------------------S----------------------YLSLVR--K-VH------------
-----------------------
>NvOr71
----N--Q-------------SELTME-----I---------------------------------Y---
-------------------------N--------------C---F-----W-----------------SE
FRIPEQ-------------KAIR----------FILA-----------------Q---SQ-------RPV
RLT---------------------------------------L-GK-F----D----ELVLTKIIKTF--
-----------------------S----------------------YLSLVR--R-VR------------
-----------------------
>NvOr72
----N--Q-------------NELNVE-----I---------------------------------Y---
-------------------------N--------------C---F-----W-----------------TE
FPVPQQ-------------KAIK----------FILA-----------------K---SQ-------RPV
RLT---------------------------------------F-GK-F----D----QLLLTKIIKTF--
-----------------------S----------------------YLSLVR--Q-VH------------
-----------------------
>NvOr63PSE
----N--Q-------------SMRYGE-----L---------------------------------Y---
-------------------------N--------------T---A-----W-----------------YD
FDVK----------------NIK-------AVTFMIM-----------------K---AR-------NAT
SLK---------------------------------------S-AS-F----G----QLFLTGVIRTF--
-----------------------S----------------------ILSLTR--A-TR------------
-----------------------
>NvOr64
----N--Q-------------SMRFDE-----L---------------------------------Y---
-------------------------N--------------S---A-----W-----------------YE
FDVP----------------NIK-------AITFMIM-----------------K---AR-------NAT
SLT---------------------------------------P-AS-F----G----QLFLTSVIRTF--
-----------------------S----------------------ILSLTR--A-TR------------
-----------------------
>NvOr65
----S--Q-------------GEK--------L---------------------------------Y---
-------------------------D--------------C---P-----W-----------------YK
FKPV----------------DTK-------TFIIMLM-----------------K---SR-------HSV
TIT---------------------------------------A-GN-F----G----DLVFTNIIKTV--
-----------------------S----------------------YLSLVRAAT-N-------------
-----------------------
>NvOr66
----N--K-------------GESVEM-----I---------------------------------N---
-------------------------S--------------S---F-----W-----------------YN
SQCK----------------DVK-------VLIFVLT-----------------N---AQ-------KPL
TVS---------------------------------------G-AN-I----F----NAEFTMIVKTA--
-----------------------S----------------------YLSVLRAMY-TQ------------
-----------------------
>NvOr67
----N--E-------------GESIHE-----I---------------------------------Y---
-------------------------D--------------C---L-----W-----------------YY
TEPK----------------EIK-------SLIFVLK-----------------S---AQ-------IPL
TLG---------------------------------------G-GK-L----F----ETNFTMIVKTV--
-----------------------S----------------------YLSVLRAVC-V-------------
-----------------------
>NvOr68
----N--K-------------SDMPYQ-----V---------------------------------Y---
-------------------------D--------------A---L-----W-----------------YK
AEAT----------------EMK-------AILFIIK-----------------R---AQ-------TPL
SLS---------------------------------------A-GK-F----I----AAQFTLIIKTF--
-----------------------S----------------------YLSVLKASY-A-------------
-----------------------
>NvOr69
----N--K-------------G----ETITGAM---------------------------------Y---
-------------------------D--------------S---D-----W-----------------YN
IESN----------------DVK-------AISFIIK-----------------K---TQ-------RPL
SVT---------------------------------------A-GK-Y----I----PVTFAAIVKTF--
-----------------------S----------------------YLSVLRASYVE-------------
-----------------------
>AmOr116
----V--C----------------------------------------------------------L---
------------------------------------------------------NLSQI----KNY--Y-
-------------ELYLHWKNFN---------LIIMI-----------------R-------------T-
----------------------------------------------------VL-LQNLIRTSYS-IF--
-----------------------T--LL------------------KTFTT-------------------
-----------------------
>CfOr217
----I--C----------------------------------------------------------L---
------------------------------------------------------NVSQM----KVY--Y-
-------------ELHLHFVSFK---------QIMML-----------------R-------------A-
----------------------------------------------------IMLLDTEIRMSYS-IF--
-----------------------T--VL------------------QGS---------------------
-----------------------
>HsOr219
----I--C----------------------------------------------------------L---
------------------------------------------------------TVSQM----KEY--Y-
-------------ELHLHFEGFK---------QIMMT-----------------R-------------A-
----------------------------------------------------IMLLDTQIKMSYS-IF--
-----------------------T--VL------------------QSSAA-------------------
-----------------------
>NvOr80
----T--Y----------------------------------------------------------N---
-------------------------L-------------------------ALCNN-D----------Y-
-------------EITLRR-------------NPPTV-----------------K-------------N-
--------LLI-------------------------------I-AQR-----ITLV-ASIKTSYS-VF--
-----------------------N--VL------------------NV----------------------
-----------------------
>NvOr95PSE
----V--Y----------------------------------------------------------Q---
-------------------------I-------------------------SV-NKVE----------Y-
-------------EITKQS-----------------L-----------------N-------------N-
--------SVV-------------------------------L-S-------HTFI-KSLIDSYI-V---
----------------------------------------------------------------------
-----------------------
>NvOr96
----V--Y----------------------------------------------------------Q---
-------------------------L-------------------------SV-NTVE----------Y-
-------------EITLQT-------------SLSLK-----------------K-------------DL
TLIML---YSS-------------------------------K-P--L----ESFI---LT-SYS-IF--
-----------------------S--VL------------------KTAT--------------------
-----------------------
>AmOr122
----D--S----------------------------------------------------------N---
-------------------------L-------------------------GIF--------------F-
------------T-------------------LFMIL-----------------R-------------SS
MGCEI---CLS-------------------------------G-L--Y----AGLM--MS-SSFS-YC--
-----------------------T--VI------------------Y------SIQ--------------
-----------------------
>AmOr125
----D--S----------------------------------------------------------N---
-------------------------L-------------------------GIF--------------F-
------------T-------------------LFMIL-----------------R-------------SS
MDCEL---RLS-------------------------------G-L--Y----AGLM--MS-SSFS-YC--
-----------------------T--VI------------------Y------SIQ--------------
-----------------------
>AmOr123
----N--S----------------------------------------------------------N---
-------------------------H-------------------------GIF--------------C-
------------T-------------------LFMIL-----------------R-------------SS
MGCEI---CLS-------------------------------G-L--Y----AGLM--MS-SSFS-YC--
-----------------------A--VI------------------Y------SIQ--------------
-----------------------
>AmOr127
----N--S----------------------------------------------------------N---
-------------------------H-------------------------DIF--------------C-
------------T-------------------LFMIL-----------------R-------------SS
MGCEI---CLS-------------------------------G-L--Y----AGLM--MS-SSFS-YC--
-----------------------A--VI------------------Y------SIQ--------------
-----------------------
>AmOr126
----N--S----------------------------------------------------------N---
-------------------------H-------------------------GIF--------------C-
------------T-------------------LFMIL-----------------R-------------SS
MGCEI---CLS-------------------------------G-L--Y----AGLM--MS-SSFS-YC--
-----------------------A--VI------------------Y------SIQ--------------
-----------------------
>AmOr128
----D--S----------------------------------------------------------N---
-------------------------L-------------------------GIF--------------Y-
------------T-------------------LLMML-----------------R-------------ST
VGCEL---HLS-------------------------------G-L--Y----AGFM--MS-SSFS-YC--
-----------------------A--VI------------------Y------SIQ--------------
-----------------------
>AmOr129F
----D--S----------------------------------------------------------N---
-------------------------F-------------------------GIF--------------Y-
------------T-------------------LFMMF-----------------K-------------SS
VGCEL---RLC-------------------------------G-L--Y----AGFM--MS-SSFS-YC--
-----------------------A--VI------------------Y------SIQ--------------
-----------------------
>AmOr130
----N--S----------------------------------------------------------S---
-------------------------Q-------------------------ELF--------------Y-
------------M-------------------LLIML-----------------Q-------------ST
TKHAF---NIL-------------------------------G-L--Y----AGFM--LS-SSFS-YF--
-----------------------T--LM------------------Y------SIQ--------------
-----------------------
>AmOr131
----N--S----------------------------------------------------------N---
-------------------------E-------------------------EFF--------------Y-
------------V-------------------LLIMI-----------------R-------------SS
MACIF---HIF-------------------------------G-V--Y----VGFM--LS-TSFS-YF--
-----------------------T--LI------------------Y------SIQ--------------
-----------------------
>AmOr133N
----N--N----------------------------------------------------------N---
-------------------------E-------------------------EFF--------------Y-
------------V-------------------LLIMI-----------------R-------------SS
MACIF---HIC-------------------------------G-V--H----AGFM--LS-TSFS-YF--
-----------------------T--LM------------------Y------SIQ--------------
-----------------------
>AmOr134
----N--N----------------------------------------------------------S---
-------------------------E-------------------------EFF--------------Y-
------------V-------------------LLIMI-----------------R-------------SS
TACMF---HIF-------------------------------G-V--H----AGFM--LS-TSFS-YF--
-----------------------T--LM------------------Y------SIQ--------------
-----------------------
>AmOr135
----D--N----------------------------------------------------------S---
-------------------------Q-------------------------KLF--------------Y-
------------I-------------------LLIMI-----------------R-------------SS
TRCMF---HIL-------------------------------D-I--Y----AGFM--LS-TSFS-YF--
-----------------------T--LI------------------Y------SMQ--------------
-----------------------
>AmOr132
----D--N----------------------------------------------------------S---
-------------------------E-------------------------ELF--------------Y-
------------I-------------------LLIMT-----------------R-------------SS
TTCMF---HIL-------------------------------G-V--Y----TGFM--LS-TSFS-YF--
-----------------------T--LM------------------Y------SIQ--------------
-----------------------
>AmOr136
----D--N----------------------------------------------------------S---
-------------------------Q-------------------------ELF--------------Y-
------------M-------------------LLIMI-----------------R-------------SS
TACMI---NIL-------------------------------G-V--Y----IGFM--LS-TSFS-YF--
-----------------------T--LM------------------H------SIQ--------------
-----------------------
>AmOr138N
----D--N----------------------------------------------------------S---
-------------------------Q-------------------------ELL--------------Y-
------------A-------------------LLIMI-----------------R-------------SS
TSCTF---HIL-------------------------------G-V--Y----TGFI--LS-TSFS-YF--
-----------------------T--MI------------------Y------SIQ--------------
-----------------------
>AmOr139P
----D--N----------------------------------------------------------S---
-------------------------Q-------------------------ELL--------------Y-
------------M-------------------LLIMI-----------------Q-------------SS
ITYMI---SIL-------------------------------G-V--H----IGFM--LN-TSFS-YF--
-----------------------T--LI------------------X------STQ--------------
-----------------------
>NvOr300
----N--D----------------------------------------------------------T---
-------------------------Q-------------------------HLSIR------------YI
YIYTSSQVGFEAL---------------VTFLITRSQ-----------------K-------------PM
---------LI-------------------------------T-A--L----ETFV--LS-SAFS-FF--
-----------------------S--IL------------------R--------KTL------------
-----------------------
>CfOr201
----N--D--------------------------------------------------------------
--------------------------------------------------------------------YN
FSFEDYMTPETII-----------------FIIIRSQ-----------------K-------------PL
TI-------SM-------------------------------A-S--L----EYFF--MT-KAFS-YF--
-----------------------T--AL------------------KSLL--------------------
-----------------------
>AcOR139
----------------------------------------------------------------------
--------------------------------------------------------------------Y-
------------V---------------------------------------------------------
---------SL-------------------------------E-T--L----AMSI--ML------HI--
----------------------------------------------------------------------
-----------------------
>AcOR59
----------------------------------------------------------------------
--------------------------------------------------------------------Y-
------------I----------IIVTIETFLQMCVQ-----------------H-------------TC
AMFQI---TRI-------------------------------E-C--Q----EKFH--KNVEAVNSHR--
-----------------------N--AI------------------KLLCEYIMVEDIYV----------
-----------------------
>NvOr46
----------------------------------------------------------------------
------------------------------------------------------------------LIY-
------------Y-----------VIVMQ-----RCQ-----------------K-------------PT
VVKIS---GII-------------------------------S-S---------CY--FY-MIYS-AF--
-----------------------M--TL------------------RAVLEV------------------
-----------------------
>NvOr47
----------------------------------------------------------------------
------------------------------------------------------------------LVY-
------------L-----------SMVAKAFVICRCQ-----------------K-------------SL
GIRVC---GIT-------------------------------D-D---------LF--LY-RVFS-YT--
-----------------------M--TL------------------RAIIKTLR----------------
-----------------------
>AmOr168
----R--H----------------------------------------------------------F---
-------------------------E-------------------------TVI------------NLY-
-----------------------TLQFYI--LCYCIQ-----------------DLF-----------EA
STSIA-------------------------------------D-D--F----QRVL--KCISNFQ-NI--
-----------------------DLTNQYSICLFL-----------KTKQD-------------------
-----------------------
>AmOr170
----R--H----------------------------------------------------------F---
-------------------------E-------------------------TVI------------NLY-
-----------------------TLQFYI--LCYCIQ-----------------RLF-----------EA
SSSIA-------------------------------------D-D--F----QRVL--KCISNFQ-NI--
-----------------------DLTNQYSVCLFL-----------KARQD-------------------
-----------------------
>AmOr169
----R--H----------------------------------------------------------F---
-------------------------E-------------------------IVV------------NLY-
-----------------------TLQFYI--LCYCIQ-----------------QLL-----------EA
STTVA-------------------------------------D-D--F----QHIL--KCLSSFR-NI--
-----------------------DLTNQYSVCLFL-----------KARQS-------------------
-----------------------
>CfOr192
----Q--H----------------------------------------------------------Q---
-------------------------N-------------------------NVL------------NLY-
--------------------------------------------------------------------GI
SIVLF-------------------------------------A------------L--LC--SVQ-TL--
-----------------------S--DA------------------------------------------
-----------------------
>AcOR11
----L--K----------------------------------------------------------Y---
-------------------------N-------------------------IA--------------KY-
-----------------------AIQFYI--LCSCVQ-----------------QLL-----------DA
SQQMT-------------------------------------N-K--V----KRTL--ECLSMCD-KF--
-----------------------NLSNQYSIALLL-----------RTMKTNFPSTRALDLPIEDNTQTF
TQDV-------------------
>AcOR12
----------------------------------------------------------------------
-------------------------------------------------------------------VY-
----------------------------------------------------------------------
-----------------------------------------------M----KRTL--EILSTFE-KY--
-----------------------NLSNQDSIALLL-----------KTN---------------------
-----------------------
>AcOR18
----------------------------------------------------------------------
----------------------------------------------------------------------
----------------------------------------------------------------------
STEIS-------------------------------------D-K--I----KHVL--ECIAIFK-NF--
-----------------------NFSKKIM----------------------------------------
-----------------------
>AcOR40
----------------------------------------------------------------------
----------------------------------------------------------------------
----------------------------------------------------------------------
STEIT-------------------------------------D-K--T----KHIL--ECIATFK-NF--
-----------------------NLSHRNKIE--------------------------------------
-----------------------
>HsOr202
----Q--H----------------------------------------------------------H---
-------------------------N-------------------------TVL------------NLY-
-----------------------AAQFFL--LCFSVQ-----------------TLS-----------DA
STEIT-------------------------------------D-T--I----KRIL--ECIAAIE-KF--
-----------------------NLSNQYSIALFL-----------RA----------------------
-----------------------
>CfOr193
----Q--H----------------------------------------------------------Y---
-------------------------N-------------------------AVF------------SIY-
-----------------------AVQLYI--LCSCVQ-----------------QLL-----------DA
SNEIT-------------------------------------D-Q--I----KRTL--ELLSMFK-RY--
-----------------------NISNQYSIA--------------LILL--------------------
-----------------------
>CfOr194
----H--H----------------------------------------------------------H---
-------------------------N-------------------------AVI------------NTY-
-----------------------AVQLYI--FCSCVQ-----------------QLL-----------DA
SIEIT-------------------------------------D-Q--I----KRML--ELLSTFE-KY--
-----------------------NLSINY-----------------LIIPNK------------------
-----------------------
>CfOr195
----Q--H----------------------------------------------------------H---
-------------------------N-------------------------AVI------------NIY-
-----------------------AIQLYI--ICSCVQ-----------------QLL-----------DA
SIEIT-------------------------------------D-Q--I----KRTL--ELLSTFE-KY--
-----------------------NLSNQYSVAILF-----------KTS---------------------
-----------------------
>HsOr195
----R--H----------------------------------------------------------H---
-------------------------N-------------------------AIV------------NLY-
-----------------------AIQLYI--LCSCVQ-----------------QLL-----------DA
TVEIT-------------------------------------N-K--V----KRTL--DCLATFE-KF--
-----------------------NLSNQYSIALLL-----------------------------------
-----------------------
>HsOr198
----R--H----------------------------------------------------------H---
-------------------------N-------------------------TIV------------NLY-
-----------------------VIQLYI--LCSCVQ-----------------QLL-----------DA
AVEIT-------------------------------------N-K--V----KRML--DCLATFE-KF--
-----------------------NLSNQYSIALVF-----------RT----------------------
-----------------------
>HsOr196
----R--H----------------------------------------------------------H---
-------------------------N-------------------------AIV------------NLY-
-----------------------AVELYI--LCSCVQ-----------------QLL-----------DA
AAEIT-------------------------------------N-K--V----KRTL--DCLATFE-KF--
-----------------------NLSNQYSVALIL-----------RTN---------------------
-----------------------
>HsOr197
----R--H----------------------------------------------------------H---
-------------------------N-------------------------AVV------------NLY-
-----------------------AIQLYI--LCSCVQ-----------------QLL-----------DA
AVEIT-------------------------------------N-K--V----KRTL--DCLATFE-KF--
-----------------------NLSNQYSIALIF-----------------------------------
-----------------------
>HsOr200
----R--H----------------------------------------------------------H---
-------------------------N-------------------------TML------------NIY-
-----------------------AVQLYL--LCYCVQ-----------------QLL-----------DA
SIEIT-------------------------------------D-K--I----KRIL--ECLSRFE-KF--
-----------------------NLSNQYSIALLL-----------------------------------
-----------------------
>HsOr201
----Q--H----------------------------------------------------------H---
-------------------------N-------------------------AIV------------NIY-
-----------------------MLQFYI--LCLCAH-----------------QLL-----------DA
SIEVT-------------------------------------D-E--L----KHTL--ECLAALE-KF--
-----------------------NLSNNYSIALFL-----------RVR---------------------
-----------------------
>CfOr196
----R--H----------------------------------------------------------H---
-------------------------N-------------------------SVT------------NIY-
-----------------------GIQFYI--LCSYVQ-----------------KLM-----------EA
SMEVT-------------------------------------D-K--I----KRTL--ELLSTFE-KF--
-----------------------NLSNQYSIALLL-----------KMN---------------------
-----------------------
>CfOr197
----R--H----------------------------------------------------------H---
-------------------------S-------------------------SVI------------NIY-
-----------------------AIQFYM--LCFCVQ-----------------QLM-----------DA
SRKVT-------------------------------------D-E--V----KRTL--GCLSMCD-KF--
-----------------------NLSNQYSIALFL-----------RVK---------------------
-----------------------
>HsOr192
----R--H----------------------------------------------------------Y---
-------------------------T-------------------------AV-------------SIY-
-----------------------TVQFYM--LCLCLQ-----------------QLR-----------DA
SKDMT-------------------------------------E-E--I----KRTL--ECISTND-KF--
-----------------------NLSNRYSIALLL-----------------------------------
-----------------------
>HsOr193
----R--H----------------------------------------------------------H---
-------------------------I-------------------------AVL------------SIY-
-----------------------TIQFYI--LCSCVQ-----------------QLQ-----------DA
S---A---GLT-------------------------------D-E--I----KRTL--GCISTNN-KF--
-----------------------NLSNQYSIAVLL-----------------------------------
-----------------------
>HsOr206
----R--H----------------------------------------------------------H---
-------------------------N-------------------------SVV------------SIY-
-----------------------SVEFYM--LCSCMQ-----------------QLH-----------DA
STDIT-------------------------------------D-E--V----KRTL--GCLSTCN-KF--
-----------------------NLSNQYSIAVLL-----------------------------------
-----------------------
>HsOr207
----R--H----------------------------------------------------------H---
-------------------------T-------------------------TIV------------SIY-
-----------------------SVEFYM--LCSCMQ-----------------QLQ-----------DA
SKNIT-------------------------------------D-E--V----RRIL--GCLSTCE-KF--
-----------------------NLSNQYSIAVLL-----------------------------------
-----------------------
>HsOr208
----R--H----------------------------------------------------------H---
-------------------------T-------------------------TAV------------SIY-
-----------------------SVEFYM--LCSYIQ-----------------QLQ-----------DA
SKDFM-------------------------------------D-E--V----KRML--GCLSTCD-KF--
-----------------------NLSNQYSIAVLL-----------------------------------
-----------------------
>CfOr199
----R--H----------------------------------------------------------H---
-------------------------N-------------------------SVI------------NIY-
-----------------------AVQLFI--LCSCVQ-----------------QLL-----------DA
----------------------------------------------------------------------
------------------------------ASI-------------------------------------
-----------------------
>HsOr199
----R--R----------------------------------------------------------H---
-------------------------N-------------------------AVV------------IIY-
-----------------------TMQLYT--LCSRVQ-----------------QLL-----------DA
S---T---TLT-------------------------------D-E--I----KRSM--ECLATFG-KF--
-----------------------NLSNQYSVALFL-----------KV----------------------
-----------------------
>HsOr194
----Q--H----------------------------------------------------------H---
-------------------------I-------------------------SAI------------NIY-
-----------------------AIQLYV--VCASVH-----------------KLL-----------EA
STKIT-------------------------------------D-E--A----KRML--GFLSTFE-RF--
-----------------------NLSNQYSIALIL-----------------------------------
-----------------------
>HsOr203
----R--H----------------------------------------------------------H---
-------------------------N-------------------------TVIYITYL----RTLNIY-
-----------------------LVQFYI--LCSSVQ-----------------KLS-----------DV
NTEMT-------------------------------------N-M--I----KRVL--GCITMCE-KL--
-----------------------RLSNEYSVAILL-----------KMK---------------------
-----------------------
>HsOr204
----R--Y----------------------------------------------------------H---
-------------------------N-------------------------SVV------------NIY-
-----------------------FVQFYI--LCSSVQ-----------------KLS-----------DA
STGMT-------------------------------------D-M--F----KRVL--ECITMCE-KL--
-----------------------RLSNQYSVALLL-----------RLK---------------------
-----------------------
>HsOr205
----R--Y----------------------------------------------------------Y---
-------------------------N--------------T---V-----VSGM------------NTY-
-----------------------QVQFYI--LCSSVQ-----------------KLS-----------DA
STEMT-------------------------------------N-M--I----KRIL--GCITTCE-KL--
-----------------------RLS----SAMSV-----------------------------------
-----------------------
>CfOr198
----R--H----------------------------------------------------------Y---
-------------------------N--------------I---V-----INKR------------NFQ-
-----------------------AMQFYI--LCSAIQ-----------------QLL-----------DA
STEIT-------------------------------------D-M--I----KRTL--KCVATME-KF--
-----------------------SLSNQYSITLCL-----------K-----------------------
-----------------------
>HsOr371
----------------------------------------------------------------------
-------------------------------------------------------------------PY-
-----------------------VN-YYMFIYCYVGE-----------------CII-----------EK
SENIG---------------------------------------R--Y----ARPR--PCITAG--KF--
-----------------------AMS---STTINL-----------------------------------
-----------------------
>NvOr41
----R--H-----------------------------AF---DDIP--------------------Y---
-------------------------S--------------S---R-----W-----------------YL
LPP----------------KIRR--G-YLLHVMAQAS-----------------K-------------TF
DL------T---------------------------------A-GK-M------------IRMNMCTF--
-------IQLVRSVSFD-----------------------------------------------------
-----------------------
>NvOr60
----S--Q-----------------------------AESILD-----------------------Y---
-------------------------D--------------S---Y-----W-----------------YK
LPA----------------KLRR--DLYFV--TMRAN-----------------K-------------PI
YF------M---------------------------------A-GH-F------------YAMNIENF--
-------MNILKAFSF------------------------------------------------------
-----------------------
>CfOr51
----S--K-----------------------------TEAISQ-----------------------Y---
-------------------------L--------------N---D-----W-----------------YD
LPR----------------NIVR--DLCFI--IARAN-----------------V-------------PV
HI------R---------------------------------A-GK-F------------YNIDFNSF--
-------KNVLKAVSFT-----------------------------------------------------
-----------------------
>AvOR137
----S--Q-----------------------------GSEVNT-----------------------C---
-------------------------T--------------I---D-----W-----------------YC
LPS----------------KEAR--YLILV--IAMAR-----------------Y-------------PT
KL------T---------------------------------A-GK-V------------IDLSFSSF--
-------GAMFAMLDRSTFSSS------------------------------------------------
-----------------------
>CfOr52
----S--K-----------------------------TQAISQ-----------------------Y---
-------------------------L--------------S---E-----W-----------------YD
LPT----------------NIMR--DLYFI--IARAN-----------------V-------------PV
RI------R---------------------------------A-GK-F------------YNIDLNSF--
-------KNVLKAVSLI-----------------------------------------------------
-----------------------
>AcOR123
----S--K-----------------------------TQAISY-----------------------Y---
-------------------------L--------------S---K-----W-----------------YD
LPT----------------NILR--D-------KKDN-----------------I-------------SF
HCPFS---KG--------------------------------S-GR-------------------KGS--
-------KELY-ELT-------------------------------------------------------
-----------------------
>NvOr42PSE
----Y--E-----------------------------FSNITN-----------------------Y---
-------------------------N--------------S---R-----W-----------------YI
LPP----------------KLRQ---YYLLFGMTAGN-----------------K-------------VF
KL-------T--------------------------------A-GQ-L------------LNVD------
---------MMKTFSAELC---------------------------------------------------
-----------------------
>NvOr295
----R--K----------HCLD--------------------------------------------Y---
-------------------------------------------------------------------ICN
LLTGALFTQ---------------YSSNSSAMANQMSIMAGTCIVQLFMISLAGELVSTR--------QS
DFCCS---IF--------------------------------G-EKSR----Q-----TVMQLRMQKP--
-------INIEKGYS--------R---------TS-----------YV----------------------
-----------------------
>NvOr106
----E--T-------------------------IFIQVTSISV---TNI-------------YLLSM---
--------------------------------------------------------------------QD
L----------------------IIESKKILSYVMMK--------------TSQKVFLFN--------SA
VVTLT---PESF-----------------V------------N-IK------N----I--QQTK------
----------------------------------------------------------------------
-----------------------
>NvOr113
----E--T-------------------------VFFQLSSILV---TNI-------------FLLSK---
--------------------------------------------------------------------QE
L----------------------FI-TKKMLVYMMLI--------------TSNKVELFN--------NA
VVNLS---PASF-----------------I------------N-IK------Q----RTSKEMKI-----
----------------------------------------------------------------------
-----------------------
>NvOr112PSE
----E--L-------------------------ISIQLSC------------------------------
----------------------------------------------------------------------
-----------------------------MNIYFLSK----------------QE--LFS--------L-
--------PFI-----------------------------------------A----VSAL---------
----------------------------------------------------------------------
-----------------------
>NvOr115
----E--L-------------------------VFIQISCISL---TNI-------------YFLSK---
--------------------------------------------------------------------QE
L----------------------II----LQKETRRK-------LLFIMLLTSKGIALFN--------NA
VVNLS---PETF-----------------L------------K-LK------N----QSTK---------
----------------------------------------------------------------------
-----------------------
>NvOr116PSE
----------------------------------------------------------------------
----------------------------------------------------------------------
-----------------------II----FQKETRRK-------LLFIMLLTSKEIDLFN--------NA
IVNLS---PETF-----------------L------------R-LK------R----MPPRTLFYIQ---
----------------------------------------------------------------------
-----------------------
>NvOr114
----E--V-------------------------VTIQLTTISI---TNI-------------YFLSK---
--------------------------------------------------------------------QE
L----------------------II--------KRSK-----GLLLFAMMSASNEIKIFH--------NA
LVNLS---PETF-----------------L------------Q-FK------Q----QSN----------
----------------------------------------------------------------------
-----------------------
>NvOr45
-------K-------------------------KGIKKTNATMIIVG-A-------------FQLIH---
--------------------------------------------------------------------HE
P----------------------LA-----------------------------QTALMQ--------KS
TSNS------KIGLM------------LAF------------R-CKP--SRLD----D------------
----------------------------------------------------------------------
-----------------------
>NvOr206PSE
-------------------------------------LXNIQLINTTNY-------------YEHL----
----------------------------------------------------------------------
L------------------------------------------------------FRAFX--------XC
SHEW-------------------------Y------------K-LKRFG--CR-----------------
----------------------------------------------------------------------
-----------------------
>AmOr97N
----D--Q--------S----------SKL--SN-NM-----------------------------Y---
-------------------------C------------TT----------W-----------------YR
M------------PPNV----Q--------------K--------------------IFH--------KP
----C---KLTAG-G--I---------LEL------------NLE--N----------------------
------------------------F-------GIA-LKT--CMS--Y-FT----IFLSLQ----------
-----------------------
>AmOr98
----D--H--------C----------AEL--SN-TI-----------------------------Y---
-------------------------C------------SM----------W-----------------YK
L------------PVKI----Q--------------K--------------------MFN--------KS
----C---ALTVY-G--L---------YEL------------NME--N----------------------
------------------------F-------GTT-FKA--CIS--Y-FT----MMLSLK----------
-----------------------
>AmOr102
----D--H--------C----------SEF--SN-NI-----------------------------Y---
-------------------------S------------CI----------W-----------------YR
A------------PVRI----Q--------------K--------------------VLY--------KL
----C---TLSAG-G--L---------YEM------------NIE--N----------------------
------------------------F-------GIT-FKT--CMS--Y-FT----MIMSLK----------
-----------------------
>AmOr103
----D--H--------C----------SEF--SN-NI-----------------------------Y---
-------------------------N------------CI----------W-----------------YR
V------------PVRI----Q--------------K--------------------VLY--------KL
----C---TLSAG-G--L---------YEM------------NIE--N----------------------
------------------------F-------GTT-FKT--CMS--Y-FT----MIMSLK----------
-----------------------
>AmOr104
----D--H--------C----------TEL--AN-NI-----------------------------Y---
-------------------------S------------ST----------W-----------------YR
I------------PVKI----Q--------------K--------------------VLH--------KP
----C---SLTAG-G--L---------YEM------------NME--N----------------------
------------------------F-------GIT-FKT--CMS--Y-FT----MLMSLK----------
-----------------------
>AmOr99
----D--H--------C----------ADF--AN-AI-----------------------------Y---
-------------------------D------------ST----------W-----------------YG
T------------SLEI----Q--------------K--------------------MLY--------KL
----C---ALTAG-G--L---------YDM------------NIE--N----------------------
------------------------F-------GIT-FKT--CMS--Y-FT----MIMSFK----------
-----------------------
>AmOr101
----D--H--------C----------ADF--AN-AI-----------------------------Y---
-------------------------D------------TT----------W-----------------YG
T------------SLEI----Q--------------K--------------------MLY--------KL
----C---ALTAG-G--L---------YDM------------NIE--N----------------------
------------------------F-------GIT-FKT--CMS--Y-FT----MIMSLK----------
-----------------------
>AmOr100P
----N--H--------Y----------SNL--KN-NI-----------------------------F---
-------------------------M------------SS----------W-----------------YN
M------------PIEV----Q--------------K--------------------MFY--------KP
----C---SLTAC-G--L---------YEM------------NME--N----------------------
------------------------F-------GTA-LKT--CMS--Y-IT----MILSLK----------
-----------------------
>AmOr105
----N--Q--------S----------SKL--AD-KI-----------------------------Y---
-------------------------D------------SE----------W-----------------YK
I------------PMKV----Q--------------K--------------------VLH--------KP
----C---ILTAA-G--L---------YEM------------KIE--S----------------------
------------------------F-------GIT-IKT--CMS--Y-FM----MFLSLR----------
-----------------------
>AmOr106
----D--S--------H----------DNV--YR-DM-----------------------------Y---
-------------------------E------------PY----------W-----------------YN
V------------QYKI----QA-----MF-VLILRR--------------------NLN---------P
--------LLTAG-G--L---------MQL------------NLN--T----------------------
------------------------F-------AQV-VKT--SVS--Y-FT----VLKSV-----------
-----------------------
>AmOr113
----D--S--------C----------NEI--YY-SI-----------------------------Y---
-------------------------E------------AS----------W-----------------YN
I------------NPKI----QA-----LY-ILALRR--------------------SLT---------P
--------RLTAG-G--L---------IEL------------NMQ--S----------------------
------------------------F-------SEV-IKL--SIS--Y-YT----VLRST-----------
-----------------------
>AmOr107
----D--S--------N----------EEV--FK-TI-----------------------------Y---
-------------------------D------------AR----------W-----------------YY
G------------SSKT----QS-----LY-LLVLRK--------------------CLN---------P
--------KLTGG-G--L---------IAL------------NLD--S----------------------
------------------------F-------VKV-LKT--SFS--Y-YT----VFRSS-----------
-----------------------
>AmOr108
----N--A--------N----------DEI--FN-TI-----------------------------Y---
-------------------------E------------AH----------W-----------------YN
G------------SSRT----QS-----LY-VLVLRK--------------------CLN---------P
--------TLTGG-G--L---------IVL------------NLD--S----------------------
------------------------F-------VQI-LKL--SFS--Y-YT----VFRS------------
-----------------------
>AmOr109
----N--A--------N----------EET--FK-TI-----------------------------Y---
-------------------------E------------AD----------W-----------------YN
G------------SSKM----QS-----LY-VLVLRK--------------------CLS---------P
--------KLTGG-G--F---------VAL------------NLD--S----------------------
------------------------F-------VQI-LKA--SFS--Y-YT----VFRS------------
-----------------------
>AmOr110F
----N--A--------N----------EEI--FR-TI-----------------------------Y---
-------------------------E------------AR----------W-----------------YN
G------------SSKT----QS-----LY-VLVLRK--------------------CLT---------P
--------KLTGG-G--L---------IIL------------NLN--S----------------------
------------------------F-------VQI-LKA--SFS--Y-YT----VFRS------------
-----------------------
>AmOr111
----N--A--------N----------EEI--FK-TI-----------------------------Y---
-------------------------E------------AR----------W-----------------YN
G------------SSRT----QS-----LY-ILVLRK--------------------CLS---------P
--------KLTGG-G--L---------VAL------------NLD--S----------------------
------------------------F-------LQI-LKA--SFS--Y-YT----VFRS------------
-----------------------
>AmOr112
----N--E--------L----------QDV--YE-SI-----------------------------Y---
-------------------------E------------SP----------W-----------------YT
F------------SPRI----RS-----LY-VLSLRS--------------------CLN---------P
--------TLTAG-G--L---------IVL------------NLQ--S----------------------
------------------------F-------AEI-IKA--AVS--Y-YT----VMQTT-----------
-----------------------
>NvOr212PSE
----D-----------------------------------------------------------------
----------------------------------------------------------------------
---------------RS----EK-----------------------------------------------
----------------------------------------------------------------------
-------------------------------------------------V----FIQV------------
-----------------------
>NvOr213PSE
----D--S--------N----------ENV--LL-QV-----------------------------Y---
-------------------------S------------CH----------W-----------------YN
L------------SVKG----QK-----LV-YLLMMR--------------------TFK---------T
----T---KIRAG-G--L---------IEI------------NIH--L----------------------
------------------------F-------ESV-LKT--SLS--Y-AM----VMQKLN----------
-----------------------
>NvOr215PSE
----N--S--------S----------EXV--FK-AV-----------------------------C---
-------------------------C------------SC----------W-----------------YN
L------------SVKE----QK-----LM-YLLMLR--------------------TFN---------S
----I---KLRAG-G--L---------IQI------------NLR--Q----------------------
------------------------Y-------AWV-VKT--AIS--Y-AM----VMQSAN----------
-----------------------
>NvOr216
----N--S--------S----------DEI--FI-AV-----------------------------Y---
-------------------------S------------NR----------W-----------------YN
L------------SIKG----QK-----LI-YSLLQS--------------------NAN---------S
----V---TLRAG-G--I---------AEM------------NLQ--Q----------------------
------------------------F-------AAI-LKT--AMS--Y-AT----VMMSMN----------
-----------------------
>NvOr217
----D--S--------T----------EQI--FL-AA-----------------------------C---
-------------------------E------------TC----------W-----------------YN
L------------SVKG----QK-----LV-YFMMQK--------------------NII---------P
----L---TLTAG-G--I---------AEL------------NFQ--Q----------------------
------------------------F-------ASV-SKT--SMS--Y-AM----VILQMN----------
-----------------------
>NvOr301FIX
----N--S--------S----------EIV--FN-DT-----------------------------Y---
-------------------------C------------GY----------W-----------------YN
I------------SPNA----RK-----YT-QMVMVR--------------------SMK---------P
----C---IITAG-G--L---------INM------------NLQ--S----------------------
------------------------F-------FAI-LKT--SVS--Y-ATVMLSMQEESN----------
-----------------------
>NvOr129
----D--H--------G----------EDL--FK-ET-----------------------------Y---
-------------------------F------------ND----------W-----------------YK
S------------ALR----------------FMSLR--------------------CSK---------P
----C---KLSGA-G--V---------YVL------------NFA--Y----------------------
------------------------T-------LLI-LKT--SAS--Y-ITV---V-----AQFEA-----
-----------------------
>NvOr130
----D--F--------S----------SDI--FQ-EA-----------------------------Y---
-------------------------L------------ND----------W-----------------YK
S------------LLK----------------FMSLR--------------------CSR---------P
----C---ELSGG-G--L---------YIM------------NFI--N----------------------
------------------------F-------ATI-LKT--SAS--Y-ITV---F-----S---SV----
-----------------------
>NvOr134
----D--F--------S----------GDI--FQ-DT-----------------------------Y---
-------------------------L------------ND----------W-----------------YK
S------------LLR----------------FMSLR--------------------CSR---------P
----C---ELSGC-G--L---------YVM------------NLI--N----------------------
------------------------F-------AAI-LKS--SAS--Y-ITV---F-----S---SV----
-----------------------
>NvOr133
----N--F--------S----------GDI--FQ-DT-----------------------------Y---
-------------------------L------------ND----------W-----------------YE
S------------LLK----------------FMSLR--------------------CLK---------P
----C---ELSGG-G--L---------YVM------------NFI--N----------------------
------------------------F-------ATI-LKT--SAS--Y-ITV---F-----S---SF----
-----------------------
>NvOr132
----N--V--------S----------GDI--FQ-DT-----------------------------Y---
-------------------------H------------ND----------W-----------------YE
S------------LLR----------------FMSLN--------------------CSK---------P
----C---QLSGG-G--L---------YVM------------NFV--N----------------------
------------------------F-------ARI-LKT--SAS--Y-ITV---F-----S---SF----
-----------------------
>NvOr131PSE
----D--Y--------S----------SEI--YR-HI-----------------------------Y---
-------------------------L------------ND----------W-----------------YN
S------------LLI----------------FMTLR--------------------CTR---------P
----C---TLAGG-G--I---------YVM------------NFI--N----------------------
------------------------Z-------AAI-LKT--SAS--YIMTV---F-----A---SL----
-----------------------
>NvOr137
----D--F--------S----------LGL--FQ-DA-----------------------------Y---
-------------------------L------------NE----------W-----------------YT
C------------LLG----------------LMTLR--------------------CSK---------P
----C---QLTAG-G--M---------YVM------------NFS--N----------------------
------------------------F-------AKI-VKT--SMS--Y-MTV---L-----A---SFR---
-----------------------
>NvOr139
----D--L--------S----------IGL--FQ-DA-----------------------------Y---
-------------------------L------------NE----------W-----------------YT
C------------LLN----------------LMILR--------------------CSK---------P
----C---QLTAG-G--I---------YVM------------NFS--N----------------------
------------------------F-------AKI-VKT--SMS--Y-MTV---F-----A---SFR---
-----------------------
>NvOr138INT
----D--L--------S----------LGL--FQ-DT-----------------------------Y---
-------------------------L------------NE----------W-----------------YA
C------------LLG----------------LMTLR--------------------CSK---------P
----C---HLTAG-G--M---------YVM------------NLS--N----------------------
------------------------F-------AKI-VKT--SLS--Y-MTV---L-----A---SFR---
-----------------------
>NvOr142
----D--S--------S----------QGI--LY-DA-----------------------------Y---
-------------------------N------------NE----------W-----------------YE
C------------LLK----------------FMMLR--------------------CIE---------P
----C---QLTAG-G--L---------YVM------------NIA--N----------------------
------------------------F-------GSL-AKT--SMS--Y-ITV---F-----A---SFR---
-----------------------
>NvOr143
----D--R--------S----------SAI--FN-DA-----------------------------Y---
-------------------------N------------NE----------W-----------------YE
C------------SQRL----LA---------FMMLR--------------------CTK---------P
----C---ELTAG-G--I---------YTM------------NLE--N----------------------
------------------------F-------GSL-VKT--SIS--Y-IAV---F-----A---SFT---
-----------------------
>NvOr140
----D--L--------S----------TGL--FE-DA-----------------------------Y---
-------------------------S------------NE----------W-----------------YE
T------------SQNL----LK---------FMRLR--------------------CLT---------P
----C---QLTAG-G--I---------YVM------------NFA--N----------------------
------------------------F-------ASI-IKT--STS--Y-ITV---F-----A---SFT---
-----------------------
>NvOr141
----D--H--------S----------EGL--FR-DA-----------------------------Y---
-------------------------N------------NQ----------W-----------------YE
G------------SKTL----LK---------ILTLR--------------------CVE---------P
----C---LITAG-GL-V----------TM------------NFA--T----------------------
------------------------Y-------LTI-MKK--SVS--F-ITV---F-----S---SFR---
-----------------------
>NvOr144PSE
----D--H--------S----------TGL--YR-DA-----------------------------Y---
-------------------------C------------ND----------W-----------------YE
G------------SKKL----LS---------FFTLR--------------------CSE---------P
----C---LLTAG-GLVI----------CM------------NME--N----------------------
------------------------F-------MMI-MKK--SVS--Y-ITV---F-----S---SFR---
-----------------------
>NvOr135
----N--H--------S----------TDL--FH-DT-----------------------------Y---
-------------------------S------------NE----------W-----------------YN
C------------CQNL----LK---------FVALR--------------------CVE---------P
----S---QLTAR-G--L---------YVM------------NFE--N----------------------
------------------------Y-------ASL-VKT--SAS--Y-ITV---L-----L---SFR---
-----------------------
>NvOr136PSE
----N--H--------S----------TDL--FH-DT-----------------------------Y---
-------------------------S------------KE----------W-----------------YK
S------------CQNL----LK---------LMALR--------------------CAE---------P
----S---QQTAR-G--L---------YVM------------NFE--N----------------------
------------------------Y-------ASL-VKT--SAS--Y-ITV---L-----L---SFR---
-----------------------
>NvOr145
----S--E--------S----------EEL--YY-YT-----------------------------Y---
-------------------------N------------NE----------W-----------------YN
L------------SKTL----LH---------FMMLR--------------------CIN---------P
----C---CLTAA-G--L---------YVM------------NFE--N----------------------
------------------------Y-------GAI-IKS--TVS--Y-ITV---L-----S---SFRE--
-----------------------
>NvOr146
----T--E--------S----------EDL--YY-YT-----------------------------Y---
-------------------------N------------NE----------W-----------------YN
L------------SKTL----LK---------FMMLR--------------------CMK---------P
----C---CLTAA-G--L---------YVM------------NFE--N----------------------
------------------------Y-------GAI-IKS--TVS--Y-ITV---V-----A---SFRED-
-----------------------
>NvOr147
----D--H--------T----------SDL--FA-AI-----------------------------Y---
-------------------------A------------TE----------W-----------------YN
V------------SKKL----LS---------IIMLR--------------------SLK---------P
----C---VFTAG-G--L---------YVM------------NLE--N----------------------
------------------------F-------GSI-MKT--AVS--Y-MAV---V-----S---SFR---
-----------------------
>NvOr149
----D--H--------S----------ENL--FL-ST-----------------------------Y---
-------------------------T------------TK----------W-----------------YN
M------------GKML----LL---------FMMMR--------------------CLK---------P
----S---FLTAG-G--F---------YIM------------NFE--N----------------------
------------------------Y-------GSI-VKT--TLS--Y-VTV---A-----L---SFH---
-----------------------
>NvOr153
----D--H--------S----------ENL--FL-ST-----------------------------Y---
-------------------------T------------TK----------W-----------------YN
M------------GKIL----LQ---------FMMMR--------------------CFK---------P
----S---FLTAG-G--F---------YIM------------NFE--N----------------------
------------------------Y-------GSI-VKT--TLS--Y-VTV---A-----L---SFH---
-----------------------
>NvOr152PSE
----D--H--------S----------NDL--FV-SV-----------------------------Y---
-------------------------A------------NE----------W-----------------YV
I------------AKTL----LK---------IVMLR--------------------CIK---------P
----C---ILTAG-G--L---------YVM------------SLE--N----------------------
------------------------F-------GVI-LKS--ALS--Y-IAV---V-----A---SFR---
-----------------------
>NvOr151
----D--H--------S----------KEL--YL-NV-----------------------------Y---
-------------------------S------------NE----------W-----------------YN
L------------AKTL----LK---------IVMLR--------------------CLK---------P
----S---KFTAG-G--L---------YTL------------NLE--S----------------------
------------------------F-------GTI-MES--ALT--Y-VAI---M-----S---SFR---
-----------------------
>NvOr150CTE
----D--Y--------S----------SSI--CQ-ES-----------------------------Y---
-------------------------T------------NE----------W-----------------YL
I------------SKIL----LK---------FMMLR--------------------CIK---------P
----S---VLTAG-G--L---------YIM------------NYE--N----------------------
------------------------Y-------GI------------------------------------
-----------------------
>NvOr172PSE
----D--Y--------S----------SSI--CQ-ES-----------------------------Y---
-------------------------T------------NE----------W-----------------YL
I------------SKIL----LK---------FMMLR--------------------CIK---------P
----S---VLTAG-G--L---------YIM------------NYE--N----------------------
------------------------Y-------GI------------------------------------
-----------------------
>NvOr148PSE
-----------------------------TISYZ-SZ-----------------------------Y---
-------------------------P------------TK----------W-----------------YN
----------------V----L------------------------------------------------
----------------------------------------------------------------------
----------------------------------------------------------------------
-----------------------
>NvOr191
----D--H--------S------------LCVYQ-SC-----------------------------Y---
-------------------------A------------IE----------W-----------------YK
E------------CKKL----LN---------LMMLR--------------------GQK---------P
----C---SLTAG-K--V---------YIL------------GLE--N----------------------
------------------------F-------AAV-MKV--SMS--Y-FTV---L-----S---SVM---
-----------------------
>NvOr192
----D--H--------S------------MLIYE-AC-----------------------------Y---
-------------------------A------------TN----------W-----------------YR
K------------SKKI----MN---------LMMIR--------------------SQK---------P
----S---YLTAG-K--I---------YVL------------GLE--N----------------------
------------------------F-------AAV-MRV--SMS--Y-FTV---L-----S---SVT---
-----------------------
>NvOr193
----D--H--------S------------LMVYQ-SC-----------------------------Y---
-------------------------N------------CE----------W-----------------YR
E------------CKKL----LS---------FMMLR--------------------SQK---------P
----S---CLTGG-G--L---------YVL------------GLE--N----------------------
------------------------Y-------ATI-LKA--SLS--Y-FTF---L-----S---SV----
-----------------------
>NvOr195
----D--H--------S------------LRVHQ-SC-----------------------------Y---
-------------------------D------------CE----------W-----------------YR
E------------CKKL----LS---------FMMLR--------------------SQK---------P
----S---CLTGG-G--L---------YVL------------GME--N----------------------
------------------------Y-------ATI-LKA--SLS--Y-FTF---L-----S---SV----
-----------------------
>NvOr194
----D--H--------S------------LRVHA-SC-----------------------------F---
-------------------------E------------CE----------W-----------------YR
E------------SKRL----LM---------FMMLK--------------------SEV---------P
----S---ALTAG-K--L---------FIL------------DLQ--N----------------------
------------------------Y-------VKI-FKA--SLS--Y-FAF---L-----S---SVAKVS
S----------------------
>NvOr196
----D--H--------S------------LSIYQ-AC-----------------------------Y---
-------------------------N------------CE----------W-----------------YR
D------------CKKL----LK---------LMMAR--------------------SQL---------P
----S---NLSAG-K--L---------YVL------------GYE--N----------------------
------------------------F-------AQV-LKA--SLS--F-FTV---L-----L---SVN---
-----------------------
>NvOr166
----D--A--------S----------SDI--FN-SV-----------------------------Y---
-------------------------F------------SG----------W-----------------YD
F------------TQRL----LK---------FMMMR--------------------CSV---------P
----C---QFTAG-P--L---------LVL------------NLE--N----------------------
------------------------C-------GVI-LKT--AMS--Y-CTF---V-----FAIS------
-----------------------
>NvOr168
----N--C--------S----------HEL--FN-TV-----------------------------Y---
-------------------------A------------CG----------W-----------------YG
C------------TKYL----IK---------FMMMR--------------------CTV---------P
----C---RLTAG-P--L---------LTM------------DS--------------------------
--------------------------------GNI-LRT--ALS--Y-FTV---V-----ASFS------
-----------------------
>NvOr170
----D--S--------S----------NEL--FD-AI-----------------------------Y---
-------------------------T------------CG----------W-----------------FE
F------------TKIL----IR---------FMLLR--------------------SID---------P
----C---RLTAG-P--L---------LQM------------NC--------------------------
--------------------------------SLI-LRS--AMS--Y-FTV---L-----VTTG------
-----------------------
>NvOr167
----D--T--------S----------LQI--FD-SA-----------------------------Y---
-------------------------F------------CG----------W-----------------YN
H------------TQRL----LK---------FIMLR--------------------CSR---------Q
----C---QITAG-P--M---------LVI------------NC--------------------------
--------------------------------SNI-LKS--SLS--Y-CTF---M-----IAVS------
-----------------------
>NvOr154
----D--S--------S----------TNI--QN-AA-----------------------------F---
-------------------------H------------CD----------W-----------------FN
A---SS-------TKTL----IR---------IIMLR--------------------SLT---------P
----C---QFT-A-GKL----------IVL------------HLE--S----------------------
------------------------F-------AFV-FKN--SIS--Y-VTV---V-----G---SMR---
-----------------------
>NvOr155INT
----D--S--------S----------TRI--QQ-AA-----------------------------F---
-------------------------H------------SD----------W-----------------FN
T---SP-------TKQL----IR---------IIMLR--------------------SMM---------P
---------CTLT-AKTL---------VVL------------DLE--S----------------------
------------------------F-------AFV-FKK--SIS--Y-VTM---I-----G---SMR---
-----------------------
>NvOr157
----D--S--------S----------TRI--QE-AA-----------------------------F---
-------------------------H------------CE----------W-----------------FN
T---SS-------TKQL----IK---------IIMLR--------------------SMV---------P
---------CTLT-AKTL---------VVL------------DLE--S----------------------
------------------------F-------AFV-FKK--SIS--Y-ITV---I-----G---SMR---
-----------------------
>NvOr156
----D--K--------S----------VNV--MN-SA-----------------------------Y---
-------------------------F------------SE----------W-----------------YN
L---PL-------ARKL----IQ---------LIIHR--------------------SLN---------P
----C---QFTAG-G--L---------FVL------------NIE--N----------------------
------------------------F-------GSI-MKS--SMS--Y-ITV---L-----A---SIR---
-----------------------
>NvOr159
----D--K--------S----------ISI--MN-SA-----------------------------Y---
-------------------------F------------SE----------W-----------------YN
V---SL-------SRKL----IK---------FVMHR--------------------SLN---------P
----C---QFTAG-G--L---------FVM------------NME--N----------------------
------------------------F-------GSI-MKS--SMS--Y-VTV---I-----A---SIR---
-----------------------
>NvOr158
----D--K--------S----------VSI--MN-SA-----------------------------Y---
-------------------------F------------SE----------W-----------------YN
L---PL-------AKKL----IQ---------IIIHR--------------------SSI---------P
----C---KFTAG-G--I---------VVL------------NVE--N----------------------
------------------------F-------IVI-MKS--TLS--Y-ITL---L-----S---SIR---
-----------------------
>NvOr162
----D--K--------T----------SEI--IN-TL-----------------------------Y---
-------------------------F------------TA----------W-----------------YD
S-GIST-------NKRI----IQ---------IMMIR--------------------CLR---------P
----C---QLTAG-G--L---------LVL------------NMF--N----------------------
------------------------F-------GAI-VKT--SFS--Y-ITM---L-----L---SVG---
-----------------------
>NvOr163
----D--K--------T----------SEI--IN-TL-----------------------------Y---
-------------------------F------------TA----------W-----------------YD
S-GIST-------NKRI----IQ---------ITMIR--------------------CLR---------P
----C---QLTAG-G--L---------LVL------------NMF--N----------------------
------------------------F-------GVI-VKT--SFS--Y-ITM---L-----L---SVG---
-----------------------
>NvOr165JOI
----D--K--------S----------NEI--IN-TL-----------------------------Y---
-------------------------F------------TE----------W-----------------Y-
TLGISR-------NKRT----ML---------IMMIR--------------------CLR---------P
----C---QLTAG-G--L---------LVL------------NMI--N----------------------
------------------------F-------GAI-VKT--SFS--Y-ITM---L-----I---SLG---
-----------------------
>NvOr164PSE
----D--K--------S----------SQI--VD-ML-----------------------------Y---
-------------------------L------------TE----------W-----------------Y-
XLGVST-------NKRI----MQ---------IMMIR--------------------CSQ---------P
----S---QLTAG-G--L---------LVL------------NME--N----------------------
------------------------F-------GAI-LKT--SFS--Y-ITV---L-----I---SKG---
-----------------------
>CfOr265
----D--K--------S----------IEV--FD-KA-----------------------------Q---
-------------------------IR--VY------NAQ----------W-----------------YM
F---SL-------TTKL----LS---------VLLYR--------------------SVV---------P
----C---TLSAA-N--M---------YIM------------SMT--T----------------------
------------------------F-------SSV-MQT--AMS--Y-FTT-------------FLSV--
-----------------------
>CfOr345
----D--R--------S----------IEI--FD-KA-----------------------------Q---
-------------------------VK--S--------AQ----------W-----------------YM
F---SL-------TTKL----LS---------ILLHR--------------------SLV---------P
----C---TLSAA-N--M---------YIM------------SMT--T----------------------
------------------------F-------SSV-MQT--AMS--Y-FTT-------------FLSV--
-----------------------
>CfOr346
----D--S--------S----------LEV--FD-KA-----------------------------Q---
-------------------------YNVIMY------NAQ----------W-----------------YM
F---SL-------TKRL----LS---------ILLHR--------------------SLV---------P
----C---ILSAA-N--M---------YIM------------SMT--T----------------------
------------------------F-------SSV-MQT--AMS--Y-FTT-------------FLSV--
-----------------------
>CfOr300
----D--R--------S----------IDV--FN-KA-----------------------------Q---
-------------------------VN-----------AQ----------W-----------------YM
F---SL-------TRKL----LS---------ILLYR--------------------SLV---------P
----C---TLSAA-N--M---------YV---------------D--D----------------------
------------------------YI---SLLFKV-MQT--AMS--Y-FTT-------------FLSV--
-----------------------
>CfOr266
----D--R--------S----------AEI--FE-KA-----------------------------Y---
-------------------------C------------SQ----------W-----------------YT
F---SI-------SRRL----LK---------ILLYR--------------------SLV---------P
----C---TLTAG-K--M---------FVM------------SMT--M----------------------
------------------------C-------SSV-MQT--AMS--Y-FTT---L-----G---SLK---
-----------------------
>AcOR25
----D--R--------S----------IEV--FD-KA---------------------------------
--------------------------------------S-------------------------------
F---SPCTLTAGFYKEN----DN---------IQFYE--------------------EIK----------
--------DIRHV-N--Q---------YG-----------------------------------------
--------------------------------SHA-LHG--TEN--K-----------------------
-----------------------
>CfOr267
----D--H--------S----------MKI--FD-KA-----------------------------C---
-------------------------R------------SH----------W-----------------YT
F---SA-------SKRL----FR---------ILLYR--------------------SNV---------A
----C---TLTAG-K--I---------YVM------------SME--N----------------------
------------------------Y-------SMV-VQT--AMS--Y-FMT---F-----S---SL----
-----------------------
>HsOr370
----D--H--------S----------TDV--FH-KA---------------------------------
-------------------------YN-----------MQ----------W-----------------YK
M---SR------I--QL----LS---------ILLYR--------------------CYV---------P
----C---TLTAG-K--V---------YVL------------SMA--N----------------------
------------------------Y-------ASM-VQT--SIS--Y-FTA---F-----L---SL----
-----------------------
>AcOR41
------------------------------------A-----------------------------L---
-------------------------YN-------------------------------------------
----GW------V--RI----ID---------GELY----------------------------------
---------FDGA-G--S---------YIV--------------F--H----------------------
------------------------H-------PFV-LQI--TYD--K-KKG---R-----E---IN----
-----------------------
>AvOR46
----D--E--------S----------QDI--FY-RA-----------------------------Y---
-------------------------A------------AE----------W-----------------YK
F---SP---------RL----KS-----LL-MMTLYR--------------------SNI---------P
----C---GLKAG-N--M---------IPL------------SIA--T----------------------
------------------------Y-------AAV-VRI--AMS--Y-FAA---F-----K---SFSE--
-----------------------
>CfOr388
----D--E--------S----------QNI--FH-RA-----------------------------Y---
-------------------------A------------AE----------W-----------------YK
F---SP---------RL----KS-----LL-IIILYR--------------------SVV---------P
----C---KLTAG-N--L---------FPL------------SMV--I----------------------
------------------------F-------ATV-IRT--GIS--Y-FTA---F-----L---SFKD--
-----------------------
>HsOr260
----D--E--------S----------QNI--FH-RA-----------------------------Y---
-------------------------A------------AE----------W-----------------YR
F---SP---------RL----KS-----LL-IITLYR--------------------SIV---------P
----C---KLTAG-N--L---------YPL------------SMT--I----------------------
------------------------A-------ATV-IRT--GMS--Y-FTA---F-----L---SLKE--
-----------------------
>AcOR196
----D--E--------S----------QNI--FH-RA-----------------------------Y---
-------------------------A------------AE----------W-----------------YK
F---SP---------RL----KS-----LL-IIILYR--------------------SIV---------P
----C---KLTAG-N--L---------FSL------------SMA-------------------------
--------------------------------------------------A---F-----V---SM----
-----------------------
>CfOr389
----D--E--------S----------QNI--FY-RA-----------------------------Y---
-------------------------A------------AK----------W-----------------YM
Y---SP---------RM----RS-----LL-IITLYR--------------------SNI---------P
----C---SLTAG-K--L---------IPL------------SMT--T----------------------
------------------------Y-------AAV-VRA--GMS--Y-FTA---F-----L---SIKD--
-----------------------
>HsOr261
----D--E--------S----------QNV--FH-RT-----------------------------Y---
-------------------------A------------AE----------W-----------------YT
F---SP---------RL----KS-----LM-IVTLYR--------------------SVV---------P
----C---SLTAG-K--M---------LPL------------SMT--T----------------------
------------------------Y-------AGV-VRT--GVS--Y-FTA---F-----L---SLKD--
-----------------------
>AcOR205
-----------------------------------R------------------------------Y---
-------------------------A------------AE----------W-----------------YK
F---SP---------RL----KS-----LL-IMTLYR--------------------SNI---------P
----C---GLKAG-N--M---------IPL------------SIA--T----------------------
------------------------Y-------AAV-SKM--RKD--I-----------------------
-----------------------
>HsOr262
----D--E--------S----------QEV--VH-RA-----------------------------Y---
-------------------------A------------AE----------W-----------------YR
F---SP---------RL----KS-----LL-IITVHR--------------------GIV---------P
----C---GLTAG-K--M---------IPL------------SMT--T----------------------
------------------------Y-------AAV-VRT--AAS--Y-FMT---F-----L---SLK---
-----------------------
>AcOR61
----------------N----------EEM--IY-RE-----------------------------Y---
----------------------------------------------------------------------
----------------------------II-CLKKHQ---------------------------------
---------LALE---------------------------------------------------------
----------------------------------------------------------------------
-----------------------
>AcOR109
----------------N----------EEI--IY-RE-----------------------------Y---
----------------------------------------------------------------------
----------------------------II-CLKKYQ-----------------LALDYR---------N
----R---RNKLN-F--Y---------YPK------------RKD--L----------------------
------------------------F-------DEE-DKELGDDE--Y-QCL---Y-----R---MSLS--
-----------------------
>AcOR110
----------------N----------EGI--IY-RE-----------------------------Y---
----------------------------------------------------------------------
----------------------------IT-CLKKHQ-----------------LALE------------
----------------------------------------------------------------------
--------------------------------------E-------------------------------
-----------------------
>AcOR60
----D--E--------S----------QNV--FY-Q----------------------------------
----------------------------------------------------------------------
----------------------------MV-SQK------------------------------------
----------------------------------------------------------------------
----------------------------------------------------------------------
-----------------------
>CfOr279
----D--H--------S----------LEI--CD-KI-----------------------------Y---
-------------------------N------------SA----------W-----------------YE
I---PL---------KG----QK-----LL-LITMRK--------------------SIE---------A
----S---TLTAC-K--I---------YVF------------SLQ--N----------------------
------------------------F-------TMV-LQT--AMS--Y-FTV---L-----A---SF----
-----------------------
>CfOr406
----D--H--------S----------LQI--CY-KI-----------------------------Y---
-------------------------N------------SA----------W-----------------YE
I---PV---------KG----QK-----LL-LITMRK--------------------STK---------A
----S---TVTAC-K--I---------YVY------------SLQ--S----------------------
------------------------F-------TTV-LQT--AMS--Y-FTV---L-----A---SFS---
-----------------------
>CfOr281
----N--H--------S----------LET--CD-KI-----------------------------F---
-------------------------H------------SS----------W-----------------YE
I---PV---------KA----QR-----LL-LMVMRK--------------------SIV---------A
----S---TLTAG-K--I---------YIF------------SLE--S----------------------
------------------------F-------TMV-LQT--SMS--Y-FTV---L-----S---SF----
-----------------------
>CfOr286
----N--H--------S----------TGI--CD-KI-----------------------------Y---
-------------------------N------------GS----------W-----------------YE
I---PI---------TA----QR-----LL-LMVMRK--------------------GIE---------A
----S---TFTAG-K--I---------YVF------------SLA--N----------------------
------------------------F-------TAV-LQT--SMS--Y-FTV---L-----S---SFN---
-----------------------
>AcOR180
----D--Y--------S----------FEI--RD-KI-----------------------------Y---
-------------------------H------------SS----------W-----------------YT
I---PV---------KE----QR-----LL-MFVMRK--------------------SIE---------A
----C---VLSAG-K--I---------YVF------------SLE--N----------------------
------------------------F-------MTV-KQ----------------L-----T---------
-----------------------
>CfOr280
----N--H--------S----------LET--HN-KI-----------------------------Y---
-------------------------N------------GV----------W-----------------YE
M---PV---------KE----QK-----LL-LLVMRK--------------------SIE---------A
----S---TVTAC-K--I---------YIF------------SLQ--N----------------------
------------------------F-------TTV-LQS--AMS--Y-FMM---L-----A---SFN---
-----------------------
>HsOr257
----N--H--------S----------LGL--CE-KI-----------------------------Y---
-------------------------N------------GL----------W-----------------YT
I---PV---------KS----QR-----LL-LFAMRK--------------------NIV---------P
----S---FVTAG-K--I---------YIF------------CLE--N----------------------
------------------------F-------TSV-MQC--SIS--Y-FTV---L-----S---SFN---
-----------------------
>HsOr258
----N--H--------S----------LEL--CQ-KI-----------------------------Y---
-------------------------N------------GL----------W-----------------YT
I---PV---------KS----QR-----LL-LFVMRK--------------------NIE---------P
----S---FMTAG-K--V---------YIF------------CLE--S----------------------
------------------------F-------TSV-MQC--SLS--F-FTV---L-----S---SFN---
-----------------------
>HsOr354
----N--H--------S----------LEL--CQ-KI-----------------------------Y---
-------------------------N------------GL----------W-----------------YT
I---PV---------NS----QR-----LL-LFALRK--------------------TIE---------P
----S---FVSAG-K--I---------YIF------------CLE--S----------------------
------------------------F-------TSV-LQC--SLS--Y-FTV---L-----S---TFN---
-----------------------
>HsOr259
----N--H--------S----------LEL--CQ-KI-----------------------------Y---
-------------------------N------------GL----------W-----------------YN
I---PV---------KS----QR-----LL-LFAMRK--------------------TIE---------P
----S---FVSAG-K--I---------YIF------------CLE--S----------------------
------------------------F-------TSV-LQC--SLS--Y-FTV---L-----S---TFN---
-----------------------
>HsOr352
----N--H--------S----------LET--SE-KL-----------------------------Y---
-------------------------N------------GL----------W-----------------YN
I---PV---------KS----QR-----LL-LFAMRK--------------------NME---------P
----S---IVTAG-K--I---------YIF------------CLE--S----------------------
------------------------F-------TSV-LQC--SLS--Y-FTV-------------------
-----------------------
>AvOR61
----D--H--------S----------LQM--RN-KI-----------------------------Y---
-------------------------N------------CS----------W-----------------YN
I---PV---------KS----QR-----LL-LYVMRR--------------------SMQ---------P
----N---FLSAG-K--I---------YVF------------SLK--S----------------------
------------------------F-------TTV-VNS--SVS--Y-FTV---L-----A---SFQ---
-----------------------
>AcOR179
----D--H--------S----------LQM--RN-KI-----------------------------Y---
-------------------------N------------CS----------W-----------------YN
I---PV---------KS----QR-----LL-LYVMRR--------------------SMQ---------P
----N---FLSAG-K--I---------YVF------------SLK--S----------------------
------------------------F-------TTY-S---------------------------------
-----------------------
>CfOr283
----D--H--------S----------LQM--RD-KI-----------------------------Y---
-------------------------N------------GS----------W-----------------YK
I---PV---------KS----QK-----ML-LHVMRQ--------------------CLQ---------P
----N---FLSAG-K--I---------YIF------------SLK--S----------------------
------------------------F-------TTV-LQS--SMS--Y-FTV---L-----T---SFE---
-----------------------
>CfOr292
----D--H--------S----------LQM--HD-KI-----------------------------Y---
-------------------------N------------CS----------W-----------------YK
I---PV---------KS----QR-----LL-LNVMRR--------------------SLQ---------P
----N---ILTAG-G--L---------YIF------------SLK--S----------------------
------------------------F-------TTV-LQS--SVS--Y-FTV---L-----A---SFQ---
-----------------------
>CfOr288
------------------------------------------------------------------Y---
-------------------------N------------CS----------W-----------------YK
I---PV---------KS----QR-----LL-LNVMRR--------------------SLQ---------P
----N---ILSAG-R--I---------YIF------------SLK--S----------------------
------------------------F-------MTV-LQS--AVS--Y-FTV---L-----A---SFQ---
-----------------------
>CfOr289
----D--H--------S----------LQM--QD-KI-----------------------------Y---
-------------------------N------------CS----------W-----------------YK
I---PV---------KS----QK-----LI-LNVMGR--------------------SVQ---------P
----N---ILSAG-R--I---------YIF------------SLK--S----------------------
------------------------F-------MTV-LQS--AVS--Y-FTV---L-----A---SFQ---
-----------------------
>CfOr290
----D--H--------S----------LQM--HD-KI-----------------------------Y---
-------------------------K------------CS----------W-----------------YK
M---PV---------KS----QR-----LL-LNSMRR--------------------SLH---------P
----N---ILSAG-R--I---------YVF------------SLK--N----------------------
------------------------F-------MTV-LQS--SVS--Y-FTV---L-----A---SF----
-----------------------
>CfOr291
----D--H--------S----------LQI--HD-KI-----------------------------Y---
-------------------------N------------CS----------W-----------------YK
I---PV---------KS----QK-----LL-LNIMRR--------------------SSQ---------P
----N---ILSAG-R--I---------YVF------------SLK--S----------------------
------------------------F-------MTV-LQA--SMS--Y-FTI---V---------------
-----------------------
>HsOr364
----D--H--------S----------LQI--RD-KM-----------------------------Y---
-------------------------D------------CT----------W-----------------YK
I---PA---------ES----QR-----LI-LHVQKR--------------------SLR---------P
----K---FLSAG-K--I---------FTF------------SLQ--G----------------------
------------------------F-------TTV-VQT--SMS--Y-FTV---L-----S---SVQ---
-----------------------
>HsOr365
----D--H--------S----------LQI--RD-KM-----------------------------Y---
-------------------------G------------CT----------W-----------------YK
I---PA---------ES----QR-----LI-LHVLKR--------------------SLQ---------P
----K---FLSAG-K--I---------FIF------------SLQ--G----------------------
------------------------F-------TTV-VQT--SMS--Y-FTV---L-----S---SVQ---
-----------------------
>HsOr366
----D--H--------S----------LQI--RD-KM-----------------------------Y---
-------------------------D------------CT----------W-----------------YK
I---PA---------ES----QR-----LI-LHVLKR--------------------SLQ---------P
----K---FLSAG-K--I---------FIF------------SLQ--G----------------------
------------------------F-------TTV-VQT--SMS--Y-FTV---L-----S---SVQ---
-----------------------
>HsOr367
----D--H--------S----------LQI--RD-KI-----------------------------Y---
-------------------------S------------CN----------W-----------------YK
I---PA---------KS----QR-----LI-LHVMKR--------------------SLR---------P
----K---FLTAS-S--V---------FIF------------SLE--G----------------------
------------------------F-------TAV-VQT--SVS--Y-FTV---L-----S---S-----
-----------------------
>HsOr368
----D--H--------S----------LQI--RD-KI-----------------------------Y---
-------------------------N------------CS----------W-----------------YE
I---PV---------KS----RK-----LM-LHVITK--------------------SLQ---------S
----N---TLSAS-R--I---------FIF------------SLQ--G----------------------
------------------------F-------TTV-LQT--SMS--Y-FTV---L-----S---SVQ---
-----------------------
>CfOr282
----D--H--------S----------LQT--RD-RI-----------------------------Y---
-------------------------N------------SA----------W-----------------YK
A---SI---------KS----QK-----LL-MLVMIK--------------------CLR---------P
----C---VLSAG-K--I---------YIF------------SLE--S----------------------
------------------------F-------TMI-LQT--SMS--Y-FTV---L-----A---SFQ---
-----------------------
>CfOr284
----D--H--------S----------VQT--RD-RI-----------------------------Y---
-------------------------N------------SA----------W-----------------YK
A---SI---------KS----QK-----LL-MLVMIK--------------------CLR---------P
----S---VLSAG-K--I---------YIF------------SLE--N----------------------
------------------------F-------TAV-LQT--SMS--Y-FTV---L-----A---SF----
-----------------------
>CfOr285
----D--H--------S----------VQT--RD-RI-----------------------------Y---
-------------------------N------------SA----------W-----------------YK
A---SM---------KS----QK-----LL-MLVMMK--------------------CLR---------L
----S---VLSAG-R--I---------YIF------------SLQ--N----------------------
------------------------F-------TMV-LQT--SMS--Y-FTV---L-----A---SFQ---
-----------------------
>CfOr287
----D--H--------S----------VQT--RD-RI-----------------------------Y---
-------------------------N------------SA----------W-----------------YK
A---SM---------KS----QK-----LL-MLVMMK--------------------CLR---------L
----S---VLSAG-R--I---------YIF------------SLQ--N----------------------
------------------------F-------TMV-LQT--SMS--Y-FTV---L-----A---SFQ---
-----------------------
>CfOr392
----D--H--------S----------LQM--RD-KI-----------------------------Y---
-------------------------N------------SS----------W-----------------YK
T---SI---------KL----QK-----LI-ILVMMK--------------------GLR---------P
----S---FLTAG-K--I---------YIF------------SLE--S----------------------
------------------------F-------TTV-LQT--SVS--Y-LTV---L-----G---SV----
-----------------------
>CfOr390
----D--H--------S----------LQT--RD-TI-----------------------------Y---
-------------------------N------------SP----------W-----------------YK
T---PA---------KS----QK-----ML-LFVMRK--------------------SLQ---------P
----M---FLTAG-K--I---------YIF------------SLE--N----------------------
------------------------F-------TSI-VQT--SMS--Y-FTV---L-----S---SLE---
-----------------------
>CfOr391
----D--H--------S----------LQI--RD-KI-----------------------------Y---
-------------------------N------------SF----------W-----------------YK
T---SA---------KS----QK-----ML-LFVIRK--------------------SFQ---------P
----M---FLSAG-K--I---------YIF------------SME--S----------------------
------------------------F-------TTV-VQT--SMS--Y-FTI---L-----A---SLE---
-----------------------
>AvOR120
-----------------------------------KI-----------------------------Y---
-------------------------N------------SS----------W-----------------YE
V---PA---------ES----RR-----LL-LFMMRR--------------------SVQ---------P
----C---FLSAG-K--I---------YVF------------SLK--S----------------------
------------------------F-------STV-MQS--SVS--Y-FTV---L-----A---SFQ---
-----------------------
>AcOR181
----D--H--------S----------SQL--SD-KI-----------------------------Y---
-------------------------N------------SS----------W-----------------YE
V---PA---------ES----RR-----LL-LFMMRR--------------------SVQ---------P
----C---FLSAG-K--I---------YVF------------SLK--S----------------------
------------------------F-------STLDCLNPIKPDLQDRLIHHSVQLRDKI----------
-----------------------
>HsOr362
----D--H--------S----------LQT--RE-KI-----------------------------Y---
-------------------------N------------SP----------W-----------------YE
V---PV---------KT----QK-----ML-LFMMRR--------------------SIQ---------P
----S---FMSAG----I---------YIF------------SME--N----------------------
------------------------F-------SKI-LQT--SMS--Y-FTV---L-----A---SME---
-----------------------
>HsOr363
----D--H--------S----------LQT--RE-KI-----------------------------Y---
-------------------------N------------SR----------W-----------------YE
V---PI---------RT----QK-----ML-LFVMRR--------------------SIQ---------P
----S---CISAG----I---------YVF------------SME--N----------------------
------------------------F-------SMI-LQT--SMS--Y-FTV---L-----A---SME---
-----------------------
>HsOr256
----D--H--------S----------LRM--RD-KI-----------------------------Y---
-------------------------N------------SL----------W-----------------YK
A---PL---------KS----RK-----LL-ILTMMQ--------------------SLR---------P
----T---VLSAG-K--V---------YIF------------SLE--S----------------------
------------------------F-------TTV-LQT--SMS--Y-FTV---L-----S---TFQ---
-----------------------
>HsOr353
----D--H--------S----------LQM--RD-KI-----------------------------Y---
-------------------------S------------SS----------W-----------------YE
A---PL---------KS----RK-----LL-IITMIQ--------------------SIR---------P
----I---SLTAG-K--I---------YVF------------SLE--S----------------------
------------------------F-------TTI-LQT--SMS--Y-FTV---L-----A---SFQ---
-----------------------
>HsOr355
----D--R--------S----------IET--RD-KI-----------------------------Y---
-------------------------N------------SS----------W-----------------YK
T---PR---------NL----RK-----LL-ILIMMK--------------------SLQ---------P
----S---LLTAG-K--I---------YIF------------SLE--N----------------------
------------------------F-------ATV-LQT--SMS--Y-FTV---L-----A---SF----
-----------------------
>HsOr357
----D--H--------S----------YQT--RD-KI-----------------------------Y---
-------------------------S------------ST----------W-----------------YE
A---PM---------KS----QK-----LL-IMVMIR--------------------SLQ---------P
----T---CLSAG-K--V---------YIF------------SLE--S----------------------
------------------------F-------SMV-LQT--SMS--Y-FTV---L-----A---SF----
-----------------------
>HsOr361
----N--H--------S----------LQT--RN-KI-----------------------------Y---
-------------------------S------------NS----------W-----------------YE
A---SI---------KS----QK-----LI-IMVIIR--------------------SLQ---------P
----T---CLSAG-K--V---------YIF------------SLE--S----------------------
------------------------F-------SAV-LQT--SMS--Y-FTL---L-----A---SLQ---
-----------------------
>HsOr359
----D--H--------S----------LET--RD-KI-----------------------------Y---
-------------------------S------------SS----------W-----------------YE
A---PK---------KS----QK-----LL-IMVMIR--------------------SLQ---------P
----T---CLSAG-K--V---------YIF------------SLE--S----------------------
------------------------F-------SAV-LQT--SML--Y-FTV---L-----A---SF----
-----------------------
>HsOr360
----N--H--------S----------LQT--HN-KI-----------------------------Y---
-------------------------N------------SS----------W-----------------YE
A---PM---------KS----QK-----LI-IIGMIR--------------------SLQ---------P
----T---CLSAG-K--I---------YIF------------SLQ--S----------------------
------------------------F-------SAV-LQT--SMS--Y-FTL---L-----A---SMQ---
-----------------------
>HsOr358
----D--H--------S----------LQT--HD-KI-----------------------------Y---
-------------------------N------------SP----------W-----------------YE
A---PM---------KS----QK-----LI-VMVMLR--------------------SLQ---------P
----T---CLSAG-K--I---------YIF------------SLQ--S----------------------
------------------------F-------SAV-LQT--SMS--Y-FTV---L-----A---SF----
-----------------------
>AcOR116
----D--H--------S----------LQT--RD-KI-----------------------------Y---
-------------------------N------------SL----------W-----------------YT
T---TP---------KS----QR-----ML-LFVMQK--------------------ALH---------P
----V---FLSAC-K--I---------YIF------------SRE--NMQTLV-----------------
-----------------------EY-------DDTLLEE--DQS--Q-TQE---KLAESLQ---KQRN--
-----------------------
>AcOR6
----D--H--------S----------LQI--RD-KI-----------------------------Y---
-------------------------N------------NC----------W-----------------YK
V---SI---------KS----QK-----LI-TLIMIK--------------------TLR---------L
----S---FLSAG-K--I---------YIF------------SLE--S----------------------
------------------------F-------T---ME--------------------------------
-----------------------
>AvOR121
----N--H--------S----------IQL--HD-KI-----------------------------Y---
-------------------------N------------SS----------W-----------------YE
I---PA---------ES----RK-----LL-LFVMQM--------------------CMK---------P
----H---FLSAG-K--I---------YVF------------CLE--S----------------------
------------------------F-------TMV-KII--YET--Y-YFL--FL---------------
-----------------------
>HsOr356
----D--N--------S----------IQI--CD-KI-----------------------------Y---
-------------------------N------------SP----------W-----------------YK
L---PI---------KM----RK-----LL-MLVMMK--------------------TYR---------P
----T---FFSAA-K--L---------YVF------------SLE--N----------------------
------------------------F-------AMV-LQT--SMS--Y-FTV---L-----A---SF----
-----------------------
>AcOR62
----D--N--------G----------FR-----------------------------------------
--------------------------------------GS----------W-----------------FI
I---PM---------KE----QR-----LL-LFVMRK--------------------SIE---------A
----S---VLTAG-K--I---------YVF------------SLE--N----------------------
------------------------F-------TAV-VQS--SMS--Y-FTL---L-----S---SFDVS-
-----------------------
>NvOr198
----N--H--------E----------EKL--KD-YV-----------------------------S---
-------------------------N------------FN----------W-----------------YK
ASPKTKFI--------I----KF----------MIMR--------------------TLK---------P
TKIRA---------M--I---------FPL------------TLE--N----------------------
------------------------F-------TSL-MKT--TMS--Y-FTV---I-----K---STR---
-----------------------
>NvOr201
----H--H--------E----------EKL--KD-YA-----------------------------S---
-------------------------N------------LN----------W-----------------YK
ASPKTKYI--------I----KF----------MIMR--------------------ALK---------P
TTMRA---------I--I---------FPL------------TLE--N----------------------
------------------------F-------TTL-MKT--TMS--Y-FTV---I-----K---STR---
-----------------------
>NvOr200PSE
----N--Y--------S----------ENL--RD-TA-----------------------------Y---
-------------------------N------------LN----------W-----------------YA
ASTKTKYL--------I----QF----------IIMK--------------------SLK---------P
----C---LIS-V-S--I---------FPL------------TLE--N----------------------
------------------------F-------TTL-MKT--VFS--Y-FTV---M-----N---STR---
-----------------------
>NvOr199PSE
----T--A--------I----------EIL--EE-KI-----------------------------Y---
-------------------------N------------VN----------W-----------------YE
LPLESRVL--------V----QV----------MILK--------------------NYR---------P
----T---VIQ-G-G--I---------FPL------------SLP--S----------------------
------------------------F-------TAV-MKT--SIS--Y-FTV---I-----K---STR---
-----------------------
>NvOr205PSE
----T--A--------I----------EVL---DLKX-----------------------------H---
-------------------------D------------VK----------W-----------------YN
VSL----K--------S----QV-----LV-LLMILK--------------------NYR---------P
----T---VMQ-A-F--L---------FPL------------CQE--T----------------------
------------------------L-------KSF-MKT--SMF--Y-FTV---L-----K---STR---
-----------------------
>NvOr203
----N--Y--------G----------EEL---RAQI-----------------------------Y---
-------------------------N------------TN----------W-----------------YE
ASL----K--------T----QR-----LV-KFMMAK--------------------NMH---------P
----I---ILR-A-N--I---------VPL------------CLP--N----------------------
------------------------F-------TRV-IKT--SMS--Y-FTV---L-----Q---STR---
-----------------------
>NvOr204
----D--C----------------------------V-----------------------------Y---
-------------------------D------------SE----------W-----------------YT
ASL----R--------T----RK-----IM-TMVSMR--------------------SLK---------P
----F---LLT-A-K--V---------YVM------------SLP--N----------------------
------------------------F-------TLV-IKT--SMS--Y-FTV---L-----K---SSR---
-----------------------
>NvOr211
----D--H--------S-----------------LRV-----------------------------R---
-------------------------EV-----------CSV---A-----W-----------------YE
LPA----G--------S----RR-----LL-LLMLLR--------------------SSR---------A
----C---HITAG-G--M---------FPM------------NFE--T----------------------
------------------------Y-------CRL-MQT--SMS--Y-FTMILST-----Q---------
-----------------------
>NvOr160
----N--Y--------S----------LEV--FE-YS-----------------------------Y---
-------------------------S------------CE----------W-----------------YN
L------------SAEC----KV-----LI-KIMMLR--------------------SIR---------P
----L---NLTGG-K--M---------FLL------------CME--T----------------------
------------------------Y-------SAM-LKA--GMS--Y-FTV---F-----A---STQSF-
-----------------------
>NvOr161
----N--S--------S----------LEV--FD-KC-----------------------------Y---
-------------------------A------------SR----------W-----------------YN
L------------SEKS----KS-----LI-KIMMIR--------------------SLR---------R
----C---ELTGG-K--M---------FIL------------CMD--T----------------------
------------------------Y-------CNM-MKT--GLS--V-FTV---L-----R---------
-----------------------
>NvOr202
----D--H--------N----------NQI------------------------------------H---
-------------------------KI-----------MNS---G-----W-----------------YK
S------------SMRT----RV-----LV-QMMFLR--------------------SNK---------P
----C---LINCI----I---------FPL------------SME--N----------------------
------------------------F-------TTI-LKT--MFS--Y-FTV---V-----K---SCRF--
-----------------------
>AcOR208
----D--S-------------C-----QKV----------------------------------------
----------------------------------------------------------------------
---------------------------------LHLK--------------------HFL---------P
----L---SLNLH-V--P---------DLC------------PLS--P----------------------
-----------------------------------LPLLCIFSNASSLTIVSSSV---------------
-----------------------
>CfOr268
----D--T--------S---LS-----TKI------------------------------------Y---
-------------------------C------------GK----------W-----------------HN
MSVW------------K----QK-----IM-LFIMIR--------------------CMR---------A
----V---SINSY-S--I---------Y------------------------------------------
-----------------------------------SLETQSGIS--I-CML---L---------------
-----------------------
>CfOr342
----N--V--------F---LLLVMI-SKXKNKWSYR-----------------------------Y---
-------------------------N------------SA----------W-----------------YD
AVIS------------E----QN-----SL-LLMMRR--------------------CLH---------P
----L---VLTAC-K--F---------Y------------------------------------------
-----------------------------------SLQSQMTIS--Y-CMF---I-----KR--------
-----------------------
>AcOR45
----D--P--------F---TSEQER-TKSKN--------------------------------------
----------------------------------------------------------------------
---------------------------------------------------------------------P
----L---P--------F---------Y------------------------------------------
------------------------------------FRN-------------------------------
-----------------------
>AcOR47
----D--T--------S---LC-----GKIDN--------------------------------------
----------------------------------------------------------------------
DSRS------------F----DI-----ST-ANIRNV--------------------K-----------G
-----------IL-V------------Y------------------------------------------
------------------------------------IHT-------------------------------
-----------------------
>AcOR46
----D--M--------S---LC-----GKI----------------------------------------
----------------------------------------------------------------------
------------------------------------K--------------------KVL---------P
-----------EF-I------------Y------------------------------------------
----------------------------------------------------------------------
-----------------------
>AcOR113
----D--T--------S---LC-----EKI----------------------------------------
----------------------------------------------------------------------
---------------------------------------------------------HTI---------P
-----------SI-Q--L---------Y------------------------------------------
---------------------------------VV-IVNLSATH--L-DC--------------------
-----------------------
>AcOR183
----D--M--------SLNIMYYNNVLEQK----------------------------------------
----------------------------------------------------------------------
----------------------------PL-LLIMKR--------------------RFR---------P
----F---VLTAC-R--F---------YVM------------SLQ--N----------------------
------------------------F-------GMVICKNFVDDV--Y-RMF---E---------------
-----------------------
>CfOr343
----D--M--------T---IC-----EKV------------------------------------Y---
-------------------------N------------SA----------W-----------------YY
ASVS------------E----QK-----SL-LLIMGR--------------------RFR---------P
----L---VLTAC-K--F---------YAM------------SLP--S----------------------
------------------------F-------EMI----QMGVS--Y-CMF---M-----RKV-------
-----------------------
>CfOr344
----D--K--------S---VC-----EKV------------------------------------Y---
-------------------------N------------SA----------W-----------------YD
TLIL------------E----QK-----LL-LLIIRR--------------------RSN---------P
----L----VLSA-W--F---------YIF------------SLS--N----------------------
------------------------F-------GLI----QTVFS--Y-CMF---I-----RQI-------
-----------------------
>HsOr369
----D--K--------S---IY-----DKV------------------------------------Y---
-------------------------N------------SE----------W-----------------YN
AIVS------------Q----QK-----PL-LLIMRQ--------------------RFL---------P
----L---VITSC-K--F---------YVM------------SLA--N----------------------
------------------------L-------GKI----QMTAS--Y-CMF---I-----RQV-------
-----------------------
>AcOR182
----D--T--------S---LC-----GKI------------------------------------F---
-------------------------N------------ST----------W-----------------YN
AVVL------------K----QK-----TL-LIIMMR--------------------CYQ---------P
----L---ILTAC-K--F---------YVM------------SLQ--N----------------------
------------------------F-------GMI----QTTIS--Y-SMF---I-----RQV-------
-----------------------
>AvOR131
----D--H--------N-------------------E------YVFAT--------------V---Y---
-------------------------N--------------V---E-----W-----------------Y-
--VA-P------L--HI----QK-----MM-LFLLQK--------------------GTK---------A
-FHLI------LG-G--I---------FVA------------SME--S----------------------
------------------------AA---TLM-GT------SIS--Y-------F-----TVLYSTSTK-
-----------------------
>CfOr301
----D--H--------N-------------------E------YVFAT--------------V---Y---
-------------------------N--------------V---H-----W-----------------Y-
--IA-P------I--RI----QK-----MI-LFLLQK--------------------GTK---------S
-FHLI------LG-G--I---------FVA------------SMQ--S----------------------
------------------------AA---SLL-NT------SIS--Y-------F-----TVFYSTQHN-
-----------------------
>CfOr327
----D--H--------N-------------------E------YVFAT--------------V---Y---
-------------------------N--------------V---R-----W-----------------Y-
--MA-P------I--RI----QK-----MI-QFLLQK--------------------GTK---------S
-FYLI------LG-G--I---------FVA------------SMQ--N----------------------
------------------------AA---SIA-ST------SIS--Y-------F-----TVLYSTR---
-----------------------
>CfOr302
----D--H--------H-------------------E------YIFIT--------------V---Y---
-------------------------T--------------V---R-----W-----------------Y-
--MA-P------I--HI----QK-----MV-LFLLQR--------------------GIK---------S
-LHVT------LG-G--I---------FVG------------SIQ--S----------------------
------------------------FA---SLT-ST------SIS--Y-------F-----TVLYSTMHD-
-----------------------
>HsOr273
----D--H--------N-------------------N------HVFTT--------------I---Y---
-------------------------N--------------I---Q-----W-----------------Y-
--VT-P------L--HM----QK-----MI-LFLLQR--------------------GTK---------P
-YYLQ------LG-I--L---------FVG------------SLE--G----------------------
------------------------FA---SLM-SA------TIS--Y-------F-----TVIYSTR---
-----------------------
>HsOr274
----D--H--------N-------------------N------HVFTT--------------V---Y---
-------------------------N--------------I---Q-----W-----------------Y-
--VT-P------L--HV----QK-----MI-LFLLRR--------------------GAK---------P
-YYLQ------LG-S--V---------FVG------------SLE--G----------------------
------------------------FA---SLT-SA------TIS--Y-------F-----AVIYSTQQ--
-----------------------
>HsOr276
----D--H--------N-------------------N------HVFTS--------------I---Y---
-------------------------N--------------I---Q-----W-----------------Y-
--VT-P------L--HV----QK-----MI-LFMLQR--------------------GTK---------P
-YHLQ------LG-S--V---------FVG------------SLE--G----------------------
------------------------FA---SLM-SA------SIT--Y-------F-----TVIYSIR---
-----------------------
>HsOr275
----D--H--------N-------------------N------HVFTT--------------V---Y---
-------------------------N--------------I---Q-----W-----------------Y-
--VT-P------L--HV----QK-----MI-LFMLQR--------------------GTK---------P
-YHLQ------LG-S--I---------FVG------------SSE--G----------------------
------------------------FT---SLV-SA------TIS--Y-------F-----TVIYSIQ---
-----------------------
>HsOr294
----D--H--------N-------------------E------HVFEA--------------T---Y---
-------------------------N--------------I---R-----W-----------------Y-
--IA-P------L--HI----QK-----MI-LFLLQK--------------------GTK---------A
-FTLN------LG-G--L---------FVA------------SLE--S----------------------
------------------------AS---MLA-SA------SVS--Y-------F-----TILYSTRQ--
-----------------------
>HsOr295
----D--H--------N-------------------N------HVFET--------------V---Y---
-------------------------N--------------I---P-----W-----------------Y-
--MA-P------L--HI----QK-----MI-LFLLQR--------------------GSK---------T
-FTLS------LG-G--L---------FVA------------SLE--S----------------------
------------------------AS---TLA-SA------SIS--Y-------F-----TILYSTQQ--
-----------------------
>HsOr288
----D--H--------N-------------------E------DMFVT--------------V---Y---
-------------------------N--------------V---K-----W-----------------Y-
--NA-P------L--RI----QK-----MI-LFMLQR--------------------GSK---------P
-FYVI------IG-G--M---------FIG------------SLE--S----------------------
------------------------AA---KLL-SA------SMS--Y-------F-----TVLYSTRQN-
-----------------------
>CfOr310
----D--H--------N-------------------N------HIYYT--------------A---Y---
-------------------------S--------------G---C-----W-----------------Y-
--VA-P------L--HV----QK-----LI-LFLLQR--------------------GSK---------V
-VSLN------VG-G--L---------FAA------------SLN--C----------------------
------------------------FA---SLA-SA------SVS--Y-------F-----TFIYST----
-----------------------
>CfOr387
----D--H--------N-------------------N------HIYYT--------------A---Y---
-------------------------N--------------A---R-----W-----------------Y-
--VA-P------L--HT----QK-----LI-LFLLQR--------------------SNK---------I
-VSLN------VG-G--L---------FAA------------SLS--C----------------------
------------------------FA---SLA-SA------SIS--Y-------F-----TFIYST----
-----------------------
>CfOr386
----D--H--------N-------------------N------HIYYT--------------A---Y---
-------------------------N--------------V---R-----W-----------------Y-
--VA-P------L--HI----QK-----LI-LFLLQR--------------------GSK---------V
-VNLN------VG-G--L---------FIA------------SLN--C----------------------
------------------------FA---SLA-SA------SIS--Y-------F-----TFIYSTQ---
-----------------------
>CfOr385
----D--H--------N-------------------N------DIYYT--------------A---Y---
-------------------------N--------------V---C-----W-----------------Y-
--VA-P------L--HI----QK-----LI-LFLLQR--------------------GSK---------V
-VNLN------VG-G--L---------IAA------------SLN--C----------------------
------------------------FA---SLA-SA------SVS--Y-------F-----TFIYSTHE--
-----------------------
>CfOr384
----D--H--------N-------------------N------HIYST--------------A---Y---
-------------------------N--------------I---H-----W-----------------Y-
--VM-P------L--HV----QK-----LI-LFLLQR--------------------SSK---------S
-FSLN------IG-G--L---------FVA------------SLQ--C----------------------
------------------------FA---SLS-ST------SIS--Y-------F-----TVIYSTQ---
-----------------------
>CfOr372
----N--H--------N-------------------N------HIYFL--------------A---Y---
-------------------------N--------------S---R-----W-----------------Y-
--IA-P------L--HA----QK-----LI-LFILLR--------------------GSK---------T
-VNLN------IG-G--L---------VVA------------SLE--C----------------------
------------------------FT---MLI-KL------SMS--Y-------F-----TVMYSMQE--
-----------------------
>CfOr376
----N--H--------N-------------------N------HVYFA--------------A---Y---
-------------------------N--------------S---R-----W-----------------Y-
--IA-P------L--HA----QK-----LI-FFILLR--------------------GGK---------S
-VNVN------IG-G--L---------IVA------------SLE--C----------------------
------------------------FT---NLT-KT------SMS--Y-------F-----TVMSSMQE--
-----------------------
>CfOr373
-------------------------------------------YVYFH--------------R---Y---
-------------------------N--------------S---R-----W-----------------Y-
--VI-P------L--HA----QK-----LI-LFILLR--------------------GSK---------S
-VNLN------IG-G--V---------IVA------------SLE--C----------------------
------------------------FG---TLV-KT------SMS--Y-------F-----TVIYS-----
-----------------------
>HsOr264
----D--H--------N-------------------N------HVFFT--------------V---Y---
-------------------------N--------------I---R-----W-----------------Y-
--IA-P------L--HV----QK-----LI-LFLLQR--------------------GGK---------T
-FGLT------VG-K--L---------FIS------------SLD--C----------------------
------------------------FA---TLT-NA------SMS--Y-------F-----TLIYSIRQ--
-----------------------
>HsOr267
----D--H--------N-------------------N------HVYLT--------------A---Y---
-------------------------N--------------V---C-----W-----------------Y-
--IA-P------L--HV----QK-----LI-LFLLQR--------------------GSK---------T
-FSLT------VG-G--L---------FTA------------SLE--C----------------------
------------------------FA---SLA-SA------SVS--Y-------F-----TVMYSMQQ--
-----------------------
>HsOr269
----------------------------------------------LD--------------R---Y---
-------------------------N--------------V---W-----W-----------------Y-
--IA-P------L--HV----QK-----LI-LFLLQR--------------------GSK---------T
-FSLT------VG-G--L---------FTA------------SLE--C----------------------
------------------------FA---SLA-SA------SVS--Y-------F-----TVMYSTQK--
-----------------------
>HsOr268
----D--H--------N-------------------D------YIY------------------------
----------------------------------------------------------------------
---------------------LT-----------------------------------------------
--------------------------------------------A-------------------------
----------------------------------------------------------------------
-----------------------
>HsOr270
----D--H--------N-------------------D------YIYLT--------------A---Y---
-------------------------N--------------V---Y-----X-----------------Y-
--IA-P------L--HV----QK-----LI-LFLLQR--------------------GSK---------T
-FSLT------IG-G--L---------FTV------------SLE--C----------------------
------------------------FA---S----------------------------------------
-----------------------
>HsOr271
----D--H--------N-------------------N------HVYFT--------------A---Y---
-------------------------N--------------V---C-----W-----------------Y-
--IT-P------L--HV----QK-----LI-LFLLQR--------------------GSK---------T
-FSLT------VG-G--L---------FTA------------SLE--C----------------------
------------------------FA---SLA-GA------SVS--Y-------F-----TVMYSTQQ--
-----------------------
>HsOr272
----D--H--------N-------------------N------HVYLT--------------A-------
-------------------------N------------------------W-----------------Y-
--IA-P------L--HV----QK-----LI-LFLLQR--------------------GSK---------M
-FSLT------VR-G--L---------FTA------------SLE--C----------------------
------------------------FS---SLA-GA------SVS--Y-------F-----TVMYSTQQ--
-----------------------
>HsOr266
----D--H--------N-------------------D------QIYFT--------------A---Y---
-------------------------I--------------V---R-----W-----------------Y-
--TA-P------L--HV----QK-----LI-LFLIQR--------------------GSK---------P
-FGLH------VG-R--L---------FVA------------SLE--C----------------------
------------------------FA---TLA-SA------SIS--Y-------F-----TVMYSVQK--
-----------------------
>HsOr296
----D--H--------N-------------------N------HVFIT--------------T---Y---
-------------------------N--------------V---R-----W-----------------Y-
--LA-S------L--HT----QK-----MI-LFLLQR--------------------GNK---------S
-FTLN------LG-N--I---------FIG------------SLQ--S----------------------
------------------------FA---SMV-NI------SIS--Y-------F-----TVIYSTQK--
-----------------------
>CfOr377
----N--H--------S-------------------N------HIYFT--------------A---Y---
-------------------------N--------------V---Q-----W-----------------Y-
--VA-P------L--RA----QK-----MI-LFILQR--------------------GNK---------T
-YSLN------IA-G--L---------YVP------------SLE--C----------------------
------------------------FA---MLT-KA------SIS--Y-------F-----T----VLQSM
Q----------------------
>CfOr380
----N--H--------S-------------------N------HIYST--------------A---Y---
-------------------------N--------------I---R-----W-----------------Y-
--KA-P------S--RI----QK-----II-LIILQR--------------------GSK---------S
-FNLN------IA-G--L---------FVL------------SVE--C----------------------
------------------------FA---TLT-KT------SLS--Y-------F-----TVIYSTQQ--
-----------------------
>CfOr381
----N--Y--------S-------------------N------HIYST--------------A---Y---
-------------------------N--------------I---R-----W-----------------Y-
--KA-P------S--YV----QK-----MI-LFILQR--------------------GNK---------T
-FNIN------IT-G--L---------FVL------------SIE--C----------------------
------------------------FA---MLI-KA------SMS--Y-------F-----TVMYSTQ---
-----------------------
>CfOr383
----N--Y--------S-------------------N------HIYST--------------A---Y---
-------------------------N--------------V---R-----W-----------------Y-
--EA-P------L--NV----QK-----MI-LFILQR--------------------SRK---------N
-FHIK------IA-G--L---------FII------------SLE--C----------------------
------------------------FA---TLI-KA------SMS--Y-------F-----TFMYSTQ---
-----------------------
>CfOr382
----N--Y--------N-------------------D------HIYSA--------------V---Y---
-------------------------N--------------S---Q-----W-----------------Y-
--MA-P------L--HV----QK-----MI-LFILQK--------------------SSK---------T
-FNCT------IA-G--L---------LVI------------SMK--L----------------------
------------------------FA---TLT-KT------SMS--Y-------V-----TVIYSTQQ--
-----------------------
>CfOr378
----N--Y--------C-------------------N------HIYIT--------------A---Y---
-------------------------N--------------V---R-----W-----------------Y-
--EA-P------L--HA----QK-----MI-LFILLR--------------------GNK---------S
-FTVN------IA-G--I---------FVI------------SLE--C----------------------
------------------------FA---MLT-KA------SMS--Y-------F-----TVLHTTQQ--
-----------------------
>CfOr379
----N--Y--------C-------------------N------QMYIT--------------A---Y---
-------------------------N--------------V---R-----W-----------------Y-
--EA-P------L--HA----QK-----MI-LFILLR--------------------GNK---------S
-FTVN------IA-G--I---------FVI------------SLE--C----------------------
------------------------FA---MLT-KA------SMS--Y-------F-----TVLHTTQQ--
-----------------------
>CfOr304
----N--H--------N-------------------H------YVFNT--------------A---Y---
-------------------------N--------------V---Q-----W-----------------Y-
--IA-P------L--HI----QR-----II-LFLLQR--------------------NSK---------S
-FTLS------VG-G--L---------FVA------------SIE--C----------------------
------------------------FA---TLV-KT------SVS--Y-------F-----TVIYSTR---
-----------------------
>CfOr332
----N--H--------N-------------------H------HVFVT--------------A---Y---
-------------------------N--------------V---Q-----W-----------------Y-
--IA-P------L--HI----QK-----II-LFLLQR--------------------NSK---------N
-FTLS------VG-G--L---------FIA------------SIE--C----------------------
------------------------FA---TLV-KT------SVS--Y-------F-----TVIYSTR---
-----------------------
>CfOr336
----N--H--------N-------------------H------HVFVT--------------A---Y---
-------------------------N--------------V---Q-----W-----------------Y-
--IA-P------L--YI----QK-----II-LFLLQR--------------------DSK---------N
-FTLS------VG-G--L---------FVA------------SIE--C----------------------
------------------------FA---TLA-KT------SVS--Y-------F-----TVIYSTR---
-----------------------
>CfOr333
----N--H--------N-------------------H------HVFVT--------------A---Y---
-------------------------N--------------V---Q-----W-----------------Y-
--IA-P------L--HI----QK-----II-LFLLQR--------------------DSK---------S
-FTLS------VG-G--L---------FVA------------SIE--C----------------------
------------------------FA---TLV-KT------SVS--Y-------F-----TVIYS-----
-----------------------
>CfOr335
----N--H--------N-------------------H------HVFVT--------------A---Y---
-------------------------N--------------V---Q-----W-----------------Y-
--IA-P------L--HI----QK-----II-LFLLQR--------------------NSK---------N
-FTLT------IG-K--L---------FVA------------SVE--C----------------------
------------------------FA---TLA-KT------SVS--Y-------F-----TVIYSIQ---
-----------------------
>CfOr334
----N--H--------N-------------------Q------HVFIT--------------A---Y---
-------------------------N--------------V---R-----W-----------------Y-
--FA-P------L--YI----QR-----MI-LFLLQR--------------------NSR---------N
-FTLN------IG-G--L---------FDA------------SIE--C----------------------
------------------------FA---TLV-K--------TF--Y-------F-----TVIYSTR---
-----------------------
>CfOr318
----D--H--------N-------------------N------DIFAT--------------V---C---
-------------------------D--------------V---Q-----W-----------------Y-
--AV-P------L--HI----QK-----LI-LFLLQR--------------------SSK---------D
-FTLC------IG-G--L---------FVA------------SLE--C----------------------
------------------------FA---TLL-KT------SFS--F-------F-----SFMYSTQ---
-----------------------
>CfOr321
----D--H--------N-------------------N------DIFAT--------------V---C---
-------------------------D--------------V---Q-----W-----------------Y-
--AA-P------L--YI----QK-----LL-LFLLQR--------------------NSK---------D
-FTLC------IG-G--L---------FVA------------SMK--C----------------------
------------------------FA---TLL-KT------SFS--Y-------F-----TVMYSTQ---
-----------------------
>CfOr322
----D--H--------N-------------------N------DIFAT--------------V---C---
-------------------------D--------------V---Q-----W-----------------Y-
--AA-P------L--HI----QK-----LL-LFLLQR--------------------GSK---------D
-FTLC------IG-G--L---------FVA------------SLE--C----------------------
------------------------FA---TLL-KT------SFS--Y-------F-----TVMYSTQ---
-----------------------
>CfOr320
----D--H--------N-------------------N------DIFVT--------------V---C---
-------------------------D--------------V---Q-----W-----------------H-
--AA-P------L--YI----QK-----LI-LFLLQR--------------------GSK---------D
-FTLC------IG-G--L---------FVA------------SLE--S----------------------
------------------------FS---TGKINI------SLK--Y-----------------------
-----------------------
>CfOr319
----D--H--------N-------------------N------DIFAT--------------V---Y---
-------------------------N--------------V---Q-----W-----------------N-
--VA-P------L--HI----QK-----VI-LFLLQR--------------------GAK---------D
-FTIS------VG-G--L---------FVG------------SLE--C----------------------
------------------------FA---TLV-KT------SVS--Y-------F-----TVIYSTQ---
-----------------------
>CfOr331
----D--H--------N-------------------S------DVFAT--------------V---Y---
-------------------------N--------------V---Q-----W-----------------N-
--VA-P------L--HI----QK-----VI-LFLLQR--------------------SIK---------D
-FTIS------VG-G--L---------FVG------------SLE--C----------------------
------------------------FA---SLV-KT------SVS--Y-------F-----TVIYSTQ---
-----------------------
>CfOr367
----D--H--------N-------------------N------DIFTT--------------V---Y---
-------------------------N--------------V---Q-----W-----------------N-
--AA-P------L--HI----QK-----MI-LFLLQR--------------------GSK---------D
-FTIS------VG-G--L---------FVG------------SLE--C----------------------
------------------------FA---TMV-RA------SVS--Y-------F-----TVMYSTQ---
-----------------------
>CfOr326
----D--H--------N-------------------N------DVFAT--------------V---Y---
-------------------------D--------------V---Q-----W-----------------H-
--VA-P------L--HI----QK-----VI-LFLLQR--------------------GTK---------D
-FTIS------IG-R--L---------FVA------------SFG--H----------------------
------------------------FT---TLV-KT------SVS--Y-------F-----TVVYSTQ---
-----------------------
>CfOr404
----D--H--------N-------------------N------DVFAT--------------V---Y---
-------------------------D--------------V---E-----W-----------------H-
--ER-P------L--HI----QK-----II-LFLLQK--------------------GAK---------E
-FTLG------AG-G--L---------FVG------------SLE--C----------------------
------------------------FT---TLV-KT------SFS--Y-------F-----TVIY------
-----------------------
>CfOr368
----D--H--------N-------------------N------DIFVT--------------V---Y---
-------------------------D--------------V---Q-----W-----------------H-
--VA-P------L--RI----QK-----MI-LFLLQR--------------------GTK---------D
-YIIN------VG-G--L---------FAG------------SLQ--N----------------------
------------------------FA---TLV-KS------SVS--Y-------F-----TVIYSTQ---
-----------------------
>CfOr325
----D--H--------N-------------------N------HIFTT--------------V---Y---
-------------------------D--------------V---Q-----W-----------------H-
--IA-P------L--HI----QK-----MI-LFLLQR--------------------GAK---------D
-YTIN------VG-G--L---------FVG------------SLE--C----------------------
------------------------FA---TLV-KA------SVS--Y-------F-----TFMYSTQ---
-----------------------
>CfOr407
----D--H--------N-------------------N------DIFAT--------------V---Y---
-------------------------D--------------V---K-----W-----------------H-
--VA-P------L--HI----QK-----VI-LFLLQR--------------------GAK---------D
-FTLS------VG-G--L---------FVG------------SLE--C----------------------
------------------------FA---TLV-KT------SVS--Y-------F-----TVIYSTQ---
-----------------------
>CfOr324
----D--H--------N-------------------N------DIYNT--------------V---Y---
-------------------------N--------------I---Q-----W-----------------N-
--VT-P------L--HI----QK-----II-LFLLQR--------------------GAV---------D
-FTVS------VG-G--I---------FVG------------SLE--C----------------------
------------------------FA---TLV-KA------SVS--Y-------F-----TFLYSMQ---
-----------------------
>CfOr323
----D--H--------N-------------------N------DIFVS--------------V---Y---
-------------------------N--------------V---Q-----W-----------------N-
--VA-P------L--HI----QK-----VI-LFLLQR--------------------GTK---------D
-FTVC------AG-G--L---------FVG------------SLE--C----------------------
------------------------FA---TLV-KA------SVS--Y-------F-----TVISSAQ---
-----------------------
>CfOr308
----D--H--------N-------------------N------LVAVT--------------V---Y---
-------------------------N--------------V---Q-----W-----------------Y-
--IA-P------L--YV----QK-----LM-LFLLLR--------------------NAK---------D
-FTLN------IG-G--I---------FVA------------SLE--C----------------------
------------------------FA---TLV-KA------SVS--Y-------F-----TVIYSTQ---
-----------------------
>CfOr309
----D--H--------N-------------------N------LVAVT--------------V---Y---
-------------------------N--------------V---Q-----W-----------------Y-
--IA-P------L--YV----QK-----LI-LFLLLK--------------------NAK---------D
-FTLD------VG-G--L---------FVA------------SLE--C----------------------
------------------------FT---TLV-KT------SVS--Y-------F-----TVIYSTQ---
-----------------------
>CfOr329
----D--H--------N-------------------N------LVAVT--------------I---Y---
-------------------------D--------------V---Q-----W-----------------Y-
--IA-P------L--YV----QK-----LM-LFLLLK--------------------DAK---------D
-FTLG------VG-G--L---------FIG------------SLE--C----------------------
------------------------FA---TLV-KT------SVS--Y-------F-----TVIYSTQ---
-----------------------
>CfOr401
------------------------------------N------ITEYK--------------I---Y---
-------------------------N--------------V---Q-----W-----------------Y-
--VA-P------L--YV----QK-----LM-LFLLLG--------------------NAK---------D
-FTLD------VS-G--L---------FVA------------SLE--C----------------------
------------------------FA---TLV-KT------SVS--Y-------F-----TVIYSTQ---
-----------------------
>CfOr311
----N--H--------N-------------------D------HVFST--------------V---Y---
-------------------------N--------------V---Q-----W-----------------Y-
--ST-P------L--HV----QK-----LI-LFLLQK--------------------GSK---------T
-FNMN------FG-G--V---------IIL------------SFE--L----------------------
------------------------FA---TLT-KA------SLS--Y-------F-----TVMYSMQE--
-----------------------
>CfOr314
----N--H--------N-------------------D------HVFST--------------V---Y---
-------------------------N--------------V---Q-----W-----------------Y-
--ST-P------L--HV----QK-----LI-LFLLQK--------------------GSK---------T
-FNMN------FG-G--V---------ITL------------SFE--L----------------------
------------------------FA---TLT-KA------SLS--Y-------F-----TVMYSMQE--
-----------------------
>CfOr315
----D--H--------N-------------------D------HIFCT--------------A---Y---
-------------------------S--------------V---R-----W-----------------Y-
--AA-S------V--KV----QK-----LI-LFLLQR--------------------GSK---------T
-VTLN------FA-G--V---------FSL------------SIK--L----------------------
------------------------FA---TLI-KA------SLS--Y-------F-----TVIYSMQ---
-----------------------
>CfOr317
----D--H--------N-------------------D------HVFYT--------------A---Y---
-------------------------N--------------V---R-----W-----------------Y-
--TA-S------V--QV----QK-----LI-LFLLQR--------------------GSK---------T
-VTLN------FA-G--V---------FSL------------SIK--L----------------------
------------------------FA---TLI-KV------SLS--Y-------F-----TVIYSMQ---
-----------------------
>CfOr316
----D--H--------N-------------------D------HVFYT--------------A---Y---
-------------------------N--------------V---R-----W-----------------Y-
--TA-S------V--QV----QK-----LI-LFLLQR--------------------GSK---------T
-VTLN------FA-G--V---------FSL------------SIK--L----------------------
------------------------FA---TLI-KA------SLS--Y-------F-----TVIYSMQ---
-----------------------
>CfOr303
----D--H--------N-------------------N------DVFIS--------------A---Y---
-------------------------N--------------I---Q-----W-----------------Y-
--AA-S------V--NV----QK-----MI-LFLLQR--------------------STK---------V
-FNIN------IA-G--L---------FVG------------SLE--G----------------------
------------------------AA---TLL-ST------IMS--Y-------F-----TVLYSTR---
-----------------------
>CfOr374
----D--H--------N-------------------N------DVFDT--------------V---Y---
-------------------------N--------------I---Q-----W-----------------Y-
--AV-S------L--NV----QK-----MI-LFLLQR--------------------GTK---------A
-FNLN------IA-G--L---------FVG------------SLE--G----------------------
------------------------AA---TLI-ST------GIS--Y-------F-----TVIYSTR---
-----------------------
>CfOr375
----D--Y--------N-------------------N------NVFDT--------------A---Y---
-------------------------N--------------I---Q-----W-----------------Y-
--AV-S------L--NV----QK-----MI-LFLLQR--------------------GTK---------V
-FSLN------IA-G--L---------FVG------------SLE--G----------------------
------------------------AA---KLL-ST------MMS--F-------F-----TVLYSTR---
-----------------------
>CfOr369
----D--H--------N-------------------N------VVFAT--------------A---Y---
-------------------------N--------------I---R-----W-----------------Y-
--AT-S------L--NV----QK-----MI-LFLLQR--------------------RTK---------V
-FSLN------IA-G--L---------FVG------------SLE--G----------------------
------------------------AA---MLL-SS------EIS--Y-------F-----TVLYSMQT--
-----------------------
>CfOr370
----D--H--------N-------------------N------VVFAT--------------A---Y---
-------------------------N--------------I---Q-----W-----------------Y-
--TT-S------L--NV----QK-----MI-LFLLQR--------------------STK---------I
-FSLN------IA-G--L---------FEG------------SLE--S----------------------
------------------------AA---MLL-ST------EIS--Y-------F-----TVLYSTQT--
-----------------------
>CfOr371
----D--H--------N-------------------N------NVFIT--------------V---Y---
-------------------------N--------------I---R-----W-----------------Y-
--TT-S------L--NV----QK-----MI-LFLLQR--------------------STK---------I
-FSLN------IA-G--L---------FEG------------SLE--S----------------------
------------------------AA---MVR----------DT--YIR----IY-----NMF-------
-----------------------
>HsOr289
----D--H--------N-------------------S------HVFDT--------------I---Y---
-------------------------D--------------V---R-----W-----------------Y-
--VA-P------L--NV----QK-----MI-LFLLQR--------------------STR---------V
-FSLN------IG-G--I---------IVG------------SLE--N----------------------
------------------------AA---TIF-ST------IVS--Y-------F-----TFFYSTWNK-
-----------------------
>HsOr290
----D--H--------N-------------------N------HVFDT--------------I---Y---
-------------------------D--------------V---R-----W-----------------Y-
--VA-P------L--NV----QK-----MI-LFLLQR--------------------STK---------V
-FSLN------IG-G--I---------IVG------------SLE--N----------------------
------------------------AV---TIF-ST------SLS--Y-------F-----TFLYST----
-----------------------
>HsOr291
----D--H--------N-------------------N------HVFDT--------------I---Y---
-------------------------D--------------V---R-----W-----------------Y-
--VA-P------L--NI----QK-----MI-LFLLQR--------------------NTK---------I
-FSLN------IG-G--I---------IVG------------SLE--N----------------------
------------------------TV---TIF-ST------SLS--Y-------F-----TFLYST----
-----------------------
>HsOr293
----D--H--------N-------------------N------HVFAT--------------I---Y---
-------------------------D--------------V---R-----W-----------------Y-
--VA-P------L--NI----QK-----MI-LFLLQR--------------------STK---------V
-FTLN------IG-G--V---------IVG------------SLE--N----------------------
------------------------AA---TMV-ST------SVS--Y-------F-----TFLYST----
-----------------------
>HsOr292
----D--H--------N-------------------S------HVFNT--------------I---Y---
-------------------------G--------------L---R-----W-----------------Y-
--MA-P------L--NV----QK-----MI-LFLLQR--------------------NTK---------G
-FSLN------IG-G--V---------IVG------------SLE--T----------------------
------------------------AA---TIF-ST------IVS--Y-------F-----TFFYSTWNK-
-----------------------
>HsOr302
----D--C--------N-------------------H------DVFVT--------------V---Y---
-------------------------N--------------I---R-----W-----------------Y-
--TA-P------L--QI----QK-----TI-LFLLQR--------------------GTK---------P
-FSLT------LG-G--L---------FVA------------SLK--S----------------------
------------------------AA---TLA-ST------SIS--Y-------F-----SVLYSTR---
-----------------------
>HsOr265
----D--H--------N-------------------E------HVHFT--------------A---Y---
-------------------------N--------------V---Q-----W-----------------Y-
--TA-S------L--DV----QR-----MI-LFVLQR--------------------GSR---------I
-FGLH------VG-G--L---------FVA------------SLE--C----------------------
------------------------FA---ALA-SA------SVS--Y-------F-----TVIYSTQR--
-----------------------
>HsOr297
----D--H--------N-------------------E------DLFVT--------------V---Y---
-------------------------N--------------I---R-----W-----------------Y-
--VT-P------P--HI----QK-----II-LLLLQR--------------------GSK---------P
-FYLR------IA-K--I---------FVG------------SLE--Y----------------------
------------------------FA---SLT-SA------SMS--Y-------F-----TVIYSTQQ--
-----------------------
>HsOr300
----D--H--------N-------------------K------NIFYV--------------T---Y---
-------------------------N--------------A---H-----W-----------------Y-
--TT-P------L--NI----QK-----LI-ILLLQR--------------------GNK---------P
-FFLN------VG-G--L---------FTV------------SLE--N----------------------
------------------------FA---MLL-SA------SIS--Y-------F-----TVMYSMQ---
-----------------------
>HsOr301
----D--H--------N-------------------R------NLFHA--------------V---Y---
-------------------------N--------------V---Y-----W-----------------Y-
--IT-P------L--SI----QK-----LI-ILLLQR--------------------GNK---------P
-FFLN------VG-G--L---------FIM------------SLE--N----------------------
------------------------FA---MLL-SA------SIS--Y-------F-----TVIYSTQ---
-----------------------
>HsOr281
--VKD--H--------N-------------------N------LLFIT--------------I---Y---
-------------------------N--------------I---Q-----W-----------------Y-
--IT-P------L--YI----QR-----II-LFLLQM--------------------GTK---------P
-FNMN------LA-G--L---------MVG------------SLE--S----------------------
------------------------FN---MLT-ST------SLS--Y-------F-----AVIYS-----
-----------------------
>HsOr283
--VKD--H--------N-------------------D------LLFIT--------------A---Y---
-------------------------N--------------I---Q-----W-----------------Y-
--VT-P------L--YI----QR-----II-LFLLQK--------------------GIK---------S
-FNMN------LV-G--L---------MVG------------SLE--G----------------------
------------------------FS---TLA-SA------SIS--Y-------F-----AVIYSVRQ--
-----------------------
>HsOr284
--I-D--H--------N-------------------E------EMFAT--------------V---Y---
-------------------------S--------------I---Q-----W-----------------Y-
--ST-P------L--RI----QK-----II-LFLLQK--------------------GTK---------T
-FYMN------VG-G--L---------FVG------------SLK--G----------------------
------------------------LS---TLV-ST------SVS--Y-------F-----MIMYST----
-----------------------
>HsOr285
--I-D--H--------N-------------------E------EVFTT--------------L---Y---
-------------------------S--------------I---Q-----W-----------------Y-
--CA-P------L--RI----QK-----II-LFLLQK--------------------GTK---------T
-FHMN------IG-G--L---------FVA------------SLK--G----------------------
------------------------FS---TLA-ST------STS--Y-------F-----TIIYST----
-----------------------
>HsOr286
----D--H--------N-------------------E------HVFAT--------------V---Y---
-------------------------N--------------I---Q-----W-----------------Y-
--TA-P------L--HI----QK-----MI-LFLLQR--------------------GTK---------A
-FYIT------IA-G--L---------FAG------------SLE--G----------------------
------------------------FT---MLT-SM------SIS--Y-------F-----TFVYSTSR--
-----------------------
>HsOr282
----D--H--------N-------------------D------HVFAT--------------V---Y---
-------------------------N--------------I---E-----W-----------------Y-
--EA-P------L--TI----QK-----MI-LFMLQK--------------------GNK---------P
-FLVN------LG-G--V---------FTA------------SLE--S----------------------
------------------------AA--------------------------------------------
-----------------------
>AvOR24
----E--H--------N-------------------T------HIFDT--------------A---Y---
-------------------------N--------------V---Q-----W-----------------Y-
--RT-S------L--RM----QR-----MI-LFLLQR--------------------RSK---------K
-LTLS------IG-G--V---------FDA------------SLE--G----------------------
------------------------FA---M----------------------------------------
-----------------------
>HsOr287
----D--H--------N-------------------D------DMFAT--------------A---Y---
-------------------------N--------------V---K-----W-----------------Y-
--MA-P------L--NI----QK-----TI-LFMLQK--------------------GTK---------P
-FHVN------LG-G--I---------FIA------------SLE--N----------------------
------------------------CT---KLM-SI------SMS--Y-------F-----TVLCS-----
-----------------------
>CfOr328
----D--H--------N-------------------N------HIFAT--------------V---Y---
-------------------------N--------------V---Q-----W-----------------Y-
--IA-P------L--HI----QK-----LI-LFLLQR--------------------GTK---------T
-F-EN---LVIIG-G--L---------FIG------------SLE--G----------------------
------------------------FA---TLV-ST------SVS--Y-------F-----TFLYSTKQ--
-----------------------
>HsOr247
----D--H--------N-------------------S------HIFAT--------------V---Y---
-------------------------N--------------T---R-----W-----------------Y-
--TA-P------L--YI----QK-----MI-LFLLQR--------------------GTK---------V
-LTLN------VG-G--L---------FSA------------SLE--S----------------------
------------------------IA---TLI-SA------SIS--Y-------F-----AVLCSTQY--
-----------------------
>HsOr248
----D--H--------N-------------------N------QVFAA--------------V---Y---
-------------------------N--------------I---Q-----W-----------------Y-
--TT-P------L--YI----QR-----MI-LFLLQN--------------------GTK---------T
-LTLN------IG-G--L---------FAA------------SLE--G----------------------
------------------------TA---TLI-SA------AMS--Y-------F-----TVLCSTQ---
-----------------------
>HsOr249
----N--H--------C-------------------N------EIFIT--------------V---Y---
-------------------------N--------------T---R-----W-----------------Y-
--TT-S------L--CV----QN-----MI-LFLLQR--------------------GTK---------G
-FNLM------IG-G--L---------FLA------------CLE--S----------------------
------------------------S--------------------------------------ATVSNKS
-----------------------
>HsOr251
----D--H--------N-------------------N------EIFIA--------------V---Y---
-------------------------N--------------I---R-----W-----------------Y-
--TA-P------L--CI----QK-----MI-LFLLQR--------------------GTR---------G
-FNLK------VG-G--L---------FLA------------CLE--S----------------------
------------------------SA---TLI-ST------SMS--Y-------F-----TVLCSVR---
-----------------------
>HsOr250
----D--H--------N-------------------N------EIFIA--------------V---Y---
-------------------------N--------------T---R-----W-----------------Y-
--TA-P------L--CI----QK-----MI-LFLLQR--------------------GTR---------G
-FNLK------IG-G--L---------FLA------------CLE--S----------------------
------------------------SA---TLI-ST------SMS--Y-------F-----TVLCS-----
-----------------------
>CfOr305
----D--H--------N-------------------H------DIFVT--------------V---Y---
-------------------------N--------------I---R-----W-----------------Y-
--VA-P------L--HI----QR-----MV-LFLLQR--------------------KSK---------E
-FILN------V--G--L---------FVV------------SIE--F----------------------
------------------------FA---TLV-KT------SVS--Y-------F-----TVIYSTQ---
-----------------------
>CfOr306
----D--H--------N-------------------R------DIFVT--------------V---Y---
-------------------------N--------------V---Q-----W-----------------Y-
--IA-P------L--YI----QK-----II-LFLLQR--------------------KSR---------D
-FVLN------YA-G--L---------FVI------------SLE--F----------------------
------------------------FA---TLV-KV------SVS--Y-------F-----TVIYSVQ---
-----------------------
>CfOr307
----D--H--------N-------------------H------NVFVT--------------V---Y---
-------------------------N--------------V---R-----W-----------------Y-
--IA-P------L--HI----QR-----MI-LFLLQR--------------------RSR---------D
-FIL-------TV-G--I---------FVS------------SIE--C----------------------
------------------------FA---TLI-KV------SVS--Y-------F-----TFIYST----
-----------------------
>HsOr277
----D--H--------Y-------------------N------QVFTM--------------V---Y---
-------------------------N--------------I---Q-----W-----------------Y-
--MT-S------L--QM----QK-----MI-LFLLQR--------------------GTK---------V
-YSIN------IR-G--L---------FVG------------SLE--G----------------------
------------------------FT---TLL-SA------SIS--Y-------F-----TVIYSTR---
-----------------------
>HsOr252
----D--H--------Y-------------------N------NIFIT--------------A---Y---
-------------------------N--------------I---R-----W-----------------Y-
--MK-S------L--PI----QR-----LL-VLLLQR--------------------GNK---------T
-FFLN------IG-G--L---------FSA------------SLE--C----------------------
------------------------FA---TLI-SA------SMS--Y-------F-----TVMYS-----
-----------------------
>HsOr253
----D--H--------Y-------------------N------YIFLT--------------A---Y---
-------------------------S--------------V---Q-----W-----------------Y-
--VT-P------L--TI----QK-----LL-VLLLQR--------------------GNK---------N
-FALI------IG-R--L---------FAA------------SLE--C----------------------
------------------------FA---TLS-SA------SMS--Y-------F-----TVMYSVQ---
-----------------------
>HsOr254
----D--H--------Y-------------------S------CIFFS--------------A---Y---
-------------------------N--------------V---R-----W-----------------Y-
--MA-S------L--PV----QR-----LV-LFLLQR--------------------GNK---------T
-YSLN------IG-G--L---------FSA------------SLE--C----------------------
------------------------FA---TLS-GA------SIS--Y-------F-----TVIYSVQK--
-----------------------
>AvOR156
----------------------------------------------------------------------
--------------------------------------------R-----W-----------------Y-
--AA-P------L--NT----QK-----CL-IIITYR--------------------SMK---------T
-YTLT------ICLG--L---------FVP------------SLE--G----------------------
------------------------FA---TLI-SR------SLS--Y-------F-----MVLYSSR---
-----------------------
>HsOr299
----N--H--------N-------------------N------YVFLT--------------V---Y---
-------------------------K--------------V---H-----W-----------------Y-
--IT-P------L--RI----QR-----LI-LLLIQR--------------------GNK---------P
-LIPK------LG-G--I---------FTA------------SLQ--N----------------------
------------------------FA---AMM-SM------SMS--Y-------F-----TVLYSTQ---
-----------------------
>HsOr278
----D--H--------N-------------------K------NIFVT--------------A---Y---
-------------------------N--------------V---C-----W-----------------Y-
--KA-P------I--NV----QR-----VI-LFLLQR--------------------GTK---------E
-FTVK------VI-G--W---------LNG------------SLE--C----------------------
------------------------FA---SLT-NI------SIS--Y-------F-----TVLYSTQ---
-----------------------
>HsOr279
----D--H--------N-------------------R------QIFIA--------------A---Y---
-------------------------N--------------I---C-----W-----------------Y-
--KT-P------L--NV----QR-----LI-LFLLQR--------------------GVK---------D
-FMVS------IG-G--L---------INA------------SLE--C----------------------
------------------------FA---MMA-NV------SVS--Y-------F-----SVLYSTQ---
-----------------------
>HsOr280
----D--H--------H-------------------T------QIFVT--------------V---Y---
-------------------------N--------------I---Q-----W-----------------Y-
--KA-P------L--HV----QK-----SI-LFLLQK--------------------GSK---------D
-FTLT------VG-S--I---------ING------------SLK--S----------------------
------------------------FA---MLT-NT------SIS--Y-------F-----TVLYS-----
-----------------------
>HsOr298
----D--H--------N-------------------N------HIFHT--------------A---Y---
-------------------------N--------------I---C-----W-----------------Y-
--IA-P------L--HV----QK-----II-LLLLQR--------------------NTK---------P
-FIIS------FG-N--I---------FIA------------TLE--H----------------------
------------------------FS---SLM-SA------SMS--Y-------F-----TVLYSTQQ--
-----------------------
>CfOr277
----A--C--------N-------------------K------SL---------------------Y---
-------------------------N--------------V---Q-----W-----------------Y-
--LA-P------L--RI----QK-----LI-LFLLQR--------------------NSK---------T
-ISLN------FG-G--V---------FIL------------SLE--F----------------------
------------------------FA---SLT-KI------SVS--Y-------F-----TVLYSLQ---
-----------------------
>CfOr278
----D--H--------N-------------------D------NVF--------------------F---
-------------------------T--------------I---Q-----Y-----------------S-
--VVTP------L--RI----QK-----LI-LFLLQR--------------------GNK---------A
-VNLN------FG-G--V---------FIL------------SLQ--F----------------------
------------------------FA---TLT-KV------SLS--Y-------F-----TVMCSVQE--
-----------------------
>CfOr294
----D--H--------N-------------------N------DVFLT--------------V---Y---
-------------------------N--------------V---Q-----W-----------------Y-
--VA-P------L--RI----QK-----LI-LFLLQR--------------------GNK---------N
-VNLN------FG-G--V---------FIL------------SLE--F----------------------
------------------------FA---SLM-KV------STS--Y-------F-----TVIYSMQ---
-----------------------
>CfOr295
----D--H--------N-------------------S------DVFLT--------------V---Y---
-------------------------N--------------V---Q-----W-----------------Y-
--VA-S------L--RI----QK-----LI-LFLLQR--------------------GNK---------N
-VNLN------LG-K--M---------FIL------------SLE--F----------------------
------------------------FA---SLM-KA------STS--Y-------F-----TVMYSVQ---
-----------------------
>CfOr293
----D--H--------N-------------------N------DVFFT--------------I---Y---
-------------------------N--------------V---Q-----W-----------------Y-
--GT-P------L--RI----QR-----LI-LFLLQR--------------------GSK---------T
-MNLS------LG-G--I---------STL------------SLE--F----------------------
------------------------FA---TLT-KA------SIS--Y-------F-----TVMYSAQQ--
-----------------------
>CfOr313
----D--Y--------N-------------------N------D--------------------------
----------------------------------------------------------------------
----------------------K-----TI-S--------------------------------------
---LN------FG-G--V---------FIL------------SLE--F----------------------
------------------------FA---SLM-KA------SIS--Y-------F-----TVMYSMQ---
-----------------------
>CfOr312
----D--H--------N-------------------T------DIFFT--------------V---Y---
-------------------------N--------------V---E-----W-----------------Y-
--AV-S------L--RI----QK-----LI-LFLLQR--------------------SNK---------T
-ININ------FG-G--I---------FIL------------SLE--F----------------------
------------------------FA---TLT-KV------SIS--Y-------F-----TVMCSMQE--
-----------------------
>CfOr337
----D--H--------N-------------------N------EVF-K--------------T---Y---
-------------------------N--------------I---R-----W-----------------Y-
--MV-S------V--KI----QK-----LL-LFIMQN--------------------TTK---------L
-YVLN------IG-H--L---------III------------STE--G----------------------
------------------------FT---KLA-SL------STS--Y-------F-----TLIYALV---
-----------------------
>CfOr352
----D--H--------N-------------------N------EVF-K--------------T---Y---
-------------------------I--------------I---R-----W-----------------Y-
--TV-P------V--EI----QK-----LL-LFIMQN--------------------TTK---------L
-YVVK------IG-S--L---------IVA------------SIE--G----------------------
------------------------FT---KLT-SL------SIS--Y-------F-----TVIYSLL---
-----------------------
>CfOr338
----D--H--------N-------------------S------EVF-K--------------T---Y---
-------------------------N--------------I---Q-----W-----------------Y-
--MV-P------I--KI----QK-----LL-LFIMQN--------------------TTK---------L
-YIVN------IG-R--L---------IIV------------SIE--G----------------------
------------------------FT---KLM-SM------SVS--Y-------F-----TVIYSLV---
-----------------------
>CfOr339
----N--Y--------N-------------------S------EVF-E--------------T---Y---
-------------------------N--------------I---R-----W-----------------Y-
--MV-P------V--KI----QK-----LL-LFIMQN--------------------TTK---------L
-YIVN------IG-R--L---------IIV------------SIE--G----------------------
------------------------CT---KLI-SM------SVS--Y-------F-----TVIYSLL---
-----------------------
>CfOr340
----D--H--------N-------------------S------EIF-K--------------T---Y---
-------------------------N--------------I---Q-----W-----------------Y-
--MV-P------I--KI----QK-----LL-LFIMQN--------------------TTK---------L
-YIVN------IG-R--L---------IIV------------SIE--G----------------------
------------------------FT---KLI-SL------SIS--Y-------F-----TVIYSIM---
-----------------------
>HsOr335
----D--H--------N-------------------N------KIF-N--------------A---Y---
-------------------------N--------------T---P-----W-----------------Y-
--TV-S------T--KI----QK-----LF-LFIMKY--------------------TTK---------T
-YILN------IG-N--L---------IMA------------SIE--G----------------------
------------------------FA---KLI-SL------SIS--Y-------F-----TVIYSL----
-----------------------
>HsOr336
----D--H--------N-------------------N------KMF-N--------------T---Y---
-------------------------K--------------I---R-----W-----------------Y-
--TV-P------V--RI----QK-----LF-LFIMTR--------------------TTK---------T
-YVLN------IG-N--L---------IMA------------SIE--G----------------------
------------------------FS---KLA-SL------SIS--Y-------F-----AAIYSL----
-----------------------
>HsOr337
----N--H--------N-------------------D------KIF-N--------------A---Y---
-------------------------N--------------T---E-----W-----------------Y-
--TV-P------V--RI----QK-----LF-LFIMKN--------------------TTK---------A
-YVLN------IG-N--F---------IMA------------SLE--G----------------------
------------------------FT---KLM-SL------SIS--Y-------F-----TVMYSL----
-----------------------
>HsOr334
----E--Y--------N-------------------D------EIF-N--------------N---S---
-------------------------N------------FHM---N-----W-------------------
------------V--KV--LLQI-----LF-LCIINN--------------------TTK---------P
-YIMD------ID-N--V---------IVG------------SIE--G----------------------
------------------------FA---KI---------------------------------------
-----------------------
>HsOr340
----D--H--------Y-------------------I------EVFYC--------------S---Y---
--------------------------------------------------W-----------------Y-
--VA-P------L--RA----QK-----FL-LFIMQR--------------------TTK---------N
FYFV-------FG-G--I---------FMV------------SLK--G----------------------
------------------------FS---TLA-SM------SIS--Y-------F-----TVIYS-----
-----------------------
>HsOr338
----D--H--------G-------------------N------ELF--------------------Y---
-------------------------K------------L-----------W-----------------Y-
--VA-P------V--TM----QR-----LL-LFMMRC--------------------NIK---------G
-CKLC------AN-N--L---------FIA------------SLE--G----------------------
------------------------FT---TIS-SM------SMS--Y-------F-----TVIYSTQ---
-----------------------
>HsOr342
----D--R------------------------------------SFKM--------------T---Y---
-------------------------E------------S-----------W-----------------Y-
--TA-P------V--QA----QK-----FL-ILMQQK--------------------MIK---------G
-YILN------IN-S--L---------ITA------------SLE--T----------------------
------------------------FA---SLT-SM------TLS--Y-------L-----TVIYSVR---
-----------------------
>CfOr354
----D--H--------S-------------------A------GVFEN--------------I---Y---
-------------------------I--------------T---R-----W-----------------Y-
--SA-P------L--QA----QR-----LL-PIIMQR--------------------SMR----------
SCKM-----V-VG-G--T---------FVP------------SFE--G----------------------
------------------------FA---ALM-ST------TLS--Y-------F-----TVVWSVQ---
-----------------------
>CfOr355
----D--H--------S-------------------S------SIFEN--------------TISIK---
-------------------------I--------------F---K-----F-----------------YI
LIS-------------------K-----LL-PIIMQR--------------------SMK----------
SCKM-----V-IN-G--M---------YVS------------SFE--G----------------------
------------------------FA---TLM-ST------TLS--Y-------F-----TVIWSV----
-----------------------
>HsOr343
----D--H--------S-------------------A------SIFEK--------------T---Y---
-------------------------L--------------T---R-----W-----------------Y-
--SA-P------L--RV----QK-----LL-PIIMQR--------------------STR----------
SCKM-----T-IG-G--M---------FVS------------SLE--G----------------------
------------------------FA---ALM-ST------TMS--Y-------F-----TVLWSVNK--
-----------------------
>HsOr344
----D--H--------S-------------------A------DVSEK--------------T---Y---
-------------------------L--------------T---Q-----W-----------------H-
--CA-P------L--QA----QR-----LL-PFMMQR--------------------SMK----------
SCKM-----V-IG-G--I---------FTS------------SLE--G----------------------
------------------------FA---TVM-ST------TMS--Y-------F-----MVLWSARK--
-----------------------
>CfOr356
----D--H--------S-------------------M------EVHEN--------------V---Y---
-------------------------D--------------T---Q-----W-----------------Y-
--RV-P------L--RE----QK-----LM-LFILHR--------------------SMH----------
SCKL-----I-TG-G--T---------FVL------------SLE--G----------------------
------------------------FT---SLL-AT------SIS--Y-------F-----TVLSSVQ---
-----------------------
>CfOr347
----D--H--------G-------------------M------EVFKA--------------T---Y---
-------------------------S--------------G---L-----W-----------------Y-
--IA-P------L--HT----QK-----LL-LFIMQK--------------------GNI----------
NVTI-----I-WG-R--L---------YIA------------CLE--G----------------------
------------------------FA---SLT-NA------AVS--Y-------F-----MVMHST----
-----------------------
>CfOr350
----D--H--------G-------------------M------EFFEA--------------T---Y---
-------------------------N--------------G---L-----W-----------------Y-
--TA-P------L--HI----QK-----LL-LFIMQK--------------------RNI----------
NGTL-----V-FG-R--L---------YVV------------SLE--S----------------------
------------------------FA---SLS-NA------AVS--Y-------F-----LVMYST----
-----------------------
>HsOr308
----E--H--------G-------------------A------DLFKS--------------I---Y---
-------------------------S--------------V---P-----W-----------------Y-
--AA-P------L--RT----QK-----LL-LFIMQK--------------------GTR----------
NVSL-----T-CG-G--I---------FIT------------SLE--C----------------------
------------------------FA---SMI-ST------AVS--Y-------F-----MVIYST----
-----------------------
>HsOr329
----E--H--------G-------------------T------ELFRT--------------T---Y---
-------------------------N--------------V---P-----W-----------------Y-
--AA-P------L--RT----QK-----LL-LIIMQK--------------------GTR----------
NVTL-----T-CG-G--I---------FIA------------SLE--C----------------------
------------------------LT---SLI-ST------AVS--Y-------F-----TVIYST----
-----------------------
>CfOr348
----D--H--------G-------------------I------KFFKA--------------T---Y---
-------------------------N--------------G---L-----W-----------------Y-
--AA-P------L--HT----QK-----LL-LFVMRK--------------------GKI----------
NVTI-----G-CG-S--L---------FIA------------SLE--G----------------------
------------------------FA---MLT-NT------AVS--Y-------F-----TVIYST----
-----------------------
>CfOr349
----D--H--------G-------------------M------KLFKV--------------T---Y---
-------------------------N--------------G---M-----W-----------------Y-
--AA-P------L--QI----QK-----ML-LFIMQE--------------------GMV----------
DINI-----R-CG-G--I---------FAA------------SLE--G----------------------
------------------------FA---TLV-NA------AVS--Y-------F-----IMIYST----
-----------------------
>CfOr393
----D--H--------G-------------------I------KLFKA--------------T---Y---
-------------------------N--------------G---M-----W-----------------Y-
--AA-P------L--HT----QK-----ML-LFIMQK--------------------GMI----------
NVNL-----R-LG-S--V---------FTA------------SLE--G----------------------
------------------------FA---MLT-NA------AVS--Y-------F-----TVIYST----
-----------------------
>HsOr330
----E--H--------G-------------------I------QLLRI--------------T---Y---
-------------------------N------------P-R---T-----W-----------------Y-
--AA-P------L--QV----QK-----LI-LFMMRK--------------------ETK----------
NVSL-----T-CI-G--I---------IDA------------SLE--G----------------------
------------------------FA---SMV-ST------AVP--Y-------F-----IVIY------
-----------------------
>CfOr395
----D--H--------S-------------------T------DVFHR--------------A---Y---
-------------------------V--------------S---Q-----W-----------------Y-
--VA-P------P--HA----QK-----LL-LFMMQQ--------------------SIK----------
GNSI-----S-VG-G--L---------FVP------------SLE--G----------------------
------------------------FA---TIT-SM------SVS--Y-------F-----TVILSI----
-----------------------
>HsOr311
----D--H--------S-------------------T------DVFHR--------------S---Y---
-------------------------K--------------S---Q-----W-----------------Y-
--VA-P------L--HA----RH-----TIALFMMQR--------------------SMK----------
STVM-----S-LG-G--I---------FVP------------SLE--G----------------------
------------------------FA---TIT-SM------SLS--Y-------F-----TVIRAV----
-----------------------
>CfOr396
----D--N--------S-------------------T------GICRK--------------T---Y---
-------------------------D--------------T---Q-----W-----------------Y-
--TA-P------V--QI----QK-----LL-LFMMKK--------------------SIN----------
SCKF-----V-MG-G--I---------YSV------------SLE--N----------------------
------------------------FT---TLA-SM------SLS--Y-------F-----TVIYSVQ---
-----------------------
>HsOr313
----D--Y--------S-------------------T------GVSKK--------------T---Y---
-------------------------S--------------T---Q-----W-----------------Y-
--AA-P------V--QT----QK-----LL-LFVMQR--------------------SMK----------
SCKL-----I-IG-G--I---------YPA------------SVE--D----------------------
------------------------FT---TLA-SM------SLS--Y-------F-----TVIYSVQ---
-----------------------
>HsOr312
----D--H--------S---------------IYILK------EM-QKL-------------I---S---
-------------------------D--------------L---P-----W-----------------Y-
--KT-S------V--QS----QK-----LL-LFIMQR--------------------NTR----------
SCKV-----V-LG-G--I---------YTL------------CLE--G----------------------
------------------------FA---TLS-SM------SMS--Y-------F-----TVLCSIR---
-----------------------
>CfOr397
----D--H--------S-------------------S------EFLSR--------------T---Y---
-------------------------N--------------C---K-----W-----------------H-
--VM-P------L--HV----QK-----LI-LFIMQR--------------------SSK----------
NCTL-----L-VG-G--L---------YVA------------SLE--G----------------------
------------------------FA---MTM-ST------SIS--Y-------F-----MVIYST----
-----------------------
>HsOr314
----D--H--------C-------------------N------DFFTR--------------I---Y---
-------------------------N--------------S---K-----W-----------------Y-
--DM-S------L--HA----QK-----LI-LFIMQR--------------------GSK----------
NCIL-----L-VG-G--L---------YIA------------SLE--G----------------------
------------------------FA---VTM-ST------SVS--Y-------F-----MVIYSTQ---
-----------------------
>CfOr361
----D--H--------S-------------------G------NIFYR--------------T---Y---
-------------------------N--------------T---E-----W-----------------Y-
--AA-P------L--KA----QK-----LL-LLVMQR--------------------SMR----------
HSPL-----V-LG-G--L---------YIP------------SFE--G----------------------
------------------------FA---TLT-SM------SVS--Y-------F-----TVIFSTR---
-----------------------
>CfOr362
----D--H--------S-------------------G------NIFYR--------------T---Y---
-------------------------N--------------T---K-----W-----------------Y-
--VA-P------L--KA----QK-----LL-LLVMQR--------------------SMR----------
HSSI-----V-IG-G--L---------FVL------------SFE--G----------------------
------------------------FA---TLT-SM------SVS--Y-------F-----TVIFS-----
-----------------------
>CfOr363
----N--H--------S-------------------S------DVFHR--------------T---Y---
-------------------------N--------------V---Q-----W-----------------Y-
--LA-P------L--RA----QK-----LL-LLMMQR--------------------SMR----------
HCTI-----V-VG-G--L---------FIP------------SFE--G----------------------
------------------------FA---TLT-SM------AIS--Y-------F-----TVIFS-----
-----------------------
>HsOr350
----D--H--------S-------------------G------DIFYK--------------I---Y---
-------------------------N--------------A---R-----W-----------------Y-
--AS-S------L--KA----QK-----LL-LLVMQR--------------------SMR----------
HCTI-----I-MG-G--L---------FVP------------SLE--G----------------------
------------------------FA---TLT-NM------SVS--Y-------F-----MVIHSV----
-----------------------
>CfOr398
----D--H--------S-------------------E------NMAEG--------------T---Y---
-------------------------N--------------V---Q-----W-----------------Y-
--AA-P------L--RI----RK-----LL-LIILQR--------------------SMK----------
TCTF----NI-FS-G--I---------LIA------------SME--G----------------------
------------------------FA---STI-SI------AVS--Y-------F-----TVLYSL----
-----------------------
>HsOr324
----D--H--------S-------------------D------SIFDN--------------T---Y---
-------------------------N--------------T---R-----W-----------------Y-
--MA-P------Q--HA----QT-----LL-FVVLQR--------------------SLR----------
TCIF----NT-FG-G--L---------LAA------------SME--G----------------------
------------------------FA---SLI-SL------SVS--Y-------F-----TMLYSF----
-----------------------
>CfOr399
----D--Q--------S-------------------E------CFFQQ--------------I---Y---
-------------------------S--------------T---Q-----W-----------------Y-
--TA-P------I--CA----QK-----LL-FIALQR--------------------SAK----------
TSKI-----V-IG-S--L---------FVA------------SFE--G----------------------
------------------------FA---TLI-SM------SLS--Y-------C-----MVIYSV----
-----------------------
>CfOr400
----D--Q--------S-------------------E------CFFQQ--------------V---Y---
-------------------------N--------------T---Q-----W-----------------Y-
--TA-P------L--YA----QK-----LL-FITLQR--------------------SAK----------
SSKL-----I-IG-G--L---------FVA------------SL--------------------------
------------------------LH--LKLI-SM------SLS--Y-------C-----MVIYSVRI--
-----------------------
>HsOr323
----D--H--------S-------------------E------CLFQQ--------------I---C---
-------------------------N--------------T---Q-----W-----------------C-
--TA-P------L--YV----QK-----LL-FIVLQR--------------------SMK----------
TSKV-----I-IG-S--L---------FVA------------SLE--G----------------------
------------------------FA--S-LT-SM------SLS--Y-------C-----MFIYS-----
-----------------------
>HsOr325
----D--H--------S-------------------A------DMFAQ--------------I---Y---
-------------------------N--------------A---Q-----W-----------------Y-
--TA-P------L--HV----QK-----MI-LFILHR--------------------SAK----------
NISF-----N-VG-S--I---------FVL------------SLE--G----------------------
------------------------VA---TLI-NM------SMS--Y-------C-----MLIYSTRT--
-----------------------
>HsOr315
----N--S--------S-------------------T------EVYHQ--------------V---Y---
-------------------------N--------------S---Q-----W-----------------Y-
--KS-P------V--HN----QK-----MM-ILILCR--------------------SAK----------
PCTF-----V-VG-H--L---------FLT------------SLE--G----------------------
------------------------FG---TLI-SM------SLS--Y-------F-----TVIYSTQ---
-----------------------
>HsOr316
----N--H--------S-------------------A------EVYYQ--------------T---Y---
-------------------------N--------------A---Q-----W-----------------Y-
--MS-A------V--HD----QK-----ML-ILILHR--------------------SAK---------S
PVII-----G-DS-S--V---------FVG------------SLE--G----------------------
------------------------FG---TLV-SA------SLS--Y-------F-----AVIYS-----
-----------------------
>HsOr319
----N--H--------S-------------------A------EVYYQ--------------T---Y---
-------------------------N--------------A---Q-----W-----------------Y-
--MS-A------V--HD----QK-----ML-MLIMHR--------------------SAK---------P
PVIG-----V--S-S--L---------FVG------------SLE--G----------------------
------------------------FG---TLV-SA------SLS--Y-------F-----AVIYSV----
-----------------------
>HsOr320
----N--H--------S-------------------A------ALYYQ--------------A---Y---
-------------------------N--------------V---Q-----W-----------------Y-
--MS-A------V--HN----QK-----ML-ILILRR--------------------SAK----------
PFLF-----S-VS-N--V---------FVG------------SLE--G----------------------
------------------------FG---TLV-SM------SLS--Y-------F-----TLIYSVR---
-----------------------
>HsOr317
----N--H--------S-------------------A------EVYYQ--------------T---Y---
-------------------------N--------------A---Q-----W-----------------Y-
--MS-A------V--HS----QK-----ML-ILILRR--------------------SAK----------
PLSF-----S-VS-N--I---------FVG------------SLE--G----------------------
------------------------FG---TLV-SA------SLS--Y-------F-----AVIYSTR---
-----------------------
>HsOr318
----N--H--------S-------------------V------EVYHR--------------A---Y---
-------------------------N--------------T---Q-----W-----------------Y-
--MS-A------V--HT----QK-----ML-ILILHR--------------------SAK----------
ASII-----G-VS-N--L---------FVG------------SLE--G----------------------
------------------------FG---TLV-SA------SLS--Y-------F-----AVIYS-----
-----------------------
>HsOr321
----N--H--------S-------------------A------EVYYQ--------------A---Y---
-------------------------N--------------A---Q-----W-----------------Y-
--MS-A------V--HS----QK-----ML-ILILRR--------------------SAK----------
PFLF-----S-VS-N--V---------FVG------------SLE--G----------------------
------------------------FG---TLV-SM------SLS--Y-------F-----TVIYS-----
-----------------------
>HsOr322
----N--H--------S-------------------A------QVYYQ--------------A---Y---
-------------------------N--------------A---Q-----W-----------------Y-
--MS-A------V--HN----QK-----ML-ILILRG--------------------SAK----------
PLLF-----S-IS-N--V---------FVG------------SLE--G----------------------
------------------------FG---TLV-SM------SLS--Y-------F-----TVIYSVR---
-----------------------
>HsOr351
----D--Y--------S---------------QFVFE-------------------------T--IC---
-------------------------N--------------T---R-----W-----------------Y-
--AT-S------I--YT----QK-----CL-LLMMER--------------------SMK----------
GSNL-----I-VG-G--L---------FVP------------SFE--G----------------------
------------------------FA---TLI-ST------SLS--Y-------F-----MVIYSTQQL-
-----------------------
>CfOr394
----D--H--------S-------------------V------DIF----------------Y-ALC---
-------------------------N--------------S---------W-----------------Y-
--IA-P------L--RS----QK-----LL----------------------------------------
----------------------------------------------------------------------
----------------------------------------------------------------------
-----------------------
>HsOr310
----N--H--------S-------------------E------NIF----------------H-VTY---
-------------------------N--------------I---L-----W-----------------Y-
--TA-P------L--QS----QK-----ML-LFLMYR--------------------TTK----------
HIKP-----I-IG-K--I---------FVA------------SLE--G----------------------
------------------------FA---TLS-TT------SLS--Y-------F-----TVIYSLR---
-----------------------
>HsOr332
----D--H--------C-------------------N------NLF-----------------LAAY---
-------------------------S--------------S---M-----W-----------------Y-
--VA-P------L--RV----QR-----LI-LFLLQY--------------------GTK----------
NYTI-----V-IG-G--F---------YVS------------SLE--G----------------------
------------------------FT---TLL-ST------SLS--Y-------F-----MVIYNDEKI-
-----------------------
>CfOr353
----D--H--------S---------------V---D------I----L-------------T-TLY---
-------------------------N--------------I---Q-----W-----------------Y-
--MA-P------L--RI----QK-----LI-LFLILK--------------------NTK----------
SYSF-----L-IG-G--I---------YVA------------SLE--G----------------------
------------------------FI---TLT-SM------SLS--Y-------F-----MVIYSTQQ--
-----------------------
>HsOr339
----D--H--------S---------------A---D------I----L-------------K-TLY---
-------------------------E--------------V---Q-----W-----------------Y-
--VA-P------I--HV----QK-----LI-LFLMLK--------------------NTK----------
SYGL-----I-IG-G--I---------YVA------------SLE--G----------------------
------------------------FV---TV---------------------------------------
-----------------------
>AcOR185
----D--R--------S---------------IFMFD------KVTFSL-------------QLHRY---
-------------------------D--------------I---P-----W-----------------Y-
--AA-P------V--HI----QK-----LF-IFILQR--------------------TVK----------
GYAL-----N-IG-G--V---------IMA------------SLE--N----------------------
------------------------FA---SIA-SL------TLS--Y-------L------TIYI-----
-----------------------
>HsOr307
----D--H--------S-------------------T------EML----------------N-ATY---
-------------------------N--------------T---L-----W-----------------Y-
--AA-P------L--PI----QK-----LL-LL-LQ-----------------------K---------S
ATNQK---LM-IG-S--I---------FVA------------SLE--G----------------------
------------------------FS---TLV-TS------SIS--Y-------F-----TVMYTM----
-----------------------
>HsOr309
----D--H--------S-------------------T------EIF----------------T-AVC---
-------------------------N--------------I---T-----W-----------------Y-
--LA-P------L--QI----QK-----LL-LFVMQY--------------------SLK---------A
NR------IM-LG-G--I---------FVA------------SLE--G----------------------
------------------------FS---SLT-TT------SIS--Y-------F-----TVLYS-----
-----------------------
>HsOr328
----D--H--------S-------------------A------GMF----------------T-AVC---
-------------------------N--------------T---T-----W-----------------Y-
--LA-P------L--PI----QK-----ML-LFVMQY--------------------SLK---------A
NT------VM-VG-G--I---------FIA------------SLE--G----------------------
------------------------FS---TLV-TT------SIS--Y-------F-----TMLYS-----
-----------------------
>AcOR54
----D--H--------S-------------------A------EVF----------------N-------
----------------------------------------------------------------------
-----------------------------A-ALLLQQ--------------------YH-----------
[truncated: 175,602 more chars]
