# Supplementary material for: Caste-Specific Expression Patterns of Immune Response and Chemosensory Related Genes in the Leaf-Cutting Ant, Atta vollenweideri
Source: PLoS One. 2013 Nov 15;8(11):e81518. doi: 10.1371/journal.pone.0081518 (PMC3829964; doi:10.1371/journal.pone.0081518)
Supplement: Dataset S7 — Phylogenetic relationship of the OPB protein sequences across different hymenopteran species shown in newick format. For graphical representation of the same phylogeny see Figure 3 and Figure S2. (AFA) [file pone.0081518.s021.afa]

((NvitOBP12:1.25818,(NvitOBP78:1.21005,NvitOBP85:0.87088)0.676:0.24599)0.750:0.33966,(((AmelOBP12:1.43822,NvitOBP82:0.75361)0.656:0.18874,(AmelOBP3:0.90311,(AmelOBP2:1.98521,AmelOBP4:0.24861)0.438:0.42600)0.889:0.50035)0.861:0.37502,((((NvitOBP06:1.30025,NvitOBP80:0.75270)0.869:0.62583,((NvitOBP07:0.0,NvitOBP14:0.0):0.21586,NvitOBP08:0.15781)0.879:0.39613)0.731:0.21796,NvitOBP81:1.19065)0.789:0.38964,((NvitOBP87:0.84061,(NvitOBP88:0.24284,NvitOBP89:0.90581)0.892:0.44322)0.941:0.53608,(((NvitOBP10:0.44486,NvitOBP11:0.41404)0.985:0.74719,(NvitOBP70:0.64240,(NvitOBP72:1.07666,(NvitOBP73:0.11713,NvitOBP74:0.03842)0.932:0.70447)0.847:0.50726)0.806:0.20995)0.837:0.23297,(NvitOBP13:0.68888,NvitOBP24:0.91517)0.780:0.23261)0.820:0.18934)0.589:0.15901)0.203:0.00015)0.061:0.07214,((((((AmelOBP6:0.0,AmelOBP8:0.0):0.60991,(SiOBP6:0.19841,(AcOBP6:0.00015,AvOBP8:0.02756)0.991:0.51639)0.960:0.63247)0.962:0.65957,((NvitOBP90:0.61135,(AmelOBP5:0.61967,(AvOBP1:0.08750,SiOBP5:0.09035)0.959:0.31746)0.100:0.13043)0.878:0.22357,(NvitOBP84:1.30060,NvitOBP83:0.32471)0.805:0.20304)0.510:0.25405)0.927:0.60571,(AmelOBP11:0.34629,(SiOBP11:0.21307,(AcOBP5:0.03035,AvOBP7:0.01630)0.927:0.16630)0.933:0.36805)0.928:0.41338)0.657:0.15757,((NvitOBP02:0.00360,(SiOBP10:0.03142,(AcOBP4:0.00014,AmelOBP10:0.03181)0.751:0.01733)0.822:0.14731)1.000:1.29184,(AvOBP3:0.64970,(((AcOBP2:0.0,AvOBP9:0.0):0.03512,SiOBP1:0.06297)0.820:0.23440,(NvitOBP76:0.41592,AmelOBP1:0.62394)0.556:0.09391)0.935:0.42187)0.834:0.30224)0.466:0.27008)0.885:0.32796,((((((NvitOBP71:0.78323,(NvitOBP29:1.04960,((NvitOBP09:0.60370,NvitOBP75:1.10423)0.448:0.23071,(((NvitOBP30:0.89928,NvitOBP04:0.96590)0.804:0.39487,NvitOBP23:0.69578)0.555:0.15769,NvitOBP28:1.04980)0.674:0.07238)0.884:0.36628)0.012:0.10103)0.129:0.07527,((NvitOBP66:0.98157,(NvitOBP65:0.58472,(NvitOBP27:1.23991,((NvitOBP56:1.17462,(NvitOBP58:0.06624,NvitOBP57:0.58261)0.820:0.40795)0.804:0.31845,(NvitOBP59:0.51076,(NvitOBP60:0.55552,(NvitOBP61:0.29130,(NvitOBP63:0.60675,NvitOBP62:0.19779)0.458:0.10869)0.106:0.18400)0.780:0.21265)0.775:0.21621)0.117:0.14582)0.960:0.69069)0.575:0.06847)0.863:0.30016,((NvitOBP17:0.56625,NvitOBP18:0.13167)0.866:0.16315,(NvitOBP26:0.55006,(SiOBP7:0.11837,SiOBP8:1.26700)0.915:0.28736)0.805:0.12366)0.931:0.26338)0.584:0.15974)0.470:0.07683,(AmelOBP13:0.42257,(((AmelOBP19:0.0,AmelOBP20:0.0):0.35700,AmelOBP14:0.70325)0.774:0.08865,((AmelOBP18:0.23766,AmelOBP21:0.00541)0.975:0.21362,(AmelOBP15:0.17533,(AmelOBP16:0.05726,AmelOBP17:0.22104)0.971:0.21988)0.970:0.22939)0.077:0.00014)0.990:0.74123)0.950:0.47399)0.000:0.00011,((NvitOBP67:0.20088,NvitOBP68:0.32669)0.945:0.99835,(NvitOBP16:0.44172,(NvitOBP15:0.06958,NvitOBP19:0.12946)0.798:0.29076)0.963:1.28912)0.760:0.55437)0.918:0.38822,((AcOBP7:0.35965,AvOBP6:0.00014)0.991:0.56595,((NvitOBP77:0.99091,NvitOBP79:1.35512)0.898:0.75841,((AmelOBP7:1.09451,(SiOBP2:1.18891,(AmelOBP9:0.32810,(AcOBP8:0.28270,SiOBP9:0.09629)0.854:0.22497)0.906:0.73504)0.111:0.00015)0.823:0.43428,((AcOBP1:0.40153,(SiOBP3:0.00015,SiOBP4:0.46599)0.980:0.74059)0.897:0.47285,((NvitOBP69:2.42752,NvitOBP25:1.51302)0.696:0.51398,(AcOBP9:0.67087,(((SiOBP14:0.26850,SiOBP15:0.32601)0.850:0.15819,(SiOBP13:0.41319,SiOBP12:0.60855)0.907:0.24642)0.706:0.09609,SiOBP16:0.73089)0.937:0.51849)0.788:0.31649)0.843:0.55594)0.259:0.20728)0.868:0.41603)0.219:0.03042)0.581:0.14636)0.831:0.25105,(((NvitOBP20:0.30728,(NvitOBP21:0.51361,NvitOBP22:0.30561)0.915:0.44564)0.998:1.16802,((NvitOBP33:2.14270,(AcOBP3:0.49079,NvitOBP64:0.07733)0.925:1.55450)0.475:0.30043,(NvitOBP01:0.00016,NvitOBP03:0.25545)0.841:0.41132)0.437:0.26348)0.756:0.23438,((AvOBP2:0.69467,AvOBP4:1.35210)0.945:1.02647,((NvitOBP53:1.86992,(((NvitOBP37:0.42243,(NvitOBP31:0.58514,(NvitOBP32:0.51317,NvitOBP86:0.84912)0.297:0.21076)0.649:0.13460)0.833:0.34230,(((NvitOBP35:0.32268,(NvitOBP36:0.32574,NvitOBP49:0.91809)0.026:0.09989)0.915:0.30472,((NvitOBP48:0.62196,(NvitOBP46:0.59271,((NvitOBP38:0.33267,((NvitOBP41:0.26000,NvitOBP44:0.23937)0.997:0.37670,(NvitOBP43:0.23884,NvitOBP45:0.61924)0.978:0.42002)0.320:0.16229)0.328:0.05263,(NvitOBP42:0.31195,(NvitOBP39:0.18693,NvitOBP40:0.14246)0.997:0.29882)0.915:0.18031)1.000:0.52057)0.628:0.10610)0.318:0.16820,(NvitOBP51:0.56943,NvitOBP52:0.59378)0.963:0.57364)0.630:0.18737)0.175:0.07110,(NvitOBP50:0.55438,(NvitOBP47:0.52714,NvitOBP54:1.00265)0.776:0.21104)0.629:0.12443)0.425:0.03834)0.454:0.28647,NvitOBP34:1.13574)0.753:0.34576)0.148:0.44971,(NvitOBP55:0.86598,NvitOBP05:3.14364)0.770:0.99946)0.336:0.33887)0.151:0.17884)0.797:0.16562)0.744:0.13759)0.566:0.36503);
