# Supplementary material for: Caste-Specific Expression Patterns of Immune Response and Chemosensory Related Genes in the Leaf-Cutting Ant, Atta vollenweideri
Source: PLoS One. 2013 Nov 15;8(11):e81518. doi: 10.1371/journal.pone.0081518 (PMC3829964; doi:10.1371/journal.pone.0081518)
Supplement: Dataset S8 — Phylogenetic relationship of the CSP protein sequences across different hymenopteran species shown in newick format. For graphical representation of the same phylogeny see Figure S3. (AFA) [file pone.0081518.s022.afa]

((NvCSP9:1.42956,AvCSP3:0.39344)0.775:0.22758,(((AcCSP12:0.49372,(AcCSP1:0.61412,AvCSP9:0.29120)0.340:0.20681)0.899:0.18352,(((AcCSP14:0.62527,((AcCSP6:0.04162,AvCSP8:0.02228)0.991:0.23699,(AcCSP7:0.01760,AvCSP10:0.03193)0.947:0.13811)0.888:0.10271)0.766:0.03092,(AcCSP5:0.07507,(AcCSP11:0.00055,AvCSP5:0.07994)1.000:0.46173)0.625:0.02373)0.911:0.16828,(((AmCSP1:0.30050,(AcCSP10:0.00054,AvCSP1:0.03180)0.982:0.24975)0.954:0.18441,(NvCSP1:0.26767,NvCSP2:0.27875)0.552:0.00054)0.633:0.09482,NvCSP3:0.65359)0.662:0.07338)0.548:0.07536)0.830:0.18455,AvCSP2:1.01305)0.714:0.10558,((((NvCSP6:0.59341,(AcCSP3:0.00547,AvCSP12:0.01020)0.967:0.34063)0.890:0.18444,(AmCSP4:0.22688,(AvCSP11:0.35067,(AcCSP2:0.00055,AcCSP13:0.09755)0.851:0.00054)0.979:0.20585)0.778:0.09791)0.854:0.09963,(NvCSP4:0.37183,(AcCSP9:0.00997,AvCSP6:0.00772)0.948:0.22349)0.518:0.05277)0.000:0.00103,((NvCSP8:0.76337,(NvCSP7:0.55547,(AmCSP5:0.29456,(AvCSP4:0.00055,(AcCSP4:0.00054,AmCSP2:0.08776)0.850:0.03136)0.998:1.51640)0.063:0.19609)0.983:1.03282)0.723:0.30150,((AcCSP8:0.18916,(AmCSP6:0.12964,NvCSP5:0.19362)0.896:0.12974)0.827:0.15964,(AmCSP3:0.26612,AvCSP7:0.43000)0.697:0.10210)0.657:0.04114)0.738:0.09989)0.894:0.21708);
