# Supplementary material for: Caste-Specific Expression Patterns of Immune Response and Chemosensory Related Genes in the Leaf-Cutting Ant, Atta vollenweideri
Source: PLoS One. 2013 Nov 15;8(11):e81518. doi: 10.1371/journal.pone.0081518 (PMC3829964; doi:10.1371/journal.pone.0081518)
Supplement: Dataset S9 — Phylogenetic relationship of the SNMP protein sequences across different hymenopteran and dipteran species shown in newick format. For graphical representation of the same phylogeny see Figure S4. (AFA) [file pone.0081518.s023.afa]

(((BmorSNMP2:0.14938,(HvirSNMP2:0.17941,(ApolSNMP2:0.18297,MsexSNMP2:0.13108)0.969:0.07052)0.516:0.05376)1.000:0.64174,(AmelSNMP085:1.23441,(TcasSNMP915:0.71676,((DmelSNMP2:0.03860,DpseSNMP2:0.00837)1.000:0.42157,(AgamSNMP2:0.08374,(AaegSNMP2:0.06634,CpipSNMP2:0.07135)0.626:0.02676)0.999:0.42199)1.000:0.42548)0.933:0.18959)0.081:0.06674)0.997:0.35620,(((MbraSNMP1:0.02772,(HvirSNMP1:0.01474,(HarmSNMP1:0.00657,HassSNMP1:0.01577)0.946:0.01572)0.997:0.07013)0.932:0.06650,(MsexSNMP1:0.14495,(BmorSNMP1:0.13771,ApolSNMP1:0.21690)0.639:0.03232)0.885:0.07803)1.000:0.43478,((DmelSNMP1:0.10127,DpseSNMP1:0.09281)1.000:0.37090,(CpipSNMP1a:0.23746,(AaegSNMP1:0.13920,((CpipSNMP1b:0.14130,CpipSNMP1c:0.08141)0.981:0.06173,AgamSNMP1:0.13724)0.430:0.03732)0.910:0.05666)0.997:0.19302)0.998:0.21919)0.848:0.12676,(((Aceph_AC17328-RA_SNMP2_translation:0.00473,Avol_Contig_71878_SNMP2_translation:0.00768)1.000:0.71614,(AmelSNMP430:0.26378,(Aceph_AC17327-RA_SNMP1_translation:0.00055,Avol_Contig_71953_SNMP1_translation:0.01203)1.000:0.28682)0.969:0.13556)0.981:0.17458,(TcasSNMP384:0.43953,(TcasSNMP388:0.30526,(TcasSNMP391:0.30332,TcasSNMP389:0.53880)0.881:0.09003)1.000:0.28218)0.837:0.11007)0.819:0.06960);
