# Supplementary material for: Caste-Specific Expression Patterns of Immune Response and Chemosensory Related Genes in the Leaf-Cutting Ant, Atta vollenweideri
Source: PLoS One. 2013 Nov 15;8(11):e81518. doi: 10.1371/journal.pone.0081518 (PMC3829964; doi:10.1371/journal.pone.0081518)
Supplement: Dataset S10 — Phylogenetic relationship of the IR protein sequences across different hymenopteran species and Drosophila melanogaster shown in newick format. For graphical representation of the same phylogeny see Figure 4 and Figure S5. (AFA) [file pone.0081518.s024.afa]

((((AmIR218:0.12616,(CfIR319:0.20801,HsIR319:0.14289)0.900:0.32216)1.000:1.83362,(DmIR56c:0.87895,(DmIR51a:0.25703,DmIR51b:0.04090)0.981:0.90752)0.894:0.48706)0.121:0.00058,((((DmIR94f:0.94000,(DmIR94g:0.70758,(DmIR20a:0.42405,DmIR94h:0.28885)0.931:0.20516)0.295:0.13345)0.876:0.31859,((DmIR60d:0.29308,(DmIR60b:0.42748,DmIR60c:0.44399)0.699:0.12826)1.000:0.85367,(DmIR94d:0.42754,DmIR94e:0.57428)0.966:0.46246)0.408:0.11338)0.156:0.02573,(((DmIR52c:0.47981,(((AvIR56e:0.00054,(AcIR56e:0.05418,DmIR56e:0.00055)0.049:0.00134)0.881:1.88181,CfIR307:0.72201)0.351:1.26829,AcIR307:2.04089)0.843:1.07389)0.525:0.03554,(AcIR52d:1.00483,DmIR52d:0.23468)0.224:0.06103)0.958:0.36384,(DmIR52a:0.36049,DmIR52b:0.36156)0.823:0.16757)0.996:0.79264)0.684:0.38207,(DmIR67a:1.66906,(DmIR47a:0.00056,(CfIR313:0.00054,HsIR313:0.31416)0.955:1.35468)0.706:1.55060)0.700:0.19890)0.926:0.42890)0.917:0.39695,((DmIR56b:1.16670,DmIR56d:1.09441)0.819:0.30678,(DmIR62a:1.57731,(DmIR7a:1.02439,DmIR11a:1.09465)0.945:0.88637)0.822:0.48359)0.793:0.23868,((((HsIR307:1.48373,(CfIR308:0.34068,HsIR308:0.13194)0.942:0.93733)0.410:0.13023,DmIR56a:1.19402)0.879:0.78722,(DmIR60a:2.15610,AcIR60a:0.44929)0.557:0.27604)0.643:0.26982,((DmIR94a:1.06153,(DmIR94b:0.71502,DmIR94c:0.70379)0.856:0.43287)0.977:0.94808,(((((CfIR315.1:0.35136,CfIR315.2:0.58491)0.999:1.55956,((((DmIR48a:1.44886,DmIR85a:0.96838)0.013:0.00200,AcIR1:0.00054)0.786:0.71564,(((HsIR317:0.52152,((((CfIR317.1:0.24773,CfIR317.3:0.15626)0.968:0.13056,(CfIR317.4:0.12807,CfIR317.7:0.15957)0.846:0.04172)0.248:0.05156,(CfIR317.2:0.23201,CfIR317.6:0.10491)0.722:0.01690)0.860:0.06146,CfIR317.5:0.04924)0.399:0.20915)0.974:1.23234,(DmIR68a:0.93252,(AmIR68a:0.08528,(NvIR68a:0.53631,(CfIR68a:0.18405,HsIR68a:0.17621)0.853:0.10684)0.146:0.09574)0.825:0.43550)0.992:1.57449)0.602:0.28758,(DmIR87a:1.33066,(DmIR7c:1.32101,(CfIR310:0.41429,HsIR310:0.28119)0.978:1.40774)0.361:0.14976)0.757:0.33834)0.806:0.40373)0.652:0.15618,(CfIR311:0.41542,HsIR311:0.24294)0.993:1.27069)0.766:0.20541)0.685:0.18706,DmIR60e:1.51745)0.454:0.08671,((DmIR48b:1.31126,(DmIR54a:1.79270,DmIR48c:0.97889)0.389:0.63994)0.231:0.10498,(DmIR67b:1.58781,DmIR67c:0.12743)1.000:1.12667)0.670:0.13855)0.835:0.30813,(((DmIR7b:1.90121,(CfIR316:0.57486,HsIR316:0.56388)0.845:0.60358)0.876:0.77652,(((((CfIR314:0.31640,HsIR314:0.02200)0.999:1.80444,((((DmIR75d:0.86796,((AmIR75u:0.36307,((((AcIR75u.2:0.02658,AcIR75u.3:0.07902)0.845:0.03181,HsIR75u.1:0.13061)0.170:0.02675,(CfIR75u.2:0.06303,CfIR75u.1:0.13142)0.900:0.05310)0.339:0.01230,(AcIR75u.1:0.18708,(HsIR75u.2:0.26167,CfIR75u.3:0.38098)0.164:0.03755)0.874:0.08762)0.812:0.13270)0.891:0.21265,(NvIR75u.1:0.61798,NvIR75u.2:0.42287)0.879:0.19089)0.946:0.40720)0.953:0.46278,(DmIR64a:0.67522,NvIR64a:0.50056)0.812:0.20060)0.114:0.14321,((DmIR75b:0.43782,(DmIR75a:0.40250,DmIR75c:0.48586)0.852:0.24818)0.845:0.49655,(DmIR68b:0.43312,AcIR68b:1.53028)0.879:1.33694)0.830:0.55450)0.646:0.43071,DmIR40a:2.98553)0.451:0.45841)0.158:0.10171,((((HsIR318:0.14464,(AcIR318:0.02755,CfIR318:0.03017)0.671:0.06537)0.976:1.22964,(DmIR76b:0.68628,(NvIR76b:0.52094,(AmIR76b:0.38388,(HsIR76b:0.11154,(AcIR76b:0.26381,CfIR76b:0.11599)0.954:0.13522)0.770:0.07182)0.877:0.35568)0.696:0.21630)0.998:1.67589)0.160:0.21341,((AmIR93a:0.15642,(NvIR93a:0.27420,DmIR93a:1.11941)0.916:0.26367)0.678:0.07695,(HsIR93a:0.08031,(CfIR93a:0.07232,AvIR93a:0.22953)0.725:0.04179)0.588:0.09704)0.980:0.79426)0.698:0.28322,((DmIR84a:0.57967,(DmIR31a:1.07123,((AmIR75f.3:0.23436,(HsIR75f.3:0.14159,(AcIR75f.3:0.08148,CfIR75f.3:0.05417)0.850:0.07159)0.991:0.25823)0.280:0.09865,((AmIR75f.2:0.10872,(CfIR75f.2:0.06048,(HsIR75f.2:0.03075,(AcIR75f.2:0.00055,AvIR75f.2:0.00887)0.858:0.02404)0.878:0.02996)0.660:0.01843)0.997:0.40218,(AmIR75f.1:0.23681,(HsIR75f.1:0.16697,(AcIR75f.1:0.05554,CfIR75f.1:0.07677)0.494:0.06363)0.909:0.08581)0.976:0.29194)0.012:0.25522)0.939:0.98575)0.875:0.68072)0.946:0.90800,((AcGluR1:0.25646,(DmGlu-R1:0.26996,DmGlu-R1B:0.07173)0.816:0.08687)0.991:0.52330,(((DmCG9935:0.09970,DmCG11155:0.13508)0.983:0.35604,(((DmIR8a:0.23504,(((AmIR8a:0.03925,(HsIR8a:0.03034,NvIR8a:0.10411)0.896:0.00055)0.089:0.01593,CfIR8a:0.02642)0.101:0.00055,(AcIR8a:0.00055,AvIR8a:0.15630)0.905:0.02730)0.857:0.14048)0.991:0.51806,(NvIR25b:0.87952,((((AmIR25a:0.12660,(HsIR25a.2:0.02293,((AcIR25a:0.0,AvIR25a:0.0):0.11227,CfIR25a:0.03214)0.766:0.05522)0.910:0.07290)0.730:0.04129,HsIR25a.1:0.92407)0.574:0.09558,DmIR25a:0.24581)0.326:0.00053,NvIR25a:0.18693)0.692:0.17574)0.813:0.16658)0.973:0.48439,((DmNmdar2:0.06845,AcNmdar2.2:0.12096)1.000:1.46944,(DmNmdar1:0.09338,(AmNmdar:0.02802,NvNMDAR1:0.23440)0.862:0.11100)0.860:0.45364)0.938:0.47542)0.907:0.28007)0.655:0.07415,((DmCG5621:0.22115,(DmGluRIID:0.17656,DmGluRIIE:0.23146)0.978:0.20976)0.949:0.25633,(DmCG3822:0.24973,((DmGluRIIB:0.41334,(DmGluRIIA:0.22147,DmGluRIIC:0.39308)0.210:0.07330)0.986:0.42096,DmClumsy:0.35804)0.722:0.06279)0.861:0.11068)0.483:0.13146)0.793:0.14109)0.610:0.11945)0.958:0.62865)0.683:0.23433)0.348:0.16712,(DmIR60f:1.25688,(CfIR312:0.20260,HsIR312:0.22173)0.447:0.10459)0.952:1.03120)0.217:0.04064,((DmIR10a:0.51858,DmIR100a:1.00363)0.987:1.11061,((CfIR309:0.66729,HsIR309:0.06487)0.979:1.52448,(DmIR21a:0.47607,NvIR21a:0.68537)0.942:1.13189)0.777:0.45637)0.860:0.45206)0.564:0.18239)0.859:0.52126,((AcIR47b:1.05703,(DmIR47b:1.16509,DmIR7d:0.74730)0.818:0.88322)0.408:0.72987,((DmIR7f:1.38849,(DmIR7e:0.42287,DmIR7g:1.34457)0.856:0.68003)0.889:0.90965,(DmIR92a:1.22279,(DmIR41a:0.32778,DmIR76a:1.29438)0.911:0.76872)0.859:0.72075)0.517:0.52419)0.569:0.27911)0.771:0.33763)0.655:0.09385)0.546:0.16264)0.301:0.19435);
