# Supplementary material for: Caste-Specific Expression Patterns of Immune Response and Chemosensory Related Genes in the Leaf-Cutting Ant, Atta vollenweideri
Source: PLoS One. 2013 Nov 15;8(11):e81518. doi: 10.1371/journal.pone.0081518 (PMC3829964; doi:10.1371/journal.pone.0081518)
Supplement: Dataset S11 — Phylogenetic relationship of the GR protein sequences across different hymenopteran and dipteran species shown in newick format. For graphical representation of the same phylogeny see Figure S6. (AFA) [file pone.0081518.s025.afa]

((((NvGR38:0.30349,(NvGR39:0.04064,(NvGR20:0.00055,NvGR37:0.05372)0.867:0.11276)0.815:0.13608)0.264:0.00055,((((NvGR30:0.00055,NvGR15:0.75572)0.814:0.12477,(NvGR40:0.00104,(TcasGr3:0.19565,(AmGr4:0.06400,(BmorGr3:0.00055,(((CpipGr3:0.09776,(AaegGr3:0.15049,Acep_ACEP_00017727-RA_GR25:5.99296)0.010:0.00724)0.731:0.06444,(DvirGr63a:0.02855,(DmojGr63a:0.01936,(DgriGr63a:0.13324,(DwilGr63a:0.02080,(((DyakGr63a:0.00054,(DereGr63a:0.00055,(DsecGr63a:0.0,DsimGr63a:0.0,DmelGr63a:0.0):0.01896)0.847:0.01876)0.827:0.01308,(DperGr63a:0.0,DpseGr63a:0.0):0.03709)0.792:0.00625,(DanaGr63a:0.00055,(((NvGr1:0.0,NvGR64f:0.0):0.00055,(AmGr1:0.15269,((CfGr1:0.02451,HsGr1:0.02513)0.677:0.02149,(Acep_ACEP_00007603-RA_GR12:0.00055,Avol_Contig80523_GR2:0.00055)0.919:0.07723)0.503:0.05895)0.950:0.13940)0.627:0.05043,((AmGr2:0.09520,NvGR2:0.16376)0.807:0.10829,(Acep_ACEP_00007604-RA_GR13:0.48516,(CfGr2:0.12148,(NvGR33:1.66879,HsGr2:0.06795)0.005:0.01863)0.777:0.07471)0.295:0.00302)0.873:0.41471)0.991:1.27118)0.844:0.01948)0.912:0.06044)0.893:0.05886)0.761:0.02386)0.639:0.01315)1.000:0.49447)0.104:0.05503,AgamGr24:0.00092)0.793:0.47190)0.796:0.32935)0.160:0.18806)0.839:0.27163)0.580:0.15774)0.561:0.14511,((Acep_ACEP_00017400-RA_GR22:0.00055,Avol_Contig64501_GR1:0.03821)1.000:0.41637,CfGr8:0.00050)0.993:0.82517)0.721:0.21083,((NvGR43:0.19691,NvGR47:0.04512)0.588:0.05175,(NvGR45:0.04840,NvGR46:0.09823)0.000:0.00053)0.854:0.19459)0.655:0.05811)0.007:0.00102,(DmelGR66a:0.00055,Acep_ACEP_00001305-RA_GR1:4.74665)0.938:5.89403)0.732:0.07456,((AmGr5:0.46555,(HsGr4:0.11297,HsGr5:0.20043)0.787:0.21295)0.685:0.21515,NvGR22:0.27382)0.676:0.10212,((((NvGR18:0.00054,(Acep_ACEP_00001998-RA_GR4:2.81912,(Acep_ACEP_00003322-RA_GR5:0.0,CfGr26:0.0,HsGr11:0.0):1.94510)0.738:1.56586)0.529:0.14793,(NvGR4:0.00055,NvGR5:0.21387)0.998:0.91482)0.160:0.04208,(((NvGR41:0.15878,NvGR42:0.00055)0.962:0.28861,NvGR21:0.05649)0.740:0.06396,NvGR24:0.31391)0.584:0.10659)0.840:0.11813,(((NvGR25:0.15365,(NvGR28:0.20039,(NvGR34:0.05580,NvGR35:0.10716)0.931:0.18537)0.348:0.00054)0.806:0.07071,((AmGr3:0.07512,(((CfGr5:0.02596,(CfGr3:0.11787,CfGr6:0.08596)0.900:0.08591)0.766:0.02967,HsGr3:0.02907)0.861:0.16115,NvGR3:0.13509)0.184:0.04813)0.987:0.46393,NvGR29:0.20386)0.678:0.05649)0.748:0.08385,(NvGR23:0.13269,(NvGR50:0.44918,(NvGR48:0.40287,NvGR49:0.21579)0.053:0.04495)0.961:1.30376)0.792:0.26115)0.760:0.25007)0.197:0.00053);
