# Supplementary material for: Caste-Specific Expression Patterns of Immune Response and Chemosensory Related Genes in the Leaf-Cutting Ant, Atta vollenweideri
Source: PLoS One. 2013 Nov 15;8(11):e81518. doi: 10.1371/journal.pone.0081518 (PMC3829964; doi:10.1371/journal.pone.0081518)
Supplement: Dataset S12 — Phylogenetic relationship of the OR protein sequences across different hymenopteran species shown in newick format. For graphical representation of the same phylogeny see Figure 5. (AFA) [file pone.0081518.s026.afa]

(((((((HsOr254:0.15624,(HsOr252:0.11800,HsOr253:0.21666)0.563:0.08721)0.951:0.16992,(((HsOr266:0.11632,HsOr265:0.23981)0.895:0.07521,(((CfOr386:0.02580,(CfOr387:0.09758,(CfOr310:0.04844,CfOr385:0.05903)0.818:0.03655)0.758:0.01680)0.952:0.11471,CfOr384:0.16420)0.739:0.03765,((HsOr269:0.07388,(HsOr267:0.01513,(HsOr272:0.04782,HsOr271:0.03021)0.764:0.01535)1.000:0.00014)0.407:0.01317,HsOr270:0.11071)0.949:0.08255)0.751:0.01557)0.281:0.05150,HsOr264:0.26281)0.263:0.00721)0.833:0.03715,((CfOr372:0.06951,(CfOr373:0.19257,CfOr376:0.09676)0.724:0.03260)0.971:0.16275,(CfOr377:0.20546,(((CfOr383:0.15260,(CfOr378:0.00014,CfOr379:0.02884)0.999:0.18899)0.352:0.00016,(CfOr380:0.18110,CfOr381:0.06557)0.851:0.07311)0.759:0.02626,CfOr382:0.31164)0.600:0.06842)0.850:0.06740)0.845:0.05684)0.821:0.05305,((CfOr293:0.19158,(CfOr277:0.27795,((CfOr278:0.20785,CfOr312:0.13543)0.862:0.05340,(CfOr313:0.09345,(CfOr294:0.03095,CfOr295:0.10009)0.739:0.02851)0.880:0.06003)0.354:0.01879)0.024:0.00014)0.874:0.07334,((CfOr311:0.00016,CfOr314:0.01447)0.935:0.13834,(CfOr315:0.07783,(CfOr317:0.01510,CfOr316:0.00014)0.921:0.00014)0.998:0.26223)0.404:0.06317)0.956:0.12959)0.985:0.14025,(((HsOr332:0.39304,(CfOr397:0.13573,HsOr314:0.13086)0.932:0.19753)0.846:0.10237,((((CfOr348:0.07107,(CfOr393:0.02932,CfOr349:0.26544)0.911:0.12549)0.865:0.10084,(CfOr347:0.10623,CfOr350:0.20717)0.870:0.10798)0.934:0.18946,(HsOr330:0.42434,(HsOr308:0.13256,HsOr329:0.08094)0.391:0.04667)0.155:0.05975)0.973:0.29129,((CfOr353:0.11406,HsOr339:0.18431)0.954:0.19244,(((((((CfOr357:0.07490,((AvOR6:0.26472,CfOr359:0.13562)0.695:0.07516,HsOr349:0.37305)0.948:0.15772)0.432:0.06805,(HsOr346:0.14948,(HsOr263:0.00016,HsOr348:0.04299)0.827:0.05830)0.403:0.05429)0.972:0.34308,(CfOr358:0.18369,HsOr345:0.23179)0.900:0.23370)0.980:0.34919,(((CfOr352:0.07114,(CfOr337:0.15145,(CfOr339:0.07852,(CfOr338:0.02398,CfOr340:0.07318)0.078:0.03685)0.891:0.08688)0.849:0.06999)0.833:0.07079,(HsOr334:0.62322,(HsOr336:0.14816,(HsOr335:0.10661,HsOr337:0.15591)0.835:0.05068)0.720:0.03586)0.808:0.07235)0.959:0.22114,(HsOr342:0.34588,AcOR185:0.51544)0.931:0.24696)0.832:0.07957)0.666:0.04266,((((CfOr364:0.48459,(AvOR156:0.30929,HsOr351:0.23337)0.738:0.07710)0.921:0.16531,(((HsOr315:0.18397,(((HsOr320:0.06225,HsOr322:0.06053)0.211:0.00016,(HsOr321:0.00016,HsOr317:0.10846)0.745:0.01726)0.802:0.04829,((HsOr316:0.01326,HsOr319:0.08894)0.897:0.07237,HsOr318:0.10927)0.852:0.08264)0.962:0.16700)0.989:0.33878,(HsOr325:0.35724,(HsOr323:0.13126,(CfOr399:0.09868,CfOr400:0.13409)0.798:0.04908)0.934:0.17660)0.343:0.08117)0.817:0.07149,(CfOr398:0.29120,HsOr324:0.31601)0.945:0.23466)0.767:0.08159)0.365:0.04017,((CfOr395:0.15166,HsOr311:0.23821)0.906:0.12803,(CfOr363:0.12643,(HsOr350:0.21814,(CfOr361:0.11818,CfOr362:0.02728)0.882:0.06989)0.760:0.08948)0.914:0.11012)0.884:0.11791)0.693:0.03867,((((CfOr396:0.23691,HsOr313:0.11448)0.937:0.12763,HsOr338:0.52231)0.558:0.03052,((((((AvOR120:0.00015,AcOR181:0.32032)0.793:0.11629,AvOR121:0.48576)0.846:0.12158,(((CfOr283:0.10599,((CfOr292:0.04668,((CfOr288:0.00014,CfOr289:0.07442)0.844:0.01857,(CfOr290:0.08963,CfOr291:0.14097)0.667:0.00932)0.766:0.01611)0.933:0.06391,(AvOR61:0.00014,AcOR179:0.03821)0.981:0.11250)0.740:0.02300)0.823:0.03991,(HsOr368:0.17117,(HsOr367:0.16722,(HsOr365:0.01550,(HsOr364:0.04692,HsOr366:0.00016)0.516:0.00014)0.886:0.07989)0.863:0.07986)0.929:0.10973)0.888:0.06502,((((HsOr258:0.07095,((HsOr354:0.04886,HsOr259:0.00016)0.704:0.04817,HsOr352:0.10536)0.727:0.04145)0.012:0.03113,HsOr257:0.05088)0.988:0.21640,((AcOR180:0.16319,AcOR62:0.22727)0.857:0.09644,((CfOr280:0.20383,(CfOr279:0.03461,CfOr406:0.12249)0.741:0.06452)0.953:0.12229,(CfOr281:0.10602,CfOr286:0.15953)0.905:0.00014)0.883:0.06157)0.232:0.04944)0.978:0.16685,(((HsOr355:0.14457,HsOr356:0.28802)0.586:0.06682,((AcOR6:0.21148,CfOr392:0.10477)0.540:0.07000,((((HsOr357:0.05051,HsOr359:0.04849)0.798:0.02816,(HsOr358:0.05484,(HsOr360:0.05097,HsOr361:0.12244)0.247:0.05868)0.825:0.04133)0.950:0.12496,(HsOr256:0.10010,HsOr353:0.14842)0.780:0.07759)0.491:0.03144,(CfOr282:0.03250,((CfOr285:0.0,CfOr287:0.0):0.07655,CfOr284:0.01608)0.724:0.02959)0.954:0.10324)0.319:0.04332)0.677:0.02109)0.930:0.07644,((HsOr362:0.02530,HsOr363:0.10822)0.989:0.18554,(AcOR116:0.71714,(CfOr390:0.08112,CfOr391:0.13273)0.665:0.01515)0.807:0.04203)0.910:0.09241)0.763:0.03463)0.711:0.02471)0.855:0.09221)0.983:0.39949,(((((NvOr212PSE:0.00014,(((AcOR113:0.40723,((AvOR81:1.07958,AcOR46:0.00014)0.504:0.36019,AcOR47:0.41099)0.748:0.60059)0.875:1.00552,(((((AcOR214:3.13482,((AcOR92:1.43427,AcOR201:0.00015)0.662:1.53042,AcOR149:0.03251)0.351:0.89258)0.678:0.56056,((((AcOR100:1.11353,AvOR102:0.00014)0.447:0.54644,NvOr293:0.21752)0.243:0.24608,NvOr294:0.52738)0.728:0.40803,NvOr298:1.64078)0.794:1.01133)0.700:1.07618,((CfOr191:0.00180,(HsOr191:0.27721,AcOR204:0.81368)0.190:0.00016)0.784:0.30640,(NvOr239PSE:0.36975,(((NvOr242:0.33784,NvOr248:0.22959)0.763:0.15146,(NvOr240PSE:0.16811,(((NvOr238PSE:0.19784,(NvOr255:0.18034,((NvOr256:0.00015,((NvOr257:0.05255,NvOr258:0.07409)0.954:0.16557,NvOr259PSE:0.13702)0.883:0.08367)0.934:0.15252,NvOr260:0.19882)0.592:0.13053)0.800:0.08498)0.853:0.06647,(NvOr249:0.10510,NvOr246:0.25534)0.859:0.09009)0.632:0.01347,(NvOr261:0.46128,NvOr237PSE:0.39334)0.772:0.11195)0.766:0.03327)0.650:0.00015)0.738:0.09126,(((((NvOr253:0.38201,NvOr250:0.00015)0.759:0.14718,NvOr247:0.02102)0.798:0.10648,((NvOr251:0.01193,NvOr252:0.03601)0.995:0.31044,NvOr254PSE:0.05357)0.969:0.25182)0.809:0.09878,(NvOr244PSE:0.17240,NvOr245:0.11765)0.907:0.15630)0.689:0.03566,((NvOr243:0.10629,(NvOr241:0.02981,(NvOr262:0.05344,NvOr263:0.05373)0.952:0.12607)0.536:0.04606)0.027:0.00015,HsOr303:0.00014)0.318:0.04779)0.979:0.28989)0.719:0.10650)0.820:0.46950)0.706:0.44482)0.391:0.28395,NvOr295:2.43446)0.573:0.54088,((NvOr169INT:0.02988,NvOr33PSE:2.13466)0.763:1.05151,(AcOR109:0.21360,AcOR110:0.00015)0.997:2.82660)0.662:0.42162)0.208:0.13219)0.456:0.22505,(AcOR25:1.21990,AmOr140N:1.61580)0.689:0.68665)0.000:0.00015)0.691:0.41627,(((AmOr162P:0.14234,(HsOr245:0.11922,((NvOr48:0.13515,(HsOr268:0.00016,NvOr49PSE:0.00014)0.629:0.23954)1.000:1.62160,AcOR20:0.05844)0.137:0.07648)0.941:0.55336)0.883:1.10249,((NvOr61:0.95250,(HsOr375:0.00016,(AcOR155:0.08688,AcOR158:0.29453)0.968:1.19507)0.765:0.84712)0.864:0.66377,(NvOr291:0.19753,NvOr292:0.00016)0.753:0.65606)0.978:1.68166)0.617:0.61823,(((NvOr46:0.82730,((CfOr201:0.00014,NvOr148PSE:0.00014)0.636:0.52374,(NvOr300:0.00015,(NvOr80:0.48622,((NvOr95PSE:0.58146,NvOr96:0.40175)0.812:0.44392,((AmOr116:0.00015,((AmOr136:0.00015,(((AmOr135:0.15955,AmOr138N:0.17930)0.716:0.02828,(AmOr132:0.06209,(AmOr134:0.00014,(AmOr133N:0.02610,AmOr131:0.10478)0.930:0.07802)0.966:0.15229)0.766:0.02710)0.741:0.03751,(AmOr130:0.14017,(AmOr128:0.00015,((AmOr129F:0.11209,(AmOr125:0.02689,(AmOr122:0.00014,((AmOr123:0.0,AmOr126:0.0):0.00014,AmOr127:0.02605)0.984:0.10825)0.774:0.05434)0.954:0.14423)0.214:0.08145,NvOr197PSE:0.00014)0.076:0.00016)1.000:0.61538)0.861:0.20151)0.921:0.10353)0.244:0.00015,AmOr139P:0.27151)0.995:1.16417)0.637:0.33920,((AcOR94:3.86610,(CfOr217:0.00016,AcOR41:4.99233)0.133:0.02377)0.043:0.09237,HsOr219:0.10711)0.834:0.47326)0.988:1.25650)0.109:0.20345)0.992:1.85360)0.980:1.11184)0.853:0.49338)0.794:0.35073,NvOr47:0.18424)0.971:1.54169,((AcOR135:0.27437,(((HsOr225:0.00014,(NvOr206PSE:3.40368,AcOR136:0.79182)0.186:0.57976)0.750:0.24210,(((AmOr68:0.53925,(((((NvOr285:0.25380,(NvOr264:0.28944,(NvOr265:0.10231,(AcOR45:0.00016,NvOr266:0.00022)0.146:0.12981)0.997:0.23868)0.902:0.11137)0.740:0.05173,((NvOr269:0.07492,(NvOr267:0.12149,NvOr268:0.03373)0.995:0.23890)0.964:0.16775,((NvOr282PSE:0.10258,NvOr283:0.18841)0.922:0.07382,((((NvOr270PSE:0.12220,(NvOr271:0.02352,NvOr272:0.02260)0.913:0.05991)0.896:0.06717,(NvOr273:0.11565,NvOr284PSE:0.11724)0.797:0.02855)0.942:0.13294,(NvOr276:0.04765,(NvOr274PSE:0.13957,NvOr275:0.21413)0.982:0.22338)0.208:0.04077)0.992:0.20817,(NvOr277:0.14724,(NvOr280:0.14907,(NvOr278:0.10621,(NvOr279:0.03444,NvOr281:0.03664)0.781:0.02530)0.944:0.10487)0.833:0.07928)0.442:0.04916)0.832:0.04121)0.840:0.09209)0.998:0.26347)0.192:0.05771,(NvOr286:0.10252,NvOr287PSE:0.10712)0.793:0.14077)1.000:2.82013,((NvOr82:0.45538,((AvOR49:0.29971,(HsOr239:0.19264,(((CfOr251:0.04215,(CfOr233:0.01495,(CfOr250:0.04985,CfOr234:0.00674)0.981:0.06398)0.945:0.05626)0.988:0.11546,(HsOr373:0.15470,(AcOR143:5.98812,AcOR70:0.00012)0.210:0.33878)0.733:0.03952)0.822:0.04561,(AcOR186:0.02848,AvOR150:0.00014)0.996:0.15951)0.401:0.04597)0.536:0.03953)0.902:0.11789,(HsOr237:0.16007,((CfOr257:0.22590,(HsOr235:0.09197,(HsOr234:0.06192,(HsOr236:0.06685,HsOr238:0.05311)0.992:0.07936)0.616:0.01582)0.983:0.13875)0.818:0.05938,((HsOr226:0.14668,(((((CfOr255:0.07678,(CfOr256:0.08714,(CfOr249:0.02617,CfOr253:0.05011)0.963:0.06145)0.846:0.05069)0.997:0.13685,(AvOR98:0.11456,CfOr252:0.07174)0.834:0.03778)0.753:0.01679,(((AvOR143:0.00014,(AcOR118:1.81793,AcOR188:0.00018)0.233:0.03329)0.958:0.08560,AvOR113:0.17972)0.447:0.03157,((AvOR138:0.00014,AcOR71:0.00684)0.834:0.04882,(AcOR189:0.32129,AcOR115:0.21421)0.730:0.15655)0.959:0.15312)0.788:0.03850)0.482:0.03724,CfOr254:0.14798)0.920:0.05538,(HsOr227:0.15901,(HsOr228:0.01690,((HsOr233:0.00838,((HsOr230:0.03499,HsOr232:0.09154)0.868:0.01724,HsOr231:0.14963)0.325:0.01954)0.909:0.02785,HsOr229:0.07657)0.749:0.00763)0.981:0.10390)0.857:0.07076)0.896:0.03921)0.677:0.02328,((NvOr45:1.10710,AcOR72:0.00014)0.655:0.25442,AcOR187:0.00014)1.000:1.39542)0.322:0.00015)0.888:0.06831)0.948:0.15671)0.976:0.26168)0.696:0.14250,((((((NvOr102:0.22373,(NvOr104PSE:0.26268,(NvOr100:0.44360,NvOr101:0.15587)0.863:0.09903)0.879:0.10477)0.987:0.34619,(NvOr99:0.58235,NvOr103:0.47371)0.882:0.15595)0.594:0.07911,(NvOr105:0.44445,((NvOr108PSE:0.19390,NvOr109PSE:0.13585)0.893:0.13405,(NvOr107:0.10628,(NvOr110:0.10244,NvOr111:0.14685)0.931:0.12277)0.921:0.15848)1.000:0.57773)0.789:0.13497)0.979:0.53502,NvOr98:0.62454)0.872:0.21050,(((NvOr93:0.27410,(NvOr97CTE:0.71537,NvOr94:0.40332)0.762:0.12827)0.661:0.14849,((NvOr92:0.52971,((((NvOr232:0.00015,NvOr233:0.11641)1.000:0.33083,((NvOr236:0.39044,((NvOr234PSE:0.17233,NvOr235PSE:0.62643)0.798:0.12736,((((AmOr120:0.35955,(HsOr377:0.12727,(AvOR26:0.06071,CfOr402:0.12555)0.952:0.22865)0.888:0.18090)0.941:0.32548,(AmOr117:0.27572,(NvOr76:0.32501,NvOr77:0.32934)0.916:0.23294)0.940:0.40908)0.994:0.65748,(CfOr403:0.10146,AcOR63:0.17284)0.755:0.12118)0.511:0.11541,AmOr141:0.21993)0.998:0.47479)0.754:0.11077)0.840:0.10143,(((NvOr227:0.00929,(NvOr228PSE:0.07624,NvOr229:0.05426)0.921:0.08943)0.927:0.10312,((((NvOr220PSE:0.11237,NvOr219:0.09830)0.469:0.04467,NvOr221:0.10962)0.795:0.03902,NvOr225:0.13172)0.796:0.03246,(NvOr218:0.09167,(NvOr226:0.05369,(NvOr224:0.06723,(NvOr222:0.12681,NvOr223PSE:0.10564)0.883:0.04134)0.578:0.03602)0.869:0.10333)0.849:0.04321)0.917:0.08630)0.887:0.11594,NvOr230:0.44893)0.719:0.04760)0.636:0.02835)0.840:0.29153,NvOr231PSE:0.07809)1.000:2.60395,(NvOr90PSE:0.24286,NvOr91PSE:0.12388)0.119:0.00013)0.960:0.54002)0.970:0.33959,(((AcOR77:2.04025,NvOr85:0.06399)0.197:0.01530,NvOr83PSE:0.42905)0.953:0.22090,NvOr84INT:0.25738)0.966:0.35139)0.937:0.29304)0.932:0.23298,((AmOr73:0.40077,((CfOr218:0.06165,(AcOR82:0.32353,AcOR93:0.10564)0.712:0.01065)0.673:0.01715,(HsOr372:0.34272,(AcOR202:3.00729,AcOR81:0.00014)0.355:0.67878)0.856:0.12893)0.890:0.12929)0.946:0.17242,(((CfOr230:0.02860,CfOr232:0.05796)0.945:0.04609,(CfOr229:0.07922,CfOr231:0.06372)0.867:0.02644)0.865:0.05573,(HsOr242:0.08493,(HsOr240:0.08979,HsOr241:0.09645)0.954:0.07359)0.979:0.12472)0.950:0.17073)0.973:0.26997)0.863:0.11507)0.060:0.02375,NvOr81:0.59941)0.718:0.06567)0.890:0.34773)0.667:0.12255,((((HsOr181:0.22353,(AvOR111:0.10472,(CfOr260:0.04216,CfOr264:0.08812)0.988:0.20498)0.393:0.03678)1.000:0.23909,((AcOR76:0.24009,(HsOr183:0.05789,HsOr182:0.02679)0.867:0.06274)0.683:0.04599,CfOr263:0.05975)0.982:0.17737)0.800:0.06106,((AvOR119:0.12923,CfOr258:0.03832)0.993:0.17777,(HsOr184:0.21619,((CfOr259:0.04980,(CfOr262:0.01516,((AcOR59:5.47410,AcOR74:0.00014)0.257:0.21500,AcOR75:0.00291)1.000:0.65998)0.000:0.00014)0.242:0.01192,CfOr261:0.05699)0.971:0.10112)0.841:0.05051)0.975:0.13915)0.861:0.14174,((((NvOr122:0.06901,AcOR139:0.69617)0.706:0.19703,NvOr123PSE:0.32768)1.000:0.42891,(NvOr121PSE:0.29551,NvOr125:0.52077)0.586:0.08890)0.866:0.10103,((NvOr120PSE:0.20344,(NvOr117:0.13050,(NvOr119:0.07889,NvOr118:0.09620)0.065:0.01084)0.956:0.17283)1.000:0.53368,((NvOr127INT:0.09830,NvOr128:0.21244)0.996:0.23722,(NvOr124:0.14020,NvOr126:0.14393)0.950:0.13063)0.873:0.16451)0.865:0.10720)0.874:0.13701)0.997:0.65415)0.932:0.30599)0.420:0.07808,((AmOr72:0.62550,(AmOr71:0.40317,AmOr70:0.44625)0.775:0.10549)0.918:0.18678,AmOr69:0.41127)0.803:0.05950)0.957:0.13980,((CfOr225:0.27251,((CfOr224:0.17364,HsOr220:0.17473)0.979:0.16747,((CfOr222:0.11279,AvOR163:0.18911)0.749:0.02189,(HsOr221:0.18885,CfOr223:0.29261)0.708:0.05037)0.973:0.14611)0.919:0.07088)0.741:0.01751,(((CfOr226:0.40659,((AcOR138:0.04428,HsOr374:0.06118)0.802:0.05786,(CfOr227:0.02338,CfOr228:0.00014)0.993:0.13088)0.905:0.08992)0.873:0.06934,(((CfOr245:0.30971,(CfOr243:0.10447,CfOr244:0.19531)0.995:0.20394)0.900:0.09496,CfOr236:0.21186)0.000:0.01136,((((AcOR15:0.00015,(AcOR208:2.06255,AcOR56:2.02185)0.832:2.44567)0.607:0.49646,(CfOr237:0.10660,CfOr238:0.06423)0.933:0.11149)0.076:0.00010,CfOr239:0.20823)0.988:0.15840,((CfOr240:0.25574,(AvOR82:0.15057,CfOr241:0.06741)0.735:0.07620)0.090:0.07217,CfOr242:0.21831)0.639:0.02098)0.910:0.06273)0.930:0.06933)0.228:0.03574,(CfOr248:0.01417,(CfOr246:0.02427,CfOr247:0.01627)0.860:0.04378)0.999:0.22859)0.912:0.06573)0.587:0.05887)0.845:0.05767)0.144:0.01031,((CfOr221:0.17817,((HsOr222:0.14865,HsOr224:0.15638)0.988:0.26424,((CfOr219:0.04531,CfOr220:0.20882)0.549:0.03041,(AcOR137:0.13034,AvOR60:0.04899)0.735:0.10035)0.980:0.25030)0.918:0.12347)0.974:0.14158,HsOr223:0.29304)0.521:0.00802)0.611:0.20290)0.554:0.32236,((((CfOr196:0.14995,((AcOR12:0.16869,(CfOr199:0.16476,((CfOr195:0.00014,NvOr186PSE:3.39348)0.569:0.03369,(CfOr194:0.16836,CfOr193:0.19590)0.859:0.07376)0.559:0.06001)0.782:0.05701)0.740:0.02633,((((AcOR11:0.31051,(CfOr197:0.17327,((HsOr206:0.09229,(HsOr207:0.09191,HsOr208:0.11695)0.628:0.01040)0.518:0.07560,(HsOr193:0.10782,HsOr192:0.18787)0.886:0.10153)0.918:0.14011)0.491:0.08248)0.569:0.09966,((HsOr201:0.29641,(HsOr199:0.00015,AcOR14:2.67094)0.859:0.23007)0.689:0.03951,((CfOr198:0.34866,(HsOr202:0.22956,(HsOr204:0.08035,(HsOr203:0.11461,HsOr205:0.24952)0.693:0.09376)0.989:0.30030)0.720:0.04100)0.715:0.05553,(AcOR40:0.36210,(AmOr169:0.11760,(AmOr170:0.02816,(AmOr168:0.00014,AcOR53:0.00014)0.504:0.07581)0.623:0.12706)0.999:0.60311)0.722:0.06047)0.819:0.07379)0.828:0.06557)0.261:0.05347,(HsOr195:0.00015,(HsOr196:0.07320,(HsOr198:0.07428,HsOr197:0.01853)0.763:0.01866)0.858:0.03716)0.991:0.16675)0.478:0.00015,HsOr200:0.15453)0.796:0.05999)0.111:0.05041)0.447:0.05415,HsOr194:0.33108)0.985:0.97957,AcOR18:0.00015)0.677:1.04707,CfOr235:1.02715)0.235:0.21602)0.855:1.11641)0.000:0.20111)0.616:0.50859)0.888:0.53577,((AmOr105:0.37615,(((AmOr99:0.01694,AmOr101:0.01726)0.992:0.23185,(AmOr102:0.02446,AmOr103:0.02672)0.919:0.11127)0.933:0.10211,(AmOr104:0.00016,((AmOr100P:0.34926,AmOr98:0.26582)0.583:0.06619,AmOr97N:0.42741)0.897:0.11538)0.461:0.04198)0.710:0.06269)0.988:0.48886,((AmOr106:0.48540,(AmOr113:0.24972,((AmOr108:0.03592,(AmOr110F:0.06601,(AmOr107:0.16836,(AmOr109:0.07536,AmOr111:0.04942)0.825:0.03182)0.758:0.01594)0.818:0.07243)0.974:0.32709,AmOr112:0.36185)0.877:0.15636)0.707:0.07550)0.965:0.31560,((CfOr268:1.21858,NvOr301FIX:0.36168)0.360:0.30276,((NvOr215PSE:0.27995,((NvOr106:0.01388,(((NvOr114:0.30372,(NvOr115:0.04836,NvOr116PSE:0.26536)0.768:0.12047)0.507:0.15205,NvOr112PSE:0.85703)0.799:0.24957,NvOr113:0.19657)0.642:0.29438)1.000:1.93109,NvOr213PSE:0.27633)0.567:0.08023)0.860:0.14359,(NvOr216:0.24830,NvOr217:0.37936)0.216:0.11499)0.954:0.33858)0.694:0.07107)0.886:0.17702)0.871:0.16773)0.719:0.05214,((((HsOr246:0.17518,HsOr376:0.03167)0.836:0.10130,((AcOR144:0.29775,AcOR146:0.38781)0.778:0.11319,(CfOr405:0.25827,HsOr243:0.19863)0.293:0.07995)0.857:0.10667)0.932:0.33387,((((CfOr296:0.10575,CfOr298:0.00014)0.978:0.40389,(CfOr299:0.18275,AcOR24:0.32441)0.725:0.11757)0.876:0.36571,(CfOr344:0.41310,(HsOr369:0.20770,((AcOR183:0.65363,CfOr343:0.23143)0.607:0.01544,(AcOR182:0.27774,CfOr342:0.39827)0.817:0.09313)0.830:0.07171)0.780:0.12053)0.981:0.65851)0.518:0.27509,((CfOr276:0.03633,CfOr330:0.00015)0.772:0.12059,(CfOr297:0.05124,((CfOr360:0.00015,(CfOr274:0.07537,CfOr275:0.00014)0.979:0.12832)0.980:0.13774,(AvOR13:0.21822,(HsOr305:0.05250,HsOr304:0.00016)0.910:0.11646)0.780:0.05532)0.893:0.07960)0.073:0.00015)0.955:0.43622)0.577:0.21556)0.876:0.21078,((((NvOr202:0.50981,(NvOr200PSE:0.21263,(NvOr198:0.11354,NvOr201:0.02941)0.941:0.19322)0.783:0.20052)0.844:0.21504,((NvOr199PSE:0.22455,NvOr205PSE:0.36804)0.924:0.30681,NvOr203:0.40209)0.324:0.22861)0.802:0.29827,NvOr204:0.38084)0.920:0.29005,((((CfOr267:0.00969,AcOR54:0.91489)0.844:0.25276,(CfOr266:0.11767,(CfOr300:0.11852,(CfOr346:0.09631,(CfOr265:0.09010,CfOr345:0.03412)0.396:0.03431)0.550:0.04908)0.988:0.30060)0.830:0.10565)0.363:0.10902,(HsOr370:0.25081,(((CfOr389:0.13295,(AvOR46:0.03303,AcOR205:0.17109)0.977:0.23243)0.839:0.04990,(HsOr262:0.19876,HsOr261:0.13598)0.589:0.00876)0.758:0.03150,(HsOr260:0.03887,(CfOr388:0.05556,AcOR196:0.06556)0.858:0.06547)0.886:0.09941)0.993:0.36084)0.844:0.11778)0.987:0.38341,(((NvOr191:0.11790,NvOr192:0.28795)0.263:0.06808,(NvOr196:0.27930,(NvOr193:0.00016,(NvOr194:0.47587,NvOr195:0.00859)0.048:0.06750)0.966:0.20707)0.847:0.11318)0.999:0.38437,(((NvOr142:0.23528,NvOr143:0.21752)0.743:0.03894,(((NvOr141:0.26160,NvOr144PSE:0.19363)0.966:0.24272,(NvOr135:0.02084,NvOr136PSE:0.09679)0.998:0.29485)0.610:0.03042,(NvOr140:0.14212,((NvOr139:0.01964,(NvOr137:0.01709,NvOr138INT:0.09631)0.947:0.07662)0.851:0.09163,(NvOr131PSE:0.29911,(NvOr129:0.52672,((NvOr130:0.07548,NvOr134:0.09123)0.801:0.03846,(NvOr133:0.02293,NvOr132:0.13431)0.729:0.04000)0.714:0.05424)0.064:0.07717)0.992:0.32623)0.903:0.13897)0.819:0.05523)0.901:0.11792)0.911:0.13079,((((NvOr146:0.00014,(AcOR80:3.85175,NvOr145:0.12349)0.073:0.00020)0.980:0.29585,((NvOr150CTE:0.0,NvOr172PSE:0.0):0.35366,(NvOr149:0.03210,NvOr153:0.01925)0.970:0.30573)0.745:0.09902)0.870:0.11674,(NvOr147:0.23172,(NvOr152PSE:0.14257,NvOr151:0.38210)0.686:0.09537)0.884:0.13946)0.841:0.09767,(((NvOr164PSE:0.16894,(NvOr165JOI:0.08334,(NvOr162:0.00014,NvOr163:0.02991)0.931:0.09966)0.807:0.06120)0.978:0.42159,((NvOr168:0.27870,NvOr170:0.46294)0.927:0.29054,(NvOr166:0.14096,NvOr167:0.43985)0.067:0.09730)0.939:0.28821)0.784:0.11909,((NvOr159:0.01747,(NvOr156:0.00016,NvOr158:0.29275)0.996:0.21070)0.818:0.10547,(NvOr154:0.00015,(NvOr155INT:0.06581,NvOr157:0.06017)0.998:0.26883)1.000:0.69100)0.858:0.18754)0.887:0.14878)0.737:0.07061)0.979:0.28629)0.309:0.00015)0.888:0.14106)0.437:0.04217)0.224:0.00016)0.818:0.10230,((CfOr273:0.03740,AcOR145:1.38863)0.899:0.36829,((((NvOr209PSE:0.19538,(NvOr208PSE:0.08913,(NvOr210PSE:0.80134,NvOr299:1.27292)0.798:0.22425)0.132:0.08036)0.940:0.17404,NvOr207:0.00015)0.966:1.42226,((((AmOr119:0.78355,(CfOr188:0.09077,HsOr188:0.31258)0.592:0.06654)0.796:0.63437,NvOr3:1.54635)0.830:0.97918,((((((((HsOr216:0.14111,(CfOr213:0.15288,CfOr212:0.32274)0.902:0.11884)0.261:0.01843,AcOR195:0.35111)0.997:0.33038,((HsOr213:0.32339,CfOr208:0.35716)0.378:0.08423,((CfOr210:0.15095,(AcOR68:0.05554,(AcOR194:0.00014,AcOR193:0.03225)0.800:0.05182)0.984:0.28155)0.960:0.24087,(HsOr214:0.13202,(CfOr214:0.02716,AcOR184:0.19302)0.834:0.05276)0.842:0.10892)0.887:0.16473)0.737:0.07133)0.841:0.11851,((AvOR179:0.03214,AcOR51:0.01602)0.853:0.07005,(CfOr215:0.05403,CfOr216:0.11598)0.860:0.07643)0.982:0.29720)0.738:0.08392,(AmOr146:0.71061,(((HsOr212:0.00015,AcOR190:1.92923)0.521:0.21262,(((CfOr200:0.11867,(HsOr217:0.00958,(HsOr209:0.06169,HsOr218:0.14904)0.811:0.04359)0.450:0.06477)0.996:0.28630,((AcOR69:0.31032,(CfOr206:0.05360,CfOr207:0.00015)0.969:0.20714)0.825:0.14170,(AvOR170:0.04557,AcOR191:0.10667)0.990:0.31592)0.825:0.11364)0.770:0.07644,(AcOR67:0.12892,(CfOr209:0.25620,(AvOR9:0.02269,AcOR192:0.02006)0.952:0.10398)0.632:0.01389)0.872:0.07484)0.844:0.06435)0.765:0.06485,(HsOr210:0.16357,HsOr211:0.21877)0.860:0.14572)0.884:0.28445)0.888:0.24552)0.866:0.24343,(((AmOr153P:0.44326,(AmOr156:0.37543,((AmOr157:0.25926,(AmOr148:0.15394,AmOr158F:0.08332)0.696:0.05028)0.916:0.10573,((AmOr154:0.07689,AmOr155C:0.08016)0.990:0.20561,(AmOr152:0.00014,(AmOr151:0.08131,AmOr150C:0.14070)0.911:0.08281)0.877:0.11116)0.831:0.06581)0.725:0.02514)0.696:0.05239)0.793:0.13983,AmOr149CN:0.00014)0.144:0.00015,AmOr147C:0.29374)0.803:0.12990)0.630:0.36560,(((HsOr189:0.07862,(CfOr190:0.02542,AcOR50:0.18180)0.000:0.00014)0.878:0.25026,(((CfOr189:0.08801,(HsOr190:0.19082,AcOR49:0.08759)0.818:0.08284)0.916:0.24978,(((NvOr296:0.07115,(NvOr73PSE:0.03498,(NvOr74PSE:0.22180,NvOr75PSE:0.07548)0.670:0.04298)1.000:1.33471)0.710:0.11256,NvOr297PSE:0.10262)0.910:0.26793,(AmOr161:0.13478,(HsOr177:0.07765,AcOR96:0.16985)0.759:0.06788)0.933:0.28379)0.980:0.36274)0.340:0.15701,((AmOr78:0.10109,(((AmOr80:0.01450,AmOr81:0.03627)0.963:0.07133,((AmOr83F:0.03361,(AmOr89:0.10043,AmOr90:0.05614)0.767:0.02239)0.787:0.02099,AmOr79:0.00016)0.521:0.00014)0.799:0.01875,AmOr82:0.02878)0.631:0.00718)0.943:0.15990,(((AmOr75:0.08830,AmOr84:0.08320)0.984:0.22111,(AmOr87:0.18229,(AmOr74C:0.16053,AmOr86:0.14453)0.986:0.34233)0.239:0.03005)0.958:0.18865,(((AmOr96:0.14322,AmOr94:0.22588)0.903:0.12051,(AmOr76:0.20891,((AcOR86:0.00015,AmOr85:0.20501)0.371:0.07449,AmOr88:0.17293)0.746:0.05113)0.919:0.15071)0.627:0.05992,(AmOr95:0.11600,(AmOr93P:0.11251,(AmOr91:0.00015,AmOr92P:0.03292)0.950:0.12300)0.780:0.05248)0.990:0.25478)0.458:0.04413)0.690:0.02586)0.987:0.43514)0.254:0.09348)0.941:1.00113,(AvOR101:0.12794,(HsOr178:0.05830,HsOr187:0.05764)0.685:0.24710)0.994:1.29389)0.319:0.21458)0.725:0.23008,((AmOr143:0.06844,(AmOr144:0.01575,AmOr145:0.03283)0.816:0.09588)0.974:0.42707,(CfOr202:0.93703,(CfOr203:0.17566,CfOr204:0.15557)0.599:0.15393)0.902:0.38745)0.710:0.10274)0.075:0.01853)0.763:0.57213,AcOR60:0.00016)0.774:0.58162)0.531:0.92338,((((NvOr160:0.30768,NvOr161:0.32045)0.926:0.29382,NvOr211:0.79310)0.697:0.11873,(CfOr341:0.00015,(HsOr244:0.21241,AcOR19:0.06911)0.066:0.09338)0.965:0.41827)0.820:0.12699,(((NvOr175:0.28860,(NvOr176PSE:0.40450,(NvOr173:0.28457,NvOr174PSE:0.05898)0.912:0.19106)0.683:0.10250)0.979:0.72896,(((NvOr183:0.25210,(NvOr181:0.37479,(NvOr184PSE:0.20123,NvOr185PSE:0.10700)0.916:0.14748)0.342:0.05781)0.837:0.08237,NvOr180:0.19066)0.345:0.06446,((NvOr188:0.46358,(NvOr187:0.57970,(NvOr189:0.06803,NvOr190:0.16552)0.961:0.40170)0.759:0.18692)0.963:0.38974,(NvOr182:0.31314,(NvOr177:0.38616,(NvOr179:0.18525,NvOr178PSE:0.16180)0.740:0.06185)0.311:0.06608)0.723:0.03923)0.206:0.03303)0.965:0.70534)0.624:0.17790,((CfOr271:0.16031,CfOr272:0.02979)0.939:0.32577,((AcOR141:0.22129,((CfOr365:0.00016,(AcOR142:0.36595,CfOr366:0.00449)0.803:0.01609)0.970:0.16367,HsOr255:0.09294)0.749:0.03636)0.778:0.01906,(CfOr270:0.19946,(AvOR165:0.08782,CfOr269:0.00014)0.802:0.05916)0.737:0.02788)0.606:0.04605)0.995:0.91223)0.553:0.03862)0.235:0.05916)0.652:0.13993)0.869:0.14275)0.534:0.07586)0.601:0.10538,CfOr394:0.17762)0.905:0.42531,(CfOr356:0.44441,HsOr312:0.43404)0.222:0.06282)0.789:0.08431)0.131:0.03420,((HsOr310:0.41465,(HsOr307:0.28605,(HsOr309:0.10702,HsOr328:0.13160)0.609:0.14847)0.873:0.21827)0.791:0.08762,(HsOr344:0.16561,(HsOr343:0.10327,(CfOr354:0.13629,CfOr355:0.17041)0.788:0.07090)0.912:0.11154)0.983:0.22164)0.757:0.02163)0.791:0.06345)0.929:0.15985)0.255:0.06850,(HsOr333:0.48717,HsOr340:0.29359)0.862:0.14588)0.617:0.01756,((((AmOr159CN:2.06407,((NvOr58:0.33970,NvOr59:0.37955)0.204:0.06404,(((NvOr52PSE:0.42050,NvOr53:0.28655)0.876:0.19192,(NvOr50:0.55443,NvOr51:0.24967)0.764:0.09254)0.867:0.17332,((NvOr54PSE:0.26344,(NvOr55PSE:0.11515,(NvOr56:0.06421,NvOr57PSE:0.08862)0.840:0.09385)0.947:0.28422)0.134:0.13807,NvOr43:1.22970)0.364:0.12681)0.757:0.29802)0.859:1.46350)0.644:0.39159,((((NvOr288:0.69555,(((AcOR43:0.18880,(NvOr289:0.22669,HsOr180:0.17812)0.756:0.09740)0.977:0.37501,((AmOr160:0.33549,HsOr185:0.24991)0.924:0.29150,(HsOr179:0.07593,HsOr186:0.00015)0.990:0.50634)0.551:0.07575)0.797:0.12214,NvOr290PSE:0.72990)0.511:0.11319)0.764:0.17219,((((NvOr62:0.22145,(NvOr71:0.11788,(NvOr70PSE:0.32089,(NvOr72:0.01978,AcOR120:1.18069)0.078:0.00014)0.875:0.13068)0.984:0.42874)0.326:0.14363,(NvOr65:0.55514,(NvOr63PSE:0.15672,NvOr64:0.00014)0.994:0.55160)0.535:0.11510)0.993:0.54306,(((((AmOr65:0.07311,AmOr67:0.02570)0.416:0.03789,(AmOr64:0.05479,(AmOr63:0.07128,AmOr66:0.04063)0.740:0.01497)0.394:0.03951)0.989:0.22823,(((AvOR74:0.13459,((CfOr50:0.11865,((CfOr90:0.04811,CfOr91:0.03943)0.548:0.00294,(CfOr89:0.07843,CfOr49:0.12747)0.457:0.03648)0.985:0.19155)0.924:0.09254,(((CfOr84:0.08869,(CfOr85:0.02891,CfOr86:0.01402)0.894:0.04339)0.774:0.00014,(CfOr87:0.01643,(CfOr62:0.11801,CfOr88:0.01491)0.866:0.06282)0.765:0.01274)0.439:0.01414,(((((CfOr99:0.05717,CfOr98:0.05972)0.908:0.05285,(((CfOr76:0.04310,CfOr77:0.00015)0.946:0.05883,(CfOr78:0.07343,(CfOr79:0.0,CfOr80:0.0):0.04128)0.885:0.04653)0.835:0.05447,CfOr82:0.07143)0.493:0.00187)0.905:0.03879,CfOr67:0.18229)0.371:0.00015,(CfOr64:0.04181,(CfOr65:0.10420,CfOr66:0.02840)0.934:0.00015)0.488:0.02816)0.745:0.00014,(((CfOr95:0.08838,((CfOr96:0.00014,(CfOr101:0.05947,CfOr97:0.01362)0.884:0.02862)0.905:0.00014,CfOr100:0.08744)0.899:0.04420)0.752:0.01237,((CfOr75:0.01384,(CfOr70:0.04335,CfOr81:0.10347)0.751:0.01294)0.605:0.00014,(CfOr74:0.04182,((CfOr72:0.04169,CfOr73:0.01397)0.895:0.02913,CfOr71:0.04170)0.532:0.01419)0.827:0.00015)0.783:0.01404)0.777:0.01407,(CfOr63:0.08923,CfOr83:0.10735)0.729:0.01194)0.378:0.01407)0.463:0.00014)0.292:0.05307)0.816:0.09796)0.944:0.13840,((((HsOr67:0.01393,HsOr68:0.00014)0.982:0.10186,(AcOR122:0.50341,(AcOR124:0.03578,AcOR125:0.20110)0.992:0.15434)0.754:0.00014)0.871:0.03233,((CfOr69:0.01407,CfOr94:0.00015)0.710:0.01427,HsOr71:0.18340)0.925:0.05328)0.934:0.00015,(HsOr69:0.18070,HsOr70:0.01759)0.929:0.06476)0.770:0.04024)0.653:0.01610,(HsOr73:0.16006,(HsOr74:0.14958,(CfOr92:0.17359,AcOR128:0.16856)0.807:0.05609)0.940:0.11216)0.704:0.04648)0.986:0.21039)0.607:0.03743,(((AcOR133:0.01692,AvOR10:0.00015)0.970:0.13904,(((AcOR131:0.53575,AcOR130:0.03919)0.864:0.09918,AcOR132:0.13831)0.872:0.07986,(AvOR182:0.00014,AcOR129:0.09300)0.991:0.17715)0.766:0.04140)0.840:0.07457,(HsOr77:0.10309,(HsOr75:0.02775,HsOr76:0.00015)0.947:0.11710)0.974:0.15298)0.959:0.18888)0.971:0.28992,(((NvOr34PSE:0.99909,((HsOr60:0.05296,((AvOR160:0.0,AcOR5:0.0):0.05235,CfOr61:0.10160)0.874:0.05921)0.867:0.14972,(AmOr62:0.50262,((AcOR4:0.05536,(CfOr60:0.09076,HsOr61:0.22569)0.801:0.04721)0.909:0.17711,(CfOr58:0.17680,(HsOr62:0.11136,(HsOr64:0.11475,(AvOR123:0.04510,AcOR117:0.02382)0.956:0.12963)0.712:0.04541)0.570:0.04757)0.981:0.28674)0.780:0.22776)0.896:0.22615)0.922:0.25734)0.672:0.06641,((CfOr59:0.00012,(((HsOr72:0.31414,(CfOr68:0.07228,(AvOR54:0.00014,AcOR126:0.10282)0.989:0.22927)0.761:0.07302)0.813:0.05725,(AcOR3:0.16356,AcOR119:0.36118)0.930:0.17389)0.815:0.08101,HsOr63:0.10188)0.471:0.03680)0.994:0.74986,((HsOr66:0.00015,(CfOr53:0.10991,(AvOR116:0.01739,AcOR1:0.00015)0.856:0.05129)0.841:0.09787)0.960:0.30411,(CfOr55:0.05772,(CfOr54:0.04519,((CfOr56:0.00014,CfOr57:0.06673)0.265:0.00015,(HsOr65:0.09395,((CfOr93:0.11380,AcOR127:0.10348)0.970:0.20536,(AvOR133:0.02788,AcOR121:0.21333)0.942:0.17723)0.755:0.09484)0.989:0.19597)0.877:0.04798)0.156:0.02162)0.987:0.49480)0.930:0.31811)0.774:0.14693)0.785:0.06416,((((((((AmOr114:0.34658,(CfOr102:0.03489,HsOr78:0.25722)0.970:0.25794)0.927:0.17250,((AmOr115:0.40153,HsOr79:0.18546)0.945:0.22827,((AcOR134:0.07092,HsOr80:0.07302)0.991:0.38303,(((((HsOr84:0.08701,(HsOr85:0.04046,(HsOr83:0.09274,HsOr86:0.01498)0.759:0.02039)0.320:0.03141)0.944:0.09891,(HsOr81:0.02881,HsOr82:0.08016)0.922:0.07444)0.834:0.05895,(CfOr106:0.04689,(CfOr103:0.12345,(CfOr104:0.19254,CfOr107:0.05727)0.710:0.03718)0.736:0.02769)0.985:0.14221)0.560:0.03304,(CfOr105:0.04940,(CfOr108:0.01551,(CfOr110:0.07718,CfOr109:0.00015)0.782:0.00015)0.997:0.17703)0.849:0.04740)0.775:0.04818,AvOR115:0.13324)0.829:0.19846)0.899:0.20576)0.558:0.07620)0.462:0.06516,(NvOr32NTE:0.48759,((((NvOr28:0.00014,(NvOr31:0.07104,(NvOr29:0.04988,NvOr30PSE:0.09944)0.830:0.04640)0.992:0.18859)0.883:0.14742,NvOr24:0.41208)0.804:0.09343,(NvOr25:0.12173,NvOr26:0.24758)0.931:0.15862)0.848:0.09855,((((NvOr13:0.39156,(NvOr21:0.93921,(NvOr22:0.42203,(NvOr23:0.08719,NvOr27:0.18191)0.852:0.19881)0.616:0.15327)0.689:0.18965)0.866:0.13810,((NvOr12:0.17491,NvOr16:0.07588)0.928:0.09616,(NvOr17:0.15671,NvOr18NTE:0.14675)0.005:0.02300)0.758:0.06937)0.796:0.07340,NvOr11FIX:0.43571)0.888:0.11347,(NvOr14:0.10178,(NvOr15:0.29976,(NvOr19:0.17816,NvOr20:0.08742)0.985:0.39118)0.731:0.24830)0.869:0.13971)0.784:0.06592)0.577:0.09976)0.845:0.13910)0.779:0.15823,AmOr121:0.53750)0.565:0.14912,(NvOr39PSE:0.00015,NvOr40PSE:0.42884)0.995:0.61394)0.597:0.02352,(((NvOr38:0.29855,(NvOr35:0.16576,(NvOr36:0.10481,NvOr37:0.19585)0.970:0.33432)0.914:0.23196)0.716:0.26121,((((((HsOr41:0.08005,(CfOr45:0.13609,CfOr46:0.16128)0.819:0.06524)0.665:0.11514,((AvOR53:0.00014,AcOR210:0.19418)0.853:0.07626,(CfOr44:0.00708,HsOr40:0.19333)0.486:0.11387)0.979:0.26507)0.971:0.29631,((HsOr49:0.06049,HsOr50:0.12895)0.797:0.09104,(HsOr51:0.17518,AcOR150:0.74750)0.101:0.14808)0.974:0.29982)0.831:0.10396,(((HsOr44:0.00016,(((((AvOR79:0.00015,AcOR148:0.00014)0.613:0.00903,AcOR147:0.40208)0.933:0.15250,(HsOr48:0.19176,((CfOr5:0.07037,CfOr8:0.00015)0.668:0.00014,((CfOr3:0.0,CfOr4:0.0):0.11912,(CfOr6:0.08840,CfOr7:0.05576)0.876:0.05419)0.741:0.01610)0.851:0.05381)0.360:0.02338)0.950:0.11178,(CfOr2:0.13279,AvOR83:0.09154)0.709:0.02803)0.907:0.06918,HsOr46:0.10108)0.304:0.01627)0.848:0.14408,((AmOr59:0.08015,((AmOr58:0.14682,(AmOr56:0.04362,(AmOr55:0.04695,AmOr57:0.04181)0.281:0.01513)0.983:0.17533)0.852:0.06508,AmOr60:0.09908)0.178:0.03176)0.889:0.10442,AmOr61:0.10836)0.861:0.10274)0.996:0.51633,(((((AmOr52:0.03466,(AmOr53:0.04651,AmOr54:0.00015)0.941:0.11165)0.926:0.14896,AmOr51:0.38000)0.816:0.08416,(AcOR151:0.10423,(AcOR38:0.03280,(CfOr9:0.14284,(HsOr52:0.05276,(AcOR153:0.22733,(CfOr10:0.08090,(HsOr53:0.14175,(AcOR152:0.12805,(AvOR134:0.05629,AcOR37:0.05960)0.166:0.07489)0.984:0.24016)0.796:0.03942)0.599:0.00538)0.964:0.13328)0.813:0.04958)0.940:0.12655)0.169:0.04575)0.966:0.24880)0.779:0.06576,NvOr4PSE:0.44487)0.461:0.07014,((((CfOr30:0.03022,(((HsOr19:0.25913,(CfOr22:0.04743,CfOr27:0.33833)0.874:0.17081)0.891:0.15324,(((HsOr38:0.08244,((HsOr33:0.14870,HsOr34:0.16542)0.947:0.14026,((CfOr36:0.07211,(CfOr37:0.10679,(CfOr38:0.08435,CfOr39:0.05655)0.922:0.05827)0.623:0.00662)0.983:0.22713,(AcOR169:0.20621,AcOR170:0.13384)0.903:0.13956)0.782:0.08439)0.894:0.10450)0.137:0.00014,(HsOr22:0.13942,(CfOr31:0.02677,AcOR168:0.15883)0.821:0.05905)0.918:0.07145)0.972:0.18775,(((((CfOr32:0.10922,(HsOr23:0.02222,HsOr24:0.13957)0.947:0.12479)0.417:0.03588,(AcOR215:0.08081,(((HsOr25:0.00016,HsOr26:0.03203)0.836:0.03806,(HsOr28:0.06744,(HsOr27:0.01600,HsOr29:0.00014)0.920:0.06599)0.771:0.02754)0.996:0.21265,(CfOr33:0.07591,CfOr34:0.01708)0.824:0.04326)0.835:0.05230)0.547:0.00500)0.980:0.16267,((CfOr42:0.03519,(CfOr40:0.05285,CfOr41:0.07489)0.289:0.01723)0.929:0.07523,((HsOr35:0.05569,(HsOr36:0.05707,HsOr37:0.05480)0.434:0.03111)0.856:0.03875,(CfOr35:0.03125,(CfOr43:0.01459,AcOR213:0.04766)0.951:0.06552)0.752:0.01609)0.747:0.01464)0.869:0.06790)0.702:0.04121,HsOr32:0.17771)0.862:0.09940,((HsOr30:0.03502,HsOr31:0.08281)0.992:0.31419,(HsOr39:0.23223,(AvOR89:0.00014,AcOR209:0.03993)0.893:0.12582)0.672:0.03864)0.962:0.20734)0.796:0.06399)0.843:0.11876)0.621:0.13134,(((AmOr16:0.00014,AmOr17:0.02957)0.942:0.20411,(((AmOr10:0.16886,((AmOr8:0.04053,AmOr9:0.02020)0.858:0.05090,(AmOr11:0.14403,AmOr12:0.02462)0.276:0.02838)0.215:0.05296)0.835:0.07832,(AmOr13:0.13164,(AmOr14:0.00015,AmOr15:0.07829)0.946:0.15696)0.069:0.10002)0.848:0.15998,(AmOr4:0.04408,(AmOr5:0.03404,(AmOr6:0.01541,AmOr7:0.00014)0.765:0.01380)0.722:0.05685)0.883:0.13073)0.829:0.19675)0.955:0.23587,((CfOr24:0.06692,(CfOr23:0.00015,(CfOr25:0.14666,CfOr28:0.01374)0.606:0.04695)0.876:0.06330)0.741:0.05415,(HsOr20:0.05883,(AcOR164:0.11166,(AvOR16:0.21787,(AcOR166:0.06100,AcOR167:0.00015)0.684:0.11933)0.962:0.20645)0.643:0.02060)0.798:0.04590)0.980:0.26325)0.635:0.11370)0.801:0.18832)0.839:0.05958,HsOr21:0.24439)0.593:0.01656,CfOr29:0.04580)0.951:0.32785,AcOR34:0.12953)0.991:0.47788)0.184:0.12252)0.688:0.05303)0.912:0.13858,(NvOr5:0.34466,(NvOr8:0.50601,(((NvOr6:0.14872,NvOr7:0.17585)0.995:0.33487,NvOr9:0.06667)0.941:0.15060,NvOr10:0.08772)0.636:0.12714)0.817:0.11629)0.866:0.15507)0.479:0.01562,(((((HsOr10:0.08369,((AvOR126:0.00014,(AcOR163:0.12385,AcOR162:0.07310)0.733:0.06560)0.924:0.16352,AcOR161:0.05396)0.886:0.09065)0.678:0.04965,((AmOr18:0.03903,AmOr19:0.10538)0.949:0.11324,((AvOR168:0.0,AcOR35:0.0):0.13697,HsOr18:0.04184)0.935:0.10886)0.971:0.16288)0.769:0.03794,(CfOr20:0.10752,((((AmOr21:0.00016,AmOr23:0.09146)0.940:0.13171,((AmOr30:0.00016,(AmOr25:0.04519,AmOr29:0.07977)0.349:0.01378)0.965:0.11815,(AmOr20:0.18473,(AmOr22:0.00015,AmOr24:0.01446)0.953:0.13447)0.809:0.05497)0.523:0.05644)0.972:0.17722,(CfOr21:0.02854,CfOr26:0.15341)0.883:0.06786)0.780:0.03108,(AvOR88:0.07209,((HsOr15:0.09476,HsOr17:0.08441)0.837:0.04190,((HsOr13:0.04730,HsOr16:0.06998)0.790:0.02813,HsOr14:0.12927)0.761:0.01715)0.916:0.06029)0.715:0.02096)0.228:0.03402)0.896:0.08152)0.944:0.14480,((HsOr45:0.04179,(HsOr47:0.07238,HsOr55:0.12697)0.199:0.05870)0.998:0.41949,(((((HsOr11:0.08764,(CfOr19:0.17654,HsOr9:0.03707)0.763:0.02475)0.915:0.10804,((AvOR108:0.08709,CfOr12:0.04879)0.947:0.20412,(CfOr13:0.06918,HsOr56:0.10699)0.807:0.08747)0.962:0.21836)0.866:0.08105,(HsOr4:0.12783,AmOr26:0.26683)0.695:0.01750)0.375:0.00565,(((CfOr18:0.06653,HsOr8:0.14046)0.851:0.06828,(((AvOR91:0.25555,((HsOr57:0.21037,(HsOr58:0.13083,(HsOr2:0.07109,HsOr59:0.04955)0.994:0.17225)0.147:0.00014)0.039:0.01534,((AcOR156:0.21881,(AcOR160:0.22599,AcOR159:0.29916)0.909:0.19544)0.844:0.09786,(AcOR157:0.04631,(AvOR174:0.00014,AcOR154:0.06766)0.922:0.10268)0.880:0.12167)0.846:0.09170)0.868:0.03222)0.674:0.01153,(HsOr3:0.13650,(((HsOr6:0.12317,CfOr14:0.01389)0.732:0.01542,HsOr5:0.04322)0.153:0.00016,CfOr16:0.22358)0.934:0.05664)0.742:0.02030)0.898:0.11018,HsOr12:0.22747)0.704:0.02369)0.418:0.02409,(CfOr17:0.04265,HsOr7:0.00015)0.937:0.05092)0.618:0.01067)0.082:0.03632,(((AmOr50:0.05936,((AmOr46:0.15043,AmOr49:0.17742)0.966:0.15612,(((AmOr39:0.05936,(AmOr36:0.01473,(AmOr37:0.02869,AmOr38:0.01425)0.565:0.00014)0.763:0.01539)0.871:0.02895,(AmOr48:0.07345,AmOr47:0.01446)0.777:0.01413)0.930:0.00015,(AmOr45:0.09380,(AmOr40:0.00015,((AmOr41:0.0,AmOr42:0.0):0.05520,(AmOr43:0.05615,AmOr44:0.07464)0.966:0.08548)0.771:0.02090)0.761:0.01416)0.865:0.02862)0.950:0.11026)0.843:0.06988)0.988:0.17208,(AmOr31:0.21680,(AmOr32:0.01492,(AmOr33:0.03079,AmOr34:0.00014)0.766:0.01539)0.965:0.13801)0.647:0.00016)0.607:0.05402,(AmOr27:0.05736,AmOr28P:0.19915)0.837:0.04059)0.978:0.24432)0.270:0.11823)0.907:0.13392)0.787:0.03769,(AmOr35:0.26179,(HsOr54:0.00015,(CfOr11:0.15971,(AvOR107:0.00014,AcOR212:0.17648)0.948:0.08279)0.855:0.06405)0.995:0.36332)0.795:0.05963)0.775:0.06658)0.995:0.90037)0.373:0.05260,((((((((CfOr128:0.22687,CfOr133:0.23251)0.272:0.01148,(CfOr126:0.24041,((((CfOr127:0.12296,(AcOR90:0.05576,(AcOR197:0.00014,AcOR198:0.10238)0.786:0.10568)0.953:0.25378)0.752:0.02129,(AcOR199:0.28096,(CfOr124:0.13139,CfOr125:0.15325)0.828:0.04291)0.761:0.02174)0.742:0.01910,(AcOR87:0.13568,(CfOr135:0.03182,AcOR91:0.30734)0.766:0.08251)0.422:0.01907)0.884:0.07089,CfOr129:0.34986)0.185:0.02217)0.764:0.04363)0.775:0.03224,(CfOr131:0.01422,CfOr132:0.09693)0.808:0.04833)0.938:0.14838,CfOr130:0.10571)0.995:0.28309,((CfOr111:0.38883,CfOr112:0.11201)0.600:0.02888,(AcOR140:0.35210,HsOr122:0.21342)0.936:0.18737)0.792:0.06204)0.778:0.05040,((((((HsOr96:0.01549,HsOr119:0.09356)0.874:0.03039,HsOr92:0.04617)0.777:0.01548,(((HsOr95:0.06179,(HsOr91:0.07935,(HsOr93:0.00014,HsOr90:0.01515)0.759:0.01313)0.782:0.01766)0.758:0.00014,(HsOr88:0.04631,HsOr89:0.00015)0.851:0.01528)0.903:0.01524,HsOr118:0.04667)0.244:0.00015)0.863:0.01520,HsOr94:0.04730)0.790:0.00015,(((HsOr100:0.14953,((HsOr101:0.10637,((HsOr114:0.20046,(((((HsOr103:0.06238,HsOr111:0.12300)0.734:0.02762,(HsOr106:0.01887,((HsOr102:0.04704,HsOr104:0.05489)0.886:0.03993,HsOr108:0.00015)0.726:0.04197)0.578:0.03505)0.839:0.03820,(HsOr107:0.03096,HsOr105:0.09428)0.289:0.00015)0.935:0.04601,((HsOr109:0.03070,HsOr110:0.00014)0.742:0.01539,HsOr112:0.06244)0.888:0.03036)0.801:0.00015,HsOr113:0.03025)0.747:0.01812)0.238:0.01910,HsOr115:0.05141)0.593:0.05799)0.911:0.06381,(HsOr116:0.03057,HsOr117:0.04491)0.970:0.09620)0.115:0.03096)0.754:0.01680,((CfOr138:0.09253,AvOR178:0.04436)0.847:0.04226,HsOr120:0.17333)0.833:0.04162)0.763:0.01135,(HsOr97:0.02712,(HsOr98:0.10037,HsOr99:0.06873)0.663:0.00990)0.772:0.01718)0.789:0.02218)0.700:0.01551,HsOr87:0.06293)0.981:0.13578)0.747:0.02142,((CfOr121:0.20461,CfOr120:0.33616)0.859:0.10500,(((CfOr118:0.32847,CfOr117:0.10591)0.851:0.08287,((AvOR77:0.01200,AcOR84:0.17341)0.995:0.17356,CfOr119:0.11099)0.741:0.03273)0.000:0.02365,(AcOR85:0.21641,(CfOr122:0.03074,CfOr123:0.01669)0.880:0.08298)0.981:0.17597)0.817:0.06479)0.953:0.17581)0.759:0.06830,(AcOR83:0.21197,(((AvOR40:0.07723,CfOr136:0.03625)0.995:0.27495,(CfOr115:0.02478,CfOr116:0.09943)0.979:0.18186)0.690:0.02491,((CfOr113:0.04816,CfOr114:0.08834)0.906:0.11242,AcOR203:0.35266)0.883:0.10240)0.863:0.07685)0.757:0.06838)0.892:0.42972)0.993:0.73363)0.681:0.03669,(NvOr89:0.00685,(NvOr86:0.17511,(NvOr87:0.12519,NvOr88:0.17594)0.716:0.03371)0.976:0.27177)1.000:0.83943)0.826:0.12762,(((CfOr51:0.09862,(AcOR123:0.78125,CfOr52:0.03702)0.698:0.04942)0.901:0.45778,(NvOr60:0.34978,(NvOr41:0.55325,NvOr42PSE:0.74977)0.970:0.71749)0.606:0.19602)0.827:0.65316,(AvOR137:1.13402,(NvOr2:0.41360,((((AmOr1:0.00014,(AmOr3:0.00016,AcOR61:1.44617)0.361:0.21569)1.000:0.41877,(AcOR33:0.21078,(CfOr47:0.15775,HsOr42:0.07969)0.297:0.07184)0.905:0.19512)0.083:0.08270,(CfOr48:0.07719,HsOr43:0.02793)0.737:0.04231)0.778:0.07252,(AvOR35:0.0,AcOR211:0.0):0.05590)0.923:0.29437)0.814:0.31939)0.560:0.34203)0.775:0.34237)0.710:0.05105)0.806:0.08092)0.765:0.09839)0.295:0.00016,((AmOr164F:0.44510,(((((AmOr142:0.27420,(AcOR207:0.18521,CfOr205:0.05069)0.914:0.47402)0.897:0.39243,(CfOr152:0.12477,AcOR104:0.24941)0.538:0.13044)0.236:0.14803,(((((HsOr170:0.01772,HsOr169:0.08267)0.905:0.04826,CfOr151:0.03119)0.759:0.01803,AcOR106:0.00014)0.738:0.01914,AcOR105:0.10752)0.967:0.10700,((((HsOr176:0.09321,CfOr139:0.16700)0.814:0.05464,(CfOr140:0.09256,HsOr175:0.13847)0.765:0.05486)0.783:0.03733,((CfOr147:0.09308,((CfOr143:0.05077,(CfOr141:0.06046,(CfOr142:0.01964,CfOr144:0.03962)1.000:0.00015)0.997:0.00016)0.875:0.04111,(CfOr146:0.04962,CfOr145:0.11611)0.946:0.08792)0.187:0.01761)0.881:0.07910,(HsOr124:0.08017,(HsOr130:0.11570,((HsOr125:0.0,HsOr128:0.0,HsOr129:0.0,HsOr171:0.0):0.04920,((HsOr173:0.00014,HsOr174:0.03165)0.926:0.04861,((HsOr126:0.0,HsOr127:0.0):0.01622,HsOr172:0.06585)0.616:0.00015)0.958:0.10288)0.888:0.03843)0.179:0.00014)0.984:0.13659)0.945:0.11268)0.739:0.01347,((AcOR107:0.19022,AvOR173:0.00852)0.969:0.12179,(CfOr150:0.04142,(CfOr149:0.00016,CfOr153:0.04724)0.995:0.12615)0.431:0.02925)0.863:0.03857)0.870:0.04964)0.155:0.03790)0.859:0.11938,(((((HsOr162:0.00015,AmOr167C:0.48452)0.970:0.11917,AvOR19:0.06712)0.625:0.00490,CfOr185:0.07571)0.750:0.04733,(((HsOr165:0.03569,(HsOr164:0.08770,HsOr166:0.10243)0.395:0.02793)0.999:0.29259,((((((AvOR94:0.01663,(HsOr123:0.08277,((AcOR102:0.46631,NvOr44:0.62680)0.695:0.12110,AcOR108:0.16556)0.911:0.17998)0.001:0.00016)0.961:0.05615,CfOr148:0.00014)0.891:0.15486,AmOr166C:0.55495)0.764:0.07268,(AvOR127:0.09886,(CfOr174:0.01654,(HsOr145:0.0,HsOr143:0.0):0.06517)0.945:0.00015)0.990:0.18699)0.737:0.02027,(((HsOr142:0.01824,HsOr144:0.01506)0.941:0.15586,(((AmOr118:0.20377,AmOr163:0.53577)0.992:0.43250,((CfOr171:0.06385,(CfOr167:0.01565,((CfOr166:0.06635,(CfOr165:0.10200,((CfOr161:0.0,CfOr162:0.0):0.03556,(CfOr163:0.01716,CfOr164:0.04723)0.674:0.04708)0.527:0.04864)0.771:0.01883)0.563:0.00016,CfOr170:0.13075)0.742:0.01407)0.100:0.00015)0.779:0.03241,(CfOr168:0.04778,CfOr169:0.00014)0.336:0.03308)0.815:0.04257)0.433:0.01378,(CfOr173:0.12665,(CfOr172:0.08083,(AvOR64:0.12041,AcOR27:0.00015)0.793:0.08349)0.877:0.07308)0.744:0.02475)0.926:0.15937)0.943:0.18288,(((((AvOR181:0.00016,AcOR99:0.25888)0.987:0.16999,((CfOr158:0.06289,((((AvOR155:0.00037,AcOR98:0.14833)0.978:0.13305,(HsOr139:0.00014,(HsOr137:0.03057,HsOr138:0.03099)0.785:0.01482)0.892:0.05003)0.937:0.06773,(HsOr141:0.18487,HsOr140:0.31440)0.750:0.05752)0.378:0.00015,(CfOr159:0.04663,CfOr160:0.00014)0.950:0.08508)0.756:0.05714)0.316:0.05127,(HsOr135:0.04783,HsOr136:0.07955)0.907:0.06865)0.755:0.01664)0.164:0.02319,(HsOr134:0.14844,((((CfOr156:0.04150,(CfOr154:0.03799,CfOr155:0.03677)0.564:0.03171)0.852:0.05543,CfOr157:0.25715)0.734:0.02592,(HsOr132:0.07384,((HsOr131:0.0,HsOr167:0.0):0.00014,HsOr168:0.08262)0.928:0.08306)0.989:0.22233)0.327:0.03942,AvOR152:0.13750)0.200:0.01501)0.983:0.16208)0.877:0.08178,HsOr133:0.26029)0.579:0.00014,(((AcOR30:0.38616,(AcOR173:0.07788,(AvOR59:0.00015,AcOR172:0.20930)0.831:0.03185)0.599:0.07086)0.840:0.05194,CfOr184:0.07437)0.436:0.05467,HsOr161:0.23042)0.967:0.18992)0.792:0.03306)0.765:0.02935)0.815:0.04888,(AcOR171:0.05578,(CfOr186:0.05924,HsOr163:0.06930)0.809:0.03204)0.985:0.16078)0.787:0.03499)0.762:0.03614,((((CfOr183:0.11740,HsOr160:0.04646)0.903:0.05719,(AcOR28:0.12588,(HsOr146:0.08417,CfOr175:0.06607)0.786:0.00015)0.866:0.06135)0.749:0.01428,(HsOr147:0.15543,(HsOr155:0.04416,(((AcOR176:0.10607,AvOR130:0.00015)0.602:0.06548,(CfOr179:0.07871,CfOr180:0.03196)0.769:0.03027)0.730:0.02209,((HsOr154:0.06679,CfOr178:0.16304)0.678:0.02130,AvOR43:0.06771)0.928:0.06763)0.802:0.02933)0.959:0.08916)0.739:0.01627)0.786:0.02880,((HsOr159:0.03218,(CfOr182:0.01566,(AcOR174:0.07761,((AcOR175:0.09293,HsOr156:0.09023)0.922:0.08194,((HsOr157:0.0,HsOr158:0.0):0.06542,CfOr181:0.16577)0.677:0.02056)0.725:0.02822)0.726:0.01547)0.755:0.01438)0.854:0.06499,(((HsOr153:0.36462,(((HsOr150:0.11393,HsOr149:0.09850)0.844:0.04485,HsOr152:0.07090)0.393:0.03642,(HsOr151:0.13700,HsOr148:0.05077)0.793:0.04814)0.145:0.07086)0.753:0.07153,CfOr176:0.27460)0.480:0.05246,CfOr177:0.21706)0.974:0.20454)0.782:0.03684)0.833:0.04667)0.790:0.09538)0.778:0.07953,AcOR32:0.69045)0.795:0.09114)0.836:0.20997,(AcOR178:0.10784,((CfOr192:0.56840,AcOR114:1.42118)0.416:1.28864,AcOR177:0.00014)0.643:0.10939)0.987:0.40900)0.842:0.15145)0.794:0.14936,(NvOr69:0.30813,(NvOr68:0.33674,(NvOr66:0.48167,NvOr67:0.27427)0.955:0.39903)0.377:0.13346)0.928:0.36815)0.254:0.16425)0.844:0.20569)0.951:0.77928,(((CfOr211:0.69030,HsOr215:0.05423)0.976:1.21276,(NvOr78:0.48938,NvOr79:0.48697)0.135:0.16936)0.805:0.44183,((CfOrco:0.03531,(NvOr1:0.02039,AmOr2:0.12544)0.916:0.07638)0.760:0.03280,HsOrco:0.00016)0.884:0.37487)0.707:0.24864)0.227:0.23265,HsOr371:2.60381)0.509:0.44940)0.003:0.00010,(CfOr351:0.48828,HsOr331:0.16322)0.876:0.28856)0.884:0.26532,(HsOr341:0.71804,(AvOR24:0.43912,(HsOr306:0.08188,(HsOr326:0.00014,HsOr327:0.11894)0.746:0.03622)0.979:0.35420)0.425:0.05710)0.729:0.05283)0.769:0.07534)0.519:0.08228)0.624:0.09618)0.636:0.06820)0.938:0.18843,((CfOr320:0.22425,(CfOr318:0.08112,(CfOr321:0.06480,CfOr322:0.00015)0.820:0.01607)0.657:0.00015)0.942:0.10147,(((CfOr326:0.13268,CfOr368:0.15819)0.761:0.02597,(CfOr319:0.00016,(CfOr331:0.07813,(CfOr323:0.12704,(CfOr367:0.06147,(CfOr324:0.16483,CfOr325:0.09412)0.737:0.01660)0.862:0.04369)0.758:0.01684)0.000:0.00015)0.891:0.02997)0.794:0.01520,(CfOr407:0.01503,CfOr404:0.19659)0.798:0.00015)0.963:0.08749)0.753:0.02209)0.837:0.06622)0.000:0.00012,(((CfOr307:0.16780,(CfOr305:0.09798,CfOr306:0.18671)0.263:0.05491)0.907:0.09762,(CfOr335:0.07957,(CfOr334:0.18954,((CfOr336:0.04428,(CfOr333:0.01504,CfOr304:0.04921)0.000:0.01453)0.861:0.00014,CfOr332:0.01460)0.824:0.02882)0.094:0.01502)0.902:0.05932)0.854:0.04343,(CfOr308:0.03187,(CfOr309:0.03289,(CfOr401:0.16071,CfOr329:0.08823)0.201:0.00843)0.721:0.04572)0.985:0.12040)0.699:0.02614)0.819:0.05391,(HsOr280:0.18222,(HsOr278:0.21519,HsOr279:0.22239)0.915:0.13994)0.946:0.19164,(((CfOr328:0.14786,((HsOr293:0.00015,((HsOr289:0.01317,HsOr292:0.12262)0.901:0.05161,(HsOr290:0.00015,HsOr291:0.06132)0.815:0.03111)0.985:0.10287)0.996:0.21474,((((AvOR131:0.10886,(CfOr302:0.26860,(CfOr301:0.08849,CfOr327:0.07729)0.741:0.01313)0.923:0.08300)0.868:0.06611,(HsOr282:0.17553,(HsOr288:0.21612,HsOr287:0.13531)0.788:0.05018)0.910:0.11105)0.928:0.09656,((HsOr294:0.11066,HsOr295:0.08177)0.901:0.06511,HsOr302:0.20231)0.706:0.01111)0.770:0.02322,((HsOr251:0.01318,(HsOr249:0.25419,HsOr250:0.00014)0.734:0.01885)0.994:0.24110,(HsOr247:0.13349,HsOr248:0.16788)0.821:0.07852)0.886:0.09395)0.731:0.02671)0.588:0.04913)0.058:0.01702,((((HsOr273:0.05783,(HsOr274:0.06960,(HsOr276:0.07091,HsOr275:0.06547)0.862:0.04664)0.703:0.01548)0.759:0.09902,(HsOr297:0.22728,(HsOr298:0.22778,(HsOr299:0.30655,(HsOr300:0.15128,HsOr301:0.07256)0.985:0.22985)0.195:0.06617)0.845:0.09127)0.898:0.10530)0.915:0.09257,(HsOr286:0.23822,((HsOr281:0.15717,HsOr283:0.07718)0.986:0.24955,(HsOr284:0.11814,HsOr285:0.10621)0.939:0.14921)0.636:0.07067)0.747:0.03373)0.764:0.01861,(HsOr277:0.23760,(CfOr374:0.00817,(CfOr375:0.07902,(CfOr303:0.09657,(CfOr369:0.05969,(CfOr371:0.24679,CfOr370:0.00014)0.915:0.05807)0.945:0.11406)0.211:0.04085)0.920:0.09690)0.934:0.18172)0.723:0.02491)0.748:0.04186)0.881:0.08339,HsOr296:0.29682)0.788:0.04770);
